# Supplementary material for: Global protein interactome exploration through mining genome-scale data in Arabidopsis thaliana
Source: BMC Genomics. 2010 Nov 2;11(Suppl 2):S2. doi: 10.1186/1471-2164-11-S2-S2 (PMC2975419; doi:10.1186/1471-2164-11-S2-S2)
Supplement: Additional file 1 — The annotation result of unknown proteins with annealing simulation algorithm on the basis of our interactome. [file 1471-2164-11-S2-S2-S1.xls]

## Sheet: Sheet1
GO:0048316 seed development:5,6 GO-ID	p-value	corr p-value	# selected	# total	Description	Genes in test set
6520	5.0832e-16	1.9676e-13	35	239	amino acid metabolic process	AT1G80560|AT1G24909|AT1G71920|AT1G03090|AT1G63660|AT1G64660|AT1G80600|AT1G24807|AT1G14810|AT1G18640|AT1G48860|AT5G60890|AT1G25083|AT1G33320|AT3G47190|AT1G60680|AT1G10070|AT1G11860|AT1G12050|AT1G02500|AT1G08630|AT3G02760|AT5G56075|AT1G50090|AT1G79440|AT1G72550|AT1G50110|AT1G31180|AT1G22410|AT1G48850|AT1G10060|AT1G11870|AT1G25155|AT3G47340|AT1G55880
9308	5.2191e-16	1.9676e-13	38	283	amine metabolic process	AT1G80560|AT1G24909|AT1G71920|AT5G18900|AT1G03090|AT1G63660|AT1G64660|AT1G80600|AT1G24807|AT1G14810|AT1G18640|AT1G48860|AT5G60890|AT1G25083|AT1G33320|AT3G47190|AT1G23820|AT1G60680|AT1G10070|AT1G11860|AT1G12050|AT1G02500|AT1G08630|AT3G02760|AT5G56075|AT1G70310|AT1G50090|AT1G79440|AT1G72550|AT1G50110|AT1G31180|AT1G22410|AT1G48850|AT1G10060|AT1G11870|AT1G25155|AT3G47340|AT1G55880
6519	1.5114e-15	3.7986e-13	43	372	amino acid and derivative metabolic process	AT1G80560|AT1G24909|AT4G11180|AT1G71920|AT5G18900|AT1G03090|AT1G63660|AT1G64660|AT1G20510|AT1G80600|AT1G24807|AT1G18640|AT1G14810|AT1G48860|AT5G60890|AT1G25083|AT1G33320|AT3G47190|AT1G23820|AT1G60680|AT1G10070|AT1G11860|AT1G72680|AT1G12050|AT1G02500|AT1G08630|AT1G58170|AT3G02760|AT5G56075|AT1G70310|AT1G50090|AT1G79440|AT1G72550|AT1G50110|AT1G22410|AT1G48850|AT1G31180|AT1G10060|AT1G11870|AT1G25155…
6807	1.428e-14	2.6918e-12	39	329	nitrogen compound metabolic process	AT1G80560|AT1G24909|AT1G71920|AT5G18900|AT1G03090|AT1G63660|AT1G64660|AT1G80600|AT1G24807|AT1G14810|AT1G18640|AT1G48860|AT5G60890|AT1G25083|AT1G33320|AT3G47190|AT1G23820|AT1G60680|AT1G66200|AT1G10070|AT1G11860|AT1G12050|AT1G02500|AT1G08630|AT3G02760|AT5G56075|AT1G70310|AT1G50090|AT1G79440|AT1G72550|AT1G50110|AT1G31180|AT1G22410|AT1G48850|AT1G10060|AT1G11870|AT1G25155|AT3G47340|AT1G55880
GO:0009793 embryonic development ending in seed dormancy:6 GO-ID	p-value	corr p-value	# selected	# total	Description	Genes in test set
51869	0	0	616	1896	response to stimulus	AT1G75780|AT4G31920|AT3G26810|AT4G16250|AT5G12030|AT5G15960|AT4G26850|AT1G48030|AT1G42990|AT2G19190|AT5G62530|AT4G35770|AT5G65940|AT2G14580|AT1G80460|AT1G20510|AT5G63980|AT1G02920|AT3G16857|AT5G60890|AT5G42980|AT1G27730|AT4G11850|AT1G63460|AT2G01140|AT2G38120|AT5G15970|AT4G12550|AT5G43170|AT1G35260|AT1G13260|AT4G32880|AT3G44480|AT2G04450|AT1G09540|AT4G21320|AT1G58200|AT5G39510|AT4G36740|AT5G13930…
9628	1.6294e-217	0	300	568	response to abiotic stimulus	AT1G75780|AT2G37170|AT4G16250|AT5G12030|AT5G15960|AT4G26850|AT5G47910|AT2G05520|AT4G16845|AT1G48030|AT5G62530|AT1G64280|AT5G63980|AT5G52640|AT4G25480|AT1G27730|AT2G22240|AT2G38120|AT2G37180|AT3G11020|AT5G15970|AT5G43170|AT3G55370|AT3G61430|AT4G21320|AT1G58200|AT5G20730|AT4G25490|AT5G39510|AT3G19290|AT2G43790|AT3G03450|AT5G13930|AT4G08500|AT5G67450|AT2G15970|AT4G08920|AT3G53110|AT5G37770|AT2G39810…
42221	2.8354e-207	0	345	832	response to chemical stimulus	AT5G45890|AT4G31920|AT3G52400|AT5G27380|AT5G15960|AT4G26850|AT2G05520|AT1G42990|AT2G04880|AT4G35770|AT5G08130|AT1G64280|AT5G65940|AT2G14580|AT1G80460|AT2G33860|AT5G63980|AT1G19050|AT1G02920|AT5G52640|AT3G16857|AT5G60890|AT5G42980|AT1G27730|AT2G22240|AT1G63460|AT2G01140|AT1G14790|AT2G38120|AT1G80840|AT5G15970|AT4G12550|AT4G23170|AT1G01040|AT1G13260|AT4G32880|AT1G09540|AT5G20730|AT3G19290|AT2G43790…
9719	1.0389e-169	0	274	625	response to endogenous stimulus	AT5G45890|AT4G31920|AT3G52400|AT5G27380|AT5G15960|AT4G26850|AT2G05520|AT2G04880|AT4G35770|AT5G08130|AT1G64280|AT5G65940|AT2G14580|AT2G33860|AT5G63980|AT1G19050|AT3G16857|AT1G27730|AT2G38120|AT1G14790|AT1G80840|AT5G15970|AT4G12550|AT4G23170|AT1G13260|AT4G32880|AT1G09540|AT5G20730|AT3G19290|AT2G43790|AT4G36740|AT3G03450|AT5G13930|AT4G03550|AT2G15970|AT3G50660|AT3G29350|AT4G30850|AT5G37770|AT1G70510…
6950	1.4133e-167	0	287	704	response to stress	AT2G37170|AT5G12030|AT5G15960|AT4G26850|AT5G47910|AT2G05520|AT4G16845|AT1G42990|AT5G62530|AT4G35770|AT1G64280|AT1G20510|AT5G63980|AT5G52640|AT4G25480|AT5G60890|AT5G42980|AT1G27730|AT2G22240|AT1G63460|AT2G01140|AT2G37180|AT1G71697|AT3G11020|AT3G03250|AT5G15970|AT5G43170|AT3G61430|AT4G21320|AT1G58200|AT4G25490|AT3G19290|AT2G43790|AT3G03450|AT5G13930|AT4G08500|AT5G67450|AT2G15970|AT4G08920|AT5G37770…
9725	3.464e-125	0	198	433	response to hormone stimulus	AT4G31920|AT5G45890|AT5G15960|AT2G05520|AT5G08130|AT5G65940|AT2G14580|AT2G33860|AT5G63980|AT1G19050|AT3G16857|AT1G27730|AT2G38120|AT5G15970|AT4G12550|AT1G13260|AT4G32880|AT1G09540|AT5G20730|AT3G19290|AT2G43790|AT3G03450|AT4G36740|AT2G15970|AT3G50660|AT4G30850|AT5G37770|AT1G70510|AT3G53110|AT3G29350|AT5G03280|AT1G14920|AT2G04160|AT4G32690|AT3G51810|AT5G66700|AT5G24860|AT1G71030|AT1G52830|AT2G36270…
32502	1.7643e-98	4.1336e-96	268	1051	developmental process	AT1G75780|AT5G45890|AT5G62230|AT3G61630|AT3G52400|AT5G47910|AT5G62430|AT5G24330|AT1G65620|AT4G35770|AT1G64280|AT5G11520|AT1G19250|AT2G36400|AT2G33860|AT1G43850|AT1G19050|AT5G07180|AT2G20120|AT4G29830|AT3G61910|AT1G23080|AT2G38120|AT5G53290|AT4G12550|AT3G55370|AT1G01040|AT5G11530|AT1G13260|AT5G54650|AT4G32880|AT1G09540|AT5G20730|AT2G46310|AT3G03450|AT4G03550|AT4G08920|AT3G50660|AT5G37770|AT1G70510…
8151	1.5091e-92	3.0936e-90	817	7681	cellular process	AT1G75780|AT4G16250|AT5G12030|AT5G62530|AT5G65940|AT1G80460|AT1G20510|AT5G60890|AT2G35160|AT2G38120|AT5G62540|AT2G18250|AT1G68460|AT3G11520|AT4G32880|AT1G09540|AT5G39510|AT2G25880|AT5G13930|AT4G03550|AT2G15970|AT3G26830|AT5G37770|AT4G11180|AT1G21900|AT1G20330|AT2G37640|AT5G03280|AT2G27250|AT4G20850|AT3G53520|AT1G22760|AT5G55630|AT3G52280|AT1G08980|AT2G20370|AT5G65930|AT1G09760|AT1G21710|AT3G21230…
48856	3.4646e-86	6.3132e-84	211	741	anatomical structure development	AT1G75780|AT3G61630|AT5G62230|AT5G45890|AT5G62430|AT5G24330|AT1G65620|AT5G11520|AT2G36400|AT1G43850|AT5G07180|AT4G29830|AT3G61910|AT1G23080|AT2G38120|AT5G53290|AT4G12550|AT1G01040|AT5G11530|AT1G13260|AT5G54650|AT4G32880|AT1G09540|AT5G20730|AT2G46310|AT4G03550|AT3G50660|AT1G70510|AT5G37770|AT1G20330|AT2G27250|AT5G03280|AT2G16500|AT4G28980|AT2G04160|AT3G51810|AT5G66700|AT5G24860|AT1G72560|AT2G46340…
32501	1.4448e-85	2.3694e-83	235	922	multicellular organismal process	AT3G61630|AT5G62230|AT5G62430|AT5G24330|AT1G65620|AT1G19250|AT2G36400|AT2G33860|AT1G43850|AT5G07180|AT2G20120|AT4G29830|AT3G61910|AT1G23080|AT2G38120|AT5G53290|AT4G12550|AT3G55370|AT1G01040|AT5G11530|AT1G13260|AT5G54650|AT4G32880|AT1G09540|AT5G20730|AT5G39510|AT2G46310|AT2G43790|AT3G03450|AT4G03550|AT4G08920|AT5G37770|AT1G70510|AT2G41100|AT1G20330|AT5G03280|AT2G27250|AT2G16500|AT1G14920|AT4G28980…
GO:0006869 lipid transport:4 GO-ID	p-value	corr p-value	# selected	# total	Description	Genes in test set
6869	6.5677e-11	1.55e-08	10	95	lipid transport	AT5G55410|AT5G38170|AT5G54740|AT4G27170|AT1G18280|AT1G66850|AT3G57310|AT5G55460|AT4G27140|AT5G55450
6334	2.0287e-08	2.3939e-06	7	58	nucleosome assembly	AT5G59970|AT3G53730|AT3G45930|AT5G59690|AT1G07820|AT3G46320|AT1G07660
31497	6.9465e-08	5.4646e-06	7	69	chromatin assembly	AT5G59970|AT3G53730|AT3G45930|AT5G59690|AT1G07820|AT3G46320|AT1G07660
6333	2.316e-07	1.3664e-05	7	82	chromatin assembly or disassembly	AT5G59970|AT3G53730|AT3G45930|AT5G59690|AT1G07820|AT3G46320|AT1G07660
65004	2.9687e-07	1.4012e-05	7	85	protein-DNA complex assembly	AT5G59970|AT3G53730|AT3G45930|AT5G59690|AT1G07820|AT3G46320|AT1G07660
GO:0009737 response to abscisic acid stimulus:5 GO-ID	p-value	corr p-value	# selected	# total	Description	Genes in test set
51869	0	0	616	1896	response to stimulus	AT1G75780|AT4G31920|AT3G26810|AT4G16250|AT5G12030|AT5G15960|AT4G26850|AT1G48030|AT1G42990|AT2G19190|AT5G62530|AT4G35770|AT5G65940|AT2G14580|AT1G80460|AT1G20510|AT5G63980|AT1G02920|AT3G16857|AT5G60890|AT5G42980|AT1G27730|AT4G11850|AT2G01140|AT1G63460|AT2G38120|AT5G15970|AT5G43170|AT4G12550|AT1G35260|AT1G13260|AT4G32880|AT3G44480|AT1G09540|AT2G04450|AT4G21320|AT1G58200|AT5G39510|AT4G36740|AT5G13930…
9628	1.6294e-217	0	300	568	response to abiotic stimulus	AT1G75780|AT2G37170|AT4G16250|AT5G12030|AT5G15960|AT4G26850|AT5G47910|AT4G16845|AT2G05520|AT1G48030|AT5G62530|AT1G64280|AT5G63980|AT5G52640|AT4G25480|AT1G27730|AT2G22240|AT2G38120|AT2G37180|AT3G11020|AT5G15970|AT5G43170|AT3G55370|AT3G61430|AT4G21320|AT1G58200|AT5G20730|AT4G25490|AT5G39510|AT3G19290|AT2G43790|AT3G03450|AT5G13930|AT4G08500|AT5G67450|AT2G15970|AT4G08920|AT3G53110|AT5G37770|AT2G39810…
42221	2.8354e-207	0	345	832	response to chemical stimulus	AT5G45890|AT4G31920|AT3G52400|AT5G27380|AT5G15960|AT4G26850|AT2G05520|AT1G42990|AT2G04880|AT4G35770|AT5G08130|AT1G64280|AT5G65940|AT2G14580|AT1G80460|AT2G33860|AT5G63980|AT1G19050|AT1G02920|AT5G52640|AT3G16857|AT5G60890|AT5G42980|AT1G27730|AT2G22240|AT2G01140|AT1G63460|AT1G14790|AT2G38120|AT1G80840|AT5G15970|AT4G12550|AT4G23170|AT1G01040|AT1G13260|AT4G32880|AT1G09540|AT5G20730|AT3G19290|AT2G43790…
9719	1.0389e-169	0	274	625	response to endogenous stimulus	AT5G45890|AT4G31920|AT3G52400|AT5G27380|AT5G15960|AT4G26850|AT2G05520|AT2G04880|AT4G35770|AT5G08130|AT1G64280|AT5G65940|AT2G14580|AT2G33860|AT5G63980|AT1G19050|AT3G16857|AT1G27730|AT2G38120|AT1G14790|AT1G80840|AT5G15970|AT4G12550|AT4G23170|AT1G13260|AT4G32880|AT1G09540|AT5G20730|AT3G19290|AT2G43790|AT4G36740|AT3G03450|AT5G13930|AT4G03550|AT2G15970|AT3G50660|AT3G29350|AT4G30850|AT5G37770|AT1G70510…
6950	1.4133e-167	0	287	704	response to stress	AT2G37170|AT5G12030|AT5G15960|AT4G26850|AT5G47910|AT4G16845|AT2G05520|AT1G42990|AT5G62530|AT4G35770|AT1G64280|AT1G20510|AT5G63980|AT5G52640|AT4G25480|AT5G60890|AT5G42980|AT1G27730|AT2G22240|AT2G01140|AT1G63460|AT2G37180|AT1G71697|AT3G11020|AT3G03250|AT5G15970|AT5G43170|AT3G61430|AT4G21320|AT1G58200|AT4G25490|AT3G19290|AT2G43790|AT3G03450|AT5G13930|AT4G08500|AT5G67450|AT2G15970|AT4G08920|AT5G37770…
9725	3.464e-125	0	198	433	response to hormone stimulus	AT4G31920|AT5G45890|AT5G15960|AT2G05520|AT5G08130|AT5G65940|AT2G14580|AT2G33860|AT5G63980|AT1G19050|AT3G16857|AT1G27730|AT2G38120|AT5G15970|AT4G12550|AT1G13260|AT4G32880|AT1G09540|AT5G20730|AT3G19290|AT2G43790|AT3G03450|AT4G36740|AT2G15970|AT3G50660|AT4G30850|AT5G37770|AT1G70510|AT3G53110|AT3G29350|AT5G03280|AT1G14920|AT2G04160|AT4G32690|AT3G51810|AT5G66700|AT5G24860|AT1G71030|AT1G52830|AT2G36270…
32502	1.7643e-98	4.1336e-96	268	1051	developmental process	AT1G75780|AT5G45890|AT5G62230|AT3G61630|AT3G52400|AT5G47910|AT5G62430|AT5G24330|AT1G65620|AT4G35770|AT1G64280|AT5G11520|AT1G19250|AT2G36400|AT2G33860|AT1G43850|AT1G19050|AT5G07180|AT2G20120|AT4G29830|AT3G61910|AT1G23080|AT2G38120|AT5G53290|AT4G12550|AT3G55370|AT1G01040|AT5G11530|AT1G13260|AT5G54650|AT4G32880|AT1G09540|AT5G20730|AT2G46310|AT3G03450|AT4G03550|AT4G08920|AT3G50660|AT5G37770|AT1G70510…
8151	1.5091e-92	3.0936e-90	817	7681	cellular process	AT1G75780|AT4G16250|AT5G12030|AT5G62530|AT5G65940|AT1G80460|AT1G20510|AT5G60890|AT2G35160|AT2G38120|AT5G62540|AT2G18250|AT1G68460|AT3G11520|AT4G32880|AT1G09540|AT5G39510|AT2G25880|AT5G13930|AT4G03550|AT2G15970|AT3G26830|AT5G37770|AT4G11180|AT1G21900|AT1G20330|AT2G37640|AT5G03280|AT2G27250|AT4G20850|AT3G53520|AT1G22760|AT5G55630|AT1G08980|AT3G52280|AT2G20370|AT5G65930|AT1G09760|AT1G21710|AT3G21230…
48856	3.4646e-86	6.3132e-84	211	741	anatomical structure development	AT1G75780|AT3G61630|AT5G62230|AT5G45890|AT5G62430|AT5G24330|AT1G65620|AT5G11520|AT2G36400|AT1G43850|AT5G07180|AT4G29830|AT3G61910|AT1G23080|AT2G38120|AT5G53290|AT4G12550|AT1G01040|AT5G11530|AT1G13260|AT5G54650|AT4G32880|AT1G09540|AT5G20730|AT2G46310|AT4G03550|AT3G50660|AT1G70510|AT5G37770|AT1G20330|AT2G27250|AT5G03280|AT2G16500|AT4G28980|AT2G04160|AT3G51810|AT5G66700|AT5G24860|AT1G72560|AT2G46340…
32501	1.4448e-85	2.3694e-83	235	922	multicellular organismal process	AT3G61630|AT5G62230|AT5G62430|AT5G24330|AT1G65620|AT1G19250|AT2G36400|AT2G33860|AT1G43850|AT5G07180|AT2G20120|AT4G29830|AT3G61910|AT1G23080|AT2G38120|AT5G53290|AT4G12550|AT3G55370|AT1G01040|AT5G11530|AT1G13260|AT5G54650|AT4G32880|AT1G09540|AT5G20730|AT5G39510|AT2G46310|AT2G43790|AT3G03450|AT4G03550|AT4G08920|AT5G37770|AT1G70510|AT2G41100|AT1G20330|AT5G03280|AT2G27250|AT2G16500|AT1G14920|AT4G28980…
GO:0008289 lipid binding:3 GO-ID	p-value	corr p-value	# selected	# total	Description	Genes in test set
6869	1.5332e-08	5.8874e-06	10	95	lipid transport	AT5G55410|AT5G38170|AT5G54740|AT4G27170|AT1G18280|AT1G66850|AT3G57310|AT5G55460|AT4G27140|AT5G55450
6520	2.9718e-07	5.7058e-05	13	239	amino acid metabolic process	AT5G49030|AT5G43430|AT5G38830|AT5G10920|AT5G14200|AT5G27470|AT5G16715|AT5G28237|AT5G22800|AT5G26780|AT2G35370|AT5G26830|AT5G28030
6334	9.1608e-07	8.772e-05	7	58	nucleosome assembly	AT5G59970|AT3G53730|AT3G45930|AT5G59690|AT1G07820|AT3G46320|AT1G07660
19752	1.1422e-06	8.772e-05	17	462	carboxylic acid metabolic process	AT5G43430|AT5G49030|AT5G38830|AT5G10920|AT5G14200|AT5G27470|AT1G54630|AT5G16715|AT5G35360|AT5G28237|AT5G22800|AT5G26780|AT5G54810|AT2G35370|AT5G50950|AT5G26830|AT5G28030
6082	1.1422e-06	8.772e-05	17	462	organic acid metabolic process	AT5G43430|AT5G49030|AT5G38830|AT5G10920|AT5G14200|AT5G27470|AT1G54630|AT5G16715|AT5G35360|AT5G28237|AT5G22800|AT5G26780|AT5G54810|AT2G35370|AT5G50950|AT5G26830|AT5G28030
16052	1.9118e-06	9.5623e-05	8	92	carbohydrate catabolic process	AT5G04360|AT5G40760|AT5G13110|AT5G56350|AT5G65750|AT5G52920|AT5G35790|AT5G08570
GO:0005372 water transporter activity:4 GO-ID	p-value	corr p-value	# selected	# total	Description	Genes in test set
6833	1.1025e-12	1.4277e-10	5	5	water transport	AT2G37170|AT3G53420|AT3G61430|AT2G45960|AT1G01620
42044	1.1025e-12	1.4277e-10	5	5	fluid transport	AT2G37170|AT3G53420|AT3G61430|AT2G45960|AT1G01620
9414	6.358e-08	5.489e-06	7	85	response to water deprivation	AT2G37170|AT3G53420|AT2G37180|AT3G61430|AT2G45960|AT1G01620|AT1G29395
9415	1.1023e-07	7.1375e-06	7	92	response to water	AT2G37170|AT3G53420|AT2G37180|AT3G61430|AT2G45960|AT1G01620|AT1G29395
GO:0016787 hydrolase activity:3 GO-ID	p-value	corr p-value	# selected	# total	Description	Genes in test set
51869	3.2963e-280	0	609	1896	response to stimulus	AT1G75780|AT4G31920|AT3G26810|AT4G16250|AT5G12030|AT5G15960|AT4G26850|AT1G42990|AT2G19190|AT5G62530|AT4G35770|AT5G65940|AT2G14580|AT1G80460|AT5G63980|AT1G02920|AT3G16857|AT5G60890|AT5G42980|AT1G27730|AT4G11850|AT2G01140|AT2G38120|AT5G15970|AT4G12550|AT5G43170|AT1G13260|AT4G32880|AT3G44480|AT1G09540|AT2G04450|AT4G21320|AT1G58200|AT5G39510|AT4G36740|AT5G13930|AT4G08500|AT4G03550|AT2G15970|AT4G08920…
9628	4.625e-201	0	300	568	response to abiotic stimulus	AT1G75780|AT2G37170|AT4G16250|AT5G12030|AT5G15960|AT4G26850|AT5G47910|AT2G05520|AT4G16845|AT5G62530|AT1G64280|AT5G63980|AT5G52640|AT4G25480|AT1G27730|AT2G22240|AT2G38120|AT2G37180|AT3G11020|AT5G15970|AT5G43170|AT3G55370|AT3G61430|AT4G21320|AT1G58200|AT5G20730|AT4G25490|AT5G39510|AT3G19290|AT2G43790|AT3G03450|AT5G13930|AT4G08500|AT5G67450|AT2G15970|AT4G08920|AT3G53110|AT5G37770|AT2G39810|AT5G20830…
42221	1.123e-189	0	346	832	response to chemical stimulus	AT5G45890|AT4G31920|AT3G52400|AT5G27380|AT5G15960|AT4G26850|AT2G05520|AT1G42990|AT2G04880|AT4G35770|AT5G08130|AT1G64280|AT5G65940|AT2G14580|AT1G80460|AT2G33860|AT5G63980|AT1G19050|AT1G02920|AT5G52640|AT3G16857|AT5G60890|AT5G42980|AT1G27730|AT2G22240|AT2G01140|AT1G14790|AT2G38120|AT1G80840|AT5G15970|AT4G12550|AT4G23170|AT1G01040|AT1G13260|AT4G32880|AT1G09540|AT5G20730|AT3G19290|AT2G43790|AT4G36740…
9719	4.928e-153	0	272	625	response to endogenous stimulus	AT5G45890|AT4G31920|AT3G52400|AT5G27380|AT5G15960|AT4G26850|AT2G05520|AT2G04880|AT4G35770|AT5G08130|AT1G64280|AT5G65940|AT2G14580|AT2G33860|AT5G63980|AT1G19050|AT3G16857|AT1G27730|AT2G38120|AT1G14790|AT1G80840|AT5G15970|AT4G12550|AT4G23170|AT1G13260|AT4G32880|AT1G09540|AT5G20730|AT3G19290|AT2G43790|AT4G36740|AT3G03450|AT5G13930|AT4G03550|AT2G15970|AT3G50660|AT3G29350|AT4G30850|AT5G37770|AT1G70510…
6950	1.8757e-151	0	286	704	response to stress	AT2G37170|AT5G12030|AT5G15960|AT4G26850|AT5G47910|AT2G05520|AT4G16845|AT1G42990|AT5G62530|AT4G35770|AT1G64280|AT5G63980|AT5G52640|AT4G25480|AT5G60890|AT5G42980|AT1G27730|AT2G22240|AT2G01140|AT2G37180|AT1G71697|AT3G11020|AT3G03250|AT5G15970|AT5G43170|AT3G61430|AT4G21320|AT1G58200|AT4G25490|AT3G19290|AT2G43790|AT3G03450|AT5G13930|AT4G08500|AT5G67450|AT2G15970|AT4G08920|AT5G37770|AT2G39810|AT3G53110…
9725	1.0774e-111	0	195	433	response to hormone stimulus	AT4G31920|AT5G45890|AT5G15960|AT2G05520|AT5G08130|AT5G65940|AT2G14580|AT2G33860|AT5G63980|AT1G19050|AT3G16857|AT1G27730|AT2G38120|AT5G15970|AT4G12550|AT1G13260|AT4G32880|AT1G09540|AT5G20730|AT3G19290|AT2G43790|AT3G03450|AT4G36740|AT2G15970|AT3G50660|AT4G30850|AT5G37770|AT1G70510|AT3G53110|AT3G29350|AT5G03280|AT1G14920|AT2G04160|AT4G32690|AT5G24860|AT5G66700|AT1G71030|AT3G17510|AT1G52830|AT2G36270…
32502	1.8606e-90	4.2954e-88	274	1051	developmental process	AT1G75780|AT5G45890|AT5G62230|AT3G61630|AT3G52400|AT5G47910|AT5G62430|AT5G24330|AT1G65620|AT4G35770|AT1G64280|AT5G11520|AT1G19250|AT2G36400|AT2G33860|AT1G43850|AT1G19050|AT5G07180|AT2G20120|AT4G29830|AT3G61910|AT1G23080|AT2G38120|AT5G53290|AT4G12550|AT3G55370|AT1G01040|AT5G11530|AT1G13260|AT5G54650|AT4G32880|AT1G09540|AT5G20730|AT2G46310|AT3G03450|AT4G03550|AT4G08920|AT3G50660|AT5G53100|AT5G37770…
8151	1.4852e-87	3.0002e-85	885	7681	cellular process	AT1G75780|AT4G16250|AT5G12030|AT5G62530|AT2G37660|AT3G53500|AT5G65940|AT1G80460|AT3G63480|AT3G16150|AT1G58983|AT5G60890|AT2G35160|AT1G73290|AT2G38120|AT5G62540|AT2G18250|AT1G68460|AT3G11520|AT4G32880|AT1G09540|AT5G39510|AT2G25880|AT2G17190|AT1G73280|AT5G13930|AT4G03550|AT2G40500|AT2G15970|AT3G26830|AT5G37770|AT1G21900|AT1G20330|AT2G37640|AT5G03280|AT2G27250|AT4G20850|AT5G40090|AT3G53520|AT1G73270…
48856	1.7076e-79	3.0661e-77	215	741	anatomical structure development	AT1G75780|AT3G61630|AT5G62230|AT5G45890|AT5G62430|AT5G24330|AT1G65620|AT5G11520|AT2G36400|AT1G43850|AT5G07180|AT4G29830|AT3G61910|AT1G23080|AT2G38120|AT5G53290|AT4G12550|AT1G01040|AT5G11530|AT1G13260|AT5G54650|AT4G32880|AT1G09540|AT5G20730|AT2G46310|AT4G03550|AT3G50660|AT1G70510|AT5G37770|AT1G20330|AT2G27250|AT5G03280|AT2G16500|AT4G28980|AT2G04160|AT5G24860|AT5G66700|AT3G06430|AT1G72560|AT2G46340…
6970	2.3584e-78	3.8112e-76	96	140	response to osmotic stress	AT5G12030|AT5G15960|AT5G62530|AT5G64750|AT1G45249|AT5G37370|AT1G66340|AT5G63980|AT5G03740|AT5G52310|AT5G59430|AT1G77120|AT1G27730|AT1G05260|AT4G05100|AT3G50500|AT2G33380|AT2G26430|AT2G47580|AT2G37180|AT3G57530|AT2G47190|AT1G04120|AT2G38170|AT1G06040|AT5G42190|AT5G15970|AT5G43170|AT3G21780|AT4G39090|AT5G57050|AT3G18030|AT5G24770|AT3G19580|AT1G56650|AT5G27150|AT5G14800|AT2G40220|AT1G58200|AT3G19290…
GO:0015250 water channel activity:5 GO-ID	p-value	corr p-value	# selected	# total	Description	Genes in test set
6833	1.1025e-12	1.4277e-10	5	5	water transport	AT2G37170|AT3G53420|AT3G61430|AT2G45960|AT1G01620
42044	1.1025e-12	1.4277e-10	5	5	fluid transport	AT2G37170|AT3G53420|AT3G61430|AT2G45960|AT1G01620
9414	6.358e-08	5.489e-06	7	85	response to water deprivation	AT2G37170|AT3G53420|AT2G37180|AT3G61430|AT2G45960|AT1G01620|AT1G29395
9415	1.1023e-07	7.1375e-06	7	92	response to water	AT2G37170|AT3G53420|AT2G37180|AT3G61430|AT2G45960|AT1G01620|AT1G29395
GO:0006629 lipid metabolic process:4 GO-ID	p-value	corr p-value	# selected	# total	Description	Genes in test set
51869	0	0	763	1896	response to stimulus	AT1G75780|AT4G31920|AT3G04220|AT3G26810|AT4G16250|AT3G05370|AT5G12030|AT5G15960|AT4G26850|AT1G42990|AT2G19190|AT5G62530|AT4G35770|AT5G65940|AT2G14580|AT1G80460|AT5G63980|AT4G12850|AT2G17060|AT1G02920|AT3G16857|AT5G60890|AT4G13810|AT5G42980|AT1G27730|AT4G11850|AT2G01140|AT2G38120|AT5G38850|AT3G05360|AT5G15970|AT5G17970|AT4G12550|AT5G43170|AT2G34930|AT2G17050|AT1G13260|AT4G32880|AT3G44480|AT2G04450…
9628	2.0455e-182	0	296	568	response to abiotic stimulus	AT1G75780|AT2G37170|AT4G16250|AT5G12030|AT5G15960|AT4G26850|AT5G47910|AT4G16845|AT2G05520|AT5G62530|AT1G64280|AT5G63980|AT4G12850|AT5G52640|AT4G25480|AT1G27730|AT2G22240|AT2G38120|AT2G37180|AT3G11020|AT5G15970|AT5G43170|AT3G55370|AT3G61430|AT4G21320|AT1G58200|AT5G20730|AT4G25490|AT5G39510|AT3G19290|AT2G43790|AT3G03450|AT5G13930|AT4G08500|AT5G67450|AT2G15970|AT4G08920|AT5G37770|AT2G39810|AT3G53110…
42221	6.24e-169	0	341	832	response to chemical stimulus	AT5G45890|AT4G31920|AT3G52400|AT5G27380|AT5G15960|AT4G26850|AT2G05520|AT1G42990|AT2G04880|AT4G35770|AT5G08130|AT1G64280|AT5G65940|AT2G14580|AT1G80460|AT2G33860|AT5G63980|AT1G19050|AT1G02920|AT5G52640|AT3G16857|AT5G60890|AT5G42980|AT1G27730|AT2G22240|AT2G01140|AT1G14790|AT2G38120|AT1G80840|AT5G15970|AT4G12550|AT4G23170|AT1G01040|AT1G13260|AT4G32880|AT1G09540|AT5G20730|AT3G19290|AT2G43790|AT4G36740…
7154	1.554e-168	0	307	669	cell communication	AT3G52400|AT4G16250|AT2G32680|AT3G05370|AT1G42990|AT2G04880|AT5G43020|AT4G39270|AT5G08130|AT1G64280|AT1G19250|AT1G75640|AT1G13910|AT5G63980|AT1G28340|AT4G13810|AT1G17250|AT2G02220|AT1G71400|AT1G34110|AT2G26730|AT3G03250|AT1G14390|AT3G47090|AT3G05360|AT5G59660|AT2G34930|AT3G02880|AT5G49780|AT2G24230|AT2G02780|AT2G15300|AT5G20730|AT3G19290|AT2G43790|AT3G03450|AT4G34220|AT4G08500|AT4G20940|AT4G03550…
7165	5.584e-163	0	287	601	signal transduction	AT3G52400|AT4G16250|AT2G32680|AT3G05370|AT1G42990|AT2G04880|AT5G43020|AT4G39270|AT5G08130|AT1G64280|AT1G19250|AT1G75640|AT1G13910|AT5G63980|AT1G28340|AT4G13810|AT1G17250|AT2G02220|AT1G71400|AT1G34110|AT2G26730|AT1G14390|AT3G47090|AT3G05360|AT5G59660|AT2G34930|AT3G02880|AT5G49780|AT2G24230|AT2G02780|AT2G15300|AT5G20730|AT3G19290|AT2G43790|AT3G03450|AT4G34220|AT4G08500|AT4G20940|AT4G03550|AT4G08920…
6952	2.7217e-145	0	239	461	defense response	AT3G04220|AT3G52400|AT2G32680|AT3G05370|AT4G26850|AT2G19190|AT1G64280|AT1G19250|AT2G17060|AT5G46260|AT5G42980|AT4G13810|AT1G63870|AT4G11850|AT1G71400|AT5G43730|AT5G46450|AT1G80840|AT5G38850|AT3G05360|AT5G17970|AT5G66910|AT2G34930|AT3G12250|AT2G17050|AT1G63730|AT3G44480|AT1G64070|AT2G43790|AT4G03550|AT4G16960|AT5G44510|AT4G16860|AT3G11010|AT5G03280|AT3G11820|AT5G66900|AT4G31800|AT2G47730|AT3G45140…
9719	4.2718e-142	0	273	625	response to endogenous stimulus	AT5G45890|AT4G31920|AT3G52400|AT5G27380|AT5G15960|AT4G26850|AT2G05520|AT2G04880|AT4G35770|AT5G08130|AT1G64280|AT5G65940|AT2G14580|AT2G33860|AT5G63980|AT1G19050|AT3G16857|AT1G27730|AT2G38120|AT1G14790|AT1G80840|AT5G15970|AT4G12550|AT4G23170|AT1G13260|AT4G32880|AT1G09540|AT5G20730|AT3G19290|AT2G43790|AT4G36740|AT3G03450|AT5G13930|AT4G03550|AT2G15970|AT3G50660|AT3G29350|AT4G30850|AT5G37770|AT1G70510…
6950	4.1282e-129	0	276	704	response to stress	AT2G37170|AT5G12030|AT5G15960|AT4G26850|AT5G47910|AT4G16845|AT2G05520|AT1G42990|AT5G62530|AT4G35770|AT1G64280|AT5G63980|AT5G52640|AT4G25480|AT5G60890|AT5G42980|AT1G27730|AT2G22240|AT2G01140|AT2G37180|AT1G71697|AT3G11020|AT3G03250|AT5G15970|AT5G43170|AT3G61430|AT4G21320|AT1G58200|AT4G25490|AT3G19290|AT2G43790|AT3G03450|AT5G13930|AT4G08500|AT5G67450|AT2G15970|AT4G08920|AT5G37770|AT2G39810|AT3G53110…
7167	9.0878e-126	0	112	113	enzyme linked receptor protein signaling pathway	AT2G23300|AT1G73080|AT4G18640|AT4G39270|AT5G43020|AT3G24240|AT1G75640|AT3G14350|AT2G02220|AT1G34110|AT1G62950|AT2G26730|AT3G47090|AT1G14390|AT3G53590|AT5G59660|AT3G02880|AT4G28650|AT5G49780|AT2G02780|AT2G24230|AT2G15300|AT5G53320|AT2G31880|AT4G34220|AT2G16250|AT1G35710|AT5G45840|AT3G20190|AT2G28970|AT1G67510|AT5G49770|AT5G35390|AT4G31250|AT1G09970|AT3G57830|AT2G27060|AT1G72460|AT1G25320|AT2G45340…
7169	9.0878e-126	0	112	113	transmembrane receptor protein tyrosine kinase signaling pathway	AT2G23300|AT1G73080|AT4G18640|AT4G39270|AT5G43020|AT3G24240|AT1G75640|AT3G14350|AT2G02220|AT1G34110|AT1G62950|AT2G26730|AT3G47090|AT1G14390|AT3G53590|AT5G59660|AT3G02880|AT4G28650|AT5G49780|AT2G02780|AT2G24230|AT2G15300|AT5G53320|AT2G31880|AT4G34220|AT2G16250|AT1G35710|AT5G45840|AT3G20190|AT2G28970|AT1G67510|AT5G49770|AT5G35390|AT4G31250|AT1G09970|AT3G57830|AT2G27060|AT1G72460|AT1G25320|AT2G45340…
GO:0005975 carbohydrate metabolic process:4 GO-ID	p-value	corr p-value	# selected	# total	Description	Genes in test set
51869	0	0	605	1896	response to stimulus	AT1G75780|AT3G26810|AT4G31920|AT4G16250|AT5G12030|AT5G15960|AT4G26850|AT1G48030|AT2G19190|AT1G42990|AT5G62530|AT4G35770|AT5G65940|AT1G80460|AT2G14580|AT1G20510|AT5G63980|AT1G02920|AT3G16857|AT5G60890|AT5G42980|AT1G27730|AT4G11850|AT2G38120|AT1G63460|AT2G01140|AT5G15970|AT4G12550|AT5G43170|AT1G13260|AT4G32880|AT2G04450|AT1G09540|AT3G44480|AT4G21320|AT1G58200|AT5G39510|AT4G36740|AT5G13930|AT4G08500…
9628	2.6963e-224	0	298	568	response to abiotic stimulus	AT2G37170|AT1G75780|AT5G12030|AT4G16250|AT5G47910|AT5G15960|AT4G26850|AT2G05520|AT4G16845|AT1G48030|AT5G62530|AT1G64280|AT5G63980|AT5G52640|AT4G25480|AT1G27730|AT2G22240|AT2G37180|AT2G38120|AT3G11020|AT5G15970|AT5G43170|AT3G55370|AT3G61430|AT4G21320|AT5G20730|AT1G58200|AT4G25490|AT3G19290|AT5G39510|AT2G43790|AT3G03450|AT5G13930|AT4G08500|AT5G67450|AT2G15970|AT4G08920|AT2G39810|AT3G53110|AT5G37770…
42221	8.7475e-216	0	343	832	response to chemical stimulus	AT5G45890|AT4G31920|AT3G52400|AT5G27380|AT5G15960|AT4G26850|AT2G05520|AT1G42990|AT2G04880|AT5G08130|AT4G35770|AT1G64280|AT5G65940|AT1G80460|AT2G14580|AT2G33860|AT5G63980|AT1G19050|AT5G52640|AT1G02920|AT3G16857|AT5G60890|AT5G42980|AT1G27730|AT2G22240|AT1G14790|AT2G38120|AT1G63460|AT2G01140|AT1G80840|AT5G15970|AT4G12550|AT4G23170|AT1G01040|AT1G13260|AT4G32880|AT1G09540|AT5G20730|AT3G19290|AT2G43790…
9719	2.8179e-173	0	270	625	response to endogenous stimulus	AT5G45890|AT4G31920|AT3G52400|AT5G27380|AT5G15960|AT4G26850|AT2G05520|AT2G04880|AT5G08130|AT4G35770|AT1G64280|AT5G65940|AT2G14580|AT2G33860|AT5G63980|AT1G19050|AT3G16857|AT1G27730|AT1G14790|AT2G38120|AT1G80840|AT5G15970|AT4G12550|AT4G23170|AT1G13260|AT4G32880|AT1G09540|AT5G20730|AT3G19290|AT2G43790|AT3G03450|AT4G36740|AT5G13930|AT4G03550|AT2G15970|AT3G50660|AT3G29350|AT3G53110|AT1G70510|AT5G37770…
6950	7.2756e-173	0	284	704	response to stress	AT2G37170|AT5G12030|AT5G47910|AT5G15960|AT4G26850|AT2G05520|AT4G16845|AT1G42990|AT5G62530|AT4G35770|AT1G64280|AT1G20510|AT5G63980|AT5G52640|AT4G25480|AT5G60890|AT5G42980|AT1G27730|AT2G22240|AT2G37180|AT1G71697|AT1G63460|AT2G01140|AT3G11020|AT3G03250|AT5G15970|AT5G43170|AT3G61430|AT4G21320|AT1G58200|AT4G25490|AT3G19290|AT2G43790|AT3G03450|AT5G13930|AT4G08500|AT5G67450|AT2G15970|AT4G08920|AT2G39810…
9725	1.2288e-128	0	196	433	response to hormone stimulus	AT4G31920|AT5G45890|AT5G15960|AT2G05520|AT5G08130|AT5G65940|AT2G14580|AT2G33860|AT5G63980|AT1G19050|AT3G16857|AT1G27730|AT2G38120|AT5G15970|AT4G12550|AT1G13260|AT4G32880|AT1G09540|AT5G20730|AT3G19290|AT2G43790|AT4G36740|AT3G03450|AT2G15970|AT3G50660|AT3G53110|AT1G70510|AT5G37770|AT4G30850|AT3G29350|AT5G03280|AT1G14920|AT2G04160|AT4G32690|AT5G24860|AT5G66700|AT1G71030|AT1G52830|AT2G36270|AT1G30330…
32502	8.0472e-101	1.86e-98	262	1051	developmental process	AT1G75780|AT5G45890|AT3G61630|AT5G62230|AT3G52400|AT5G47910|AT5G62430|AT5G24330|AT1G65620|AT4G02280|AT4G35770|AT1G64280|AT5G11520|AT1G19250|AT2G36400|AT2G33860|AT1G43850|AT1G19050|AT5G07180|AT2G20120|AT4G29830|AT3G61910|AT1G23080|AT2G38120|AT5G53290|AT4G12550|AT3G55370|AT1G01040|AT5G11530|AT1G13260|AT5G54650|AT4G32880|AT1G09540|AT5G20730|AT2G46310|AT3G03450|AT4G03550|AT3G50660|AT4G08920|AT1G70510…
8151	9.1232e-94	1.8418e-91	778	7681	cellular process	AT1G75780|AT5G12030|AT4G16250|AT5G62530|AT5G65940|AT1G80460|AT1G20510|AT5G60890|AT2G35160|AT2G38120|AT5G62540|AT2G18250|AT1G68460|AT3G11520|AT4G32880|AT1G09540|AT5G39510|AT2G25880|AT5G13930|AT4G03550|AT2G15970|AT3G26830|AT5G37770|AT1G20330|AT2G37640|AT2G27250|AT5G03280|AT4G20850|AT3G53520|AT1G22760|AT5G55630|AT3G52280|AT1G08980|AT5G65930|AT1G09760|AT3G21230|AT1G21710|AT1G03380|AT3G11540|AT5G46860…
48856	1.4946e-87	2.6819e-85	206	741	anatomical structure development	AT1G75780|AT3G61630|AT5G62230|AT5G45890|AT5G62430|AT5G24330|AT4G02280|AT1G65620|AT5G11520|AT2G36400|AT1G43850|AT5G07180|AT4G29830|AT3G61910|AT1G23080|AT2G38120|AT5G53290|AT4G12550|AT1G01040|AT5G11530|AT1G13260|AT5G54650|AT4G32880|AT1G09540|AT5G20730|AT2G46310|AT4G03550|AT3G50660|AT1G70510|AT5G37770|AT1G20330|AT2G16500|AT2G27250|AT5G03280|AT4G28980|AT2G04160|AT5G24860|AT5G66700|AT1G72560|AT2G46340…
32501	5.7929e-87	9.3556e-85	229	922	multicellular organismal process	AT3G61630|AT5G62230|AT5G62430|AT5G24330|AT1G65620|AT1G19250|AT2G36400|AT2G33860|AT1G43850|AT5G07180|AT2G20120|AT4G29830|AT3G61910|AT1G23080|AT2G38120|AT5G53290|AT4G12550|AT3G55370|AT1G01040|AT5G11530|AT1G13260|AT5G54650|AT4G32880|AT1G09540|AT5G20730|AT5G39510|AT2G46310|AT2G43790|AT3G03450|AT4G03550|AT4G08920|AT1G70510|AT5G37770|AT2G41100|AT1G20330|AT2G16500|AT5G03280|AT2G27250|AT1G14920|AT4G28980…
GO:0005739 mitochondrion:8 GO-ID	p-value	corr p-value	# selected	# total	Description	Genes in test set
8152	1.5437e-28	6.7923e-26	153	7617	metabolic process	AT3G15020|AT3G02870|AT3G05600|AT3G14550|AT3G02875|AT3G14930|AT3G19710|AT3G49680|AT5G45920|AT3G14415|AT3G62750|AT3G16150|AT3G48110|AT3G59260|AT3G25660|AT1G27400|AT3G09810|AT3G13490|AT3G29320|AT3G15290|AT3G57330|AT3G10690|AT3G14420|AT3G11750|AT2G18250|AT3G47800|AT3G02080|AT3G25960|AT3G16170|AT3G55870|AT3G10270|AT3G02020|AT3G04600|AT3G45030|AT3G55590|AT3G13860|AT3G06950|AT3G10370|AT3G54050|AT2G30120…
5996	2.2704e-17	4.9949e-15	19	127	monosaccharide metabolic process	AT3G15020|AT3G59480|AT3G52930|AT3G55810|AT3G54050|AT3G55410|AT3G47800|AT3G25960|AT3G01590|AT3G27300|AT3G46440|AT3G02360|AT3G52990|AT3G22960|AT3G04050|AT3G08590|AT3G04120|AT3G55650|AT3G17940
19752	2.3308e-16	2.4549e-14	30	462	carboxylic acid metabolic process	AT3G15020|AT3G02870|AT3G22200|AT3G49680|AT3G24360|AT3G17820|AT3G48110|AT3G23940|AT3G13490|AT3G12290|AT3G15290|AT3G56300|AT3G17760|AT3G11750|AT3G04520|AT3G14390|AT3G02760|AT3G51840|AT3G57050|AT3G19480|AT3G03910|AT3G55870|AT3G11710|AT3G06860|AT3G02020|AT3G62120|AT3G04600|AT3G58750|AT3G04120|AT3G47340
6082	2.3308e-16	2.4549e-14	30	462	organic acid metabolic process	AT3G15020|AT3G02870|AT3G22200|AT3G49680|AT3G24360|AT3G17820|AT3G48110|AT3G23940|AT3G13490|AT3G12290|AT3G15290|AT3G56300|AT3G17760|AT3G11750|AT3G04520|AT3G14390|AT3G02760|AT3G51840|AT3G57050|AT3G19480|AT3G03910|AT3G55870|AT3G11710|AT3G06860|AT3G02020|AT3G62120|AT3G04600|AT3G58750|AT3G04120|AT3G47340
6066	2.7897e-16	2.4549e-14	20	167	alcohol metabolic process	AT3G15020|AT3G59480|AT3G52930|AT3G55810|AT3G10370|AT3G54050|AT3G55410|AT3G47800|AT3G25960|AT3G01590|AT3G27300|AT3G46440|AT3G02360|AT3G52990|AT3G22960|AT3G04050|AT3G08590|AT3G04120|AT3G17940|AT3G55650
19318	4.0442e-16	2.6675e-14	17	107	hexose metabolic process	AT3G15020|AT3G52930|AT3G55810|AT3G54050|AT3G55410|AT3G47800|AT3G25960|AT3G01590|AT3G27300|AT3G02360|AT3G52990|AT3G22960|AT3G04050|AT3G08590|AT3G04120|AT3G55650|AT3G17940
44237	4.2438e-16	2.6675e-14	117	6215	cellular metabolic process	AT3G15020|AT3G02870|AT3G05600|AT3G14550|AT3G02875|AT3G14930|AT3G49680|AT3G16150|AT3G48110|AT3G59260|AT3G25660|AT1G27400|AT3G13490|AT3G15290|AT3G10690|AT3G11750|AT2G18250|AT3G47800|AT3G25960|AT3G02080|AT3G55870|AT3G10270|AT3G02020|AT3G04600|AT3G45030|AT3G13860|AT3G06950|AT3G10370|AT3G54050|AT2G30120|AT3G22200|AT3G27300|AT3G04400|AT3G52990|AT3G22960|AT3G27380|AT3G53900|AT3G04050|AT3G08590|AT3G18740…
46164	2.0053e-14	1.1029e-12	14	76	alcohol catabolic process	AT3G15020|AT3G52930|AT3G55810|AT3G10370|AT3G55410|AT3G25960|AT3G27300|AT3G02360|AT3G52990|AT3G22960|AT3G04050|AT3G08590|AT3G04120|AT3G55650
44262	2.3708e-14	1.1591e-12	22	267	cellular carbohydrate metabolic process	AT3G15020|AT3G59480|AT3G52930|AT3G55810|AT3G58740|AT3G54050|AT3G19710|AT3G55410|AT3G47800|AT3G25960|AT3G01590|AT3G27300|AT3G46440|AT3G02360|AT3G52990|AT3G22960|AT3G04050|AT3G08590|AT3G58750|AT3G04120|AT3G17940|AT3G55650
5975	2.9925e-14	1.3167e-12	31	595	carbohydrate metabolic process	AT3G15020|AT3G54690|AT3G52930|AT3G59480|AT3G54050|AT3G19710|AT3G55410|AT3G27300|AT3G62750|AT3G02360|AT3G52990|AT3G22960|AT3G60130|AT3G04050|AT3G08590|AT3G17940|AT3G29320|AT3G55810|AT3G58740|AT3G18080|AT3G47800|AT3G25960|AT3G26650|AT3G01590|AT3G46440|AT3G60120|AT3G62740|AT3G01850|AT3G58750|AT3G04120|AT3G55650
GO:0019748 secondary metabolic process:3 GO-ID	p-value	corr p-value	# selected	# total	Description	Genes in test set
9404	5.709e-92	1.1903e-89	45	45	toxin metabolic process	AT5G41220|AT3G43800|AT1G02940|AT2G29490|AT1G27140|AT2G29470|AT5G41240|AT2G47730|AT1G53680|AT1G17190|AT3G09270|AT1G17170|AT1G27130|AT1G02920|AT5G17220|AT4G02520|AT2G29420|AT1G78370|AT1G10360|AT1G69930|AT2G02930|AT2G29440|AT2G30860|AT2G02390|AT2G29460|AT5G41210|AT3G03190|AT1G02930|AT1G59700|AT2G29480|AT3G62760|AT1G02950|AT1G78320|AT1G17180|AT2G02380|AT1G49860|AT1G74590|AT5G62480|AT1G78340|AT1G59670…
9407	5.709e-92	1.1903e-89	45	45	toxin catabolic process	AT5G41220|AT3G43800|AT1G02940|AT2G29490|AT1G27140|AT2G29470|AT5G41240|AT2G47730|AT1G53680|AT1G17190|AT3G09270|AT1G17170|AT1G27130|AT1G02920|AT5G17220|AT4G02520|AT2G29420|AT1G78370|AT1G10360|AT1G69930|AT2G02930|AT2G29440|AT2G30860|AT2G02390|AT2G29460|AT5G41210|AT3G03190|AT1G02930|AT1G59700|AT2G29480|AT3G62760|AT1G02950|AT1G78320|AT1G17180|AT2G02380|AT1G49860|AT1G74590|AT5G62480|AT1G78340|AT1G59670…
9636	1.6198e-79	2.2515e-77	45	58	response to toxin	AT5G41220|AT3G43800|AT1G02940|AT2G29490|AT1G27140|AT2G29470|AT5G41240|AT2G47730|AT1G53680|AT1G17190|AT3G09270|AT1G17170|AT1G27130|AT1G02920|AT5G17220|AT4G02520|AT2G29420|AT1G78370|AT1G10360|AT1G69930|AT2G02930|AT2G29440|AT2G30860|AT2G02390|AT2G29460|AT5G41210|AT3G03190|AT1G02930|AT1G59700|AT2G29480|AT3G62760|AT1G02950|AT1G78320|AT1G17180|AT2G02380|AT1G49860|AT1G74590|AT5G62480|AT1G78340|AT1G59670…
19748	9.4174e-55	9.8177e-53	56	295	secondary metabolic process	AT4G30210|AT3G43800|AT3G57020|AT5G41240|AT2G29470|AT1G17190|AT3G09270|AT1G02920|AT5G17220|AT2G29420|AT4G25300|AT1G10360|AT1G69930|AT2G02930|AT2G30860|AT3G63520|AT5G41210|AT1G59700|AT3G62760|AT2G29480|AT1G02950|AT1G78320|AT2G02380|AT1G49860|AT5G62480|AT5G42800|AT1G59670|AT1G69920|AT1G78360|AT5G41220|AT4G11180|AT1G10670|AT1G02940|AT2G29490|AT1G16410|AT1G27140|AT1G53680|AT2G47730|AT1G17170|AT1G27130…
44248	2.2499e-38	1.8764e-36	50	419	cellular catabolic process	AT3G43800|AT5G41240|AT2G29470|AT1G17190|AT3G09270|AT1G02920|AT5G17220|AT2G29420|AT1G10360|AT1G69930|AT2G02930|AT2G30860|AT3G63520|AT5G41210|AT1G59700|AT3G62760|AT2G29480|AT1G02950|AT1G78320|AT2G02380|AT1G49860|AT1G59670|AT5G62480|AT1G69920|AT1G78360|AT5G41220|AT1G02940|AT2G29490|AT1G27140|AT1G53680|AT2G47730|AT1G17170|AT1G27130|AT4G02520|AT1G78370|AT2G29440|AT2G02390|AT2G29460|AT3G03530|AT3G03190…
9056	2.2755e-37	1.5815e-35	50	439	catabolic process	AT3G43800|AT5G41240|AT2G29470|AT1G17190|AT3G09270|AT1G02920|AT5G17220|AT2G29420|AT1G10360|AT1G69930|AT2G02930|AT2G30860|AT3G63520|AT5G41210|AT1G59700|AT3G62760|AT2G29480|AT1G02950|AT1G78320|AT2G02380|AT1G49860|AT1G59670|AT5G62480|AT1G69920|AT1G78360|AT5G41220|AT1G02940|AT2G29490|AT1G27140|AT1G53680|AT2G47730|AT1G17170|AT1G27130|AT4G02520|AT1G78370|AT2G29440|AT2G02390|AT2G29460|AT3G03530|AT3G03190…
42221	1.0013e-30	5.9651e-29	57	832	response to chemical stimulus	AT3G43800|AT5G41240|AT2G29470|AT1G09100|AT1G17190|AT3G09270|AT1G02920|AT5G17220|AT2G29420|AT1G10360|AT1G69930|AT2G02930|AT2G30860|AT3G57530|AT5G41210|AT1G59700|AT3G62760|AT2G29480|AT1G02950|AT1G78320|AT1G19570|AT5G57050|AT2G02380|AT4G25000|AT1G49860|AT5G62480|AT1G59670|AT1G69920|AT1G78360|AT5G40350|AT5G41220|AT1G02940|AT2G29490|AT1G27140|AT1G53680|AT2G47730|AT1G15050|AT1G17170|AT1G27130|AT4G02520…
51869	3.5589e-23	1.8551e-21	72	1896	response to stimulus	AT1G28230|AT5G40020|AT3G43800|AT2G29470|AT2G18390|AT5G41240|AT1G09100|AT1G17190|AT4G02200|AT3G09270|AT1G02920|AT5G17220|AT2G29420|AT1G10360|AT2G45660|AT1G69930|AT2G02930|AT2G30860|AT3G63520|AT3G57530|AT1G77700|AT5G41210|AT1G59700|AT5G42500|AT2G29480|AT3G62760|AT1G02950|AT1G78320|AT1G19570|AT5G57050|AT2G02380|AT4G25000|AT1G49860|AT5G27150|AT5G62480|AT1G59670|AT1G69920|AT5G40350|AT1G78360|AT5G41220…
GO:0006216 cytidine catabolic process:10 GO-ID	p-value	corr p-value	# selected	# total	Description	Genes in test set
46133	1.9744e-10	3.1873e-09	4	8	pyrimidine ribonucleoside catabolic process	AT2G19570|AT4G29640|AT4G29610|AT4G29570
46135	1.9744e-10	3.1873e-09	4	8	pyrimidine nucleoside catabolic process	AT2G19570|AT4G29640|AT4G29610|AT4G29570
46087	1.9744e-10	3.1873e-09	4	8	cytidine metabolic process	AT2G19570|AT4G29640|AT4G29610|AT4G29570
9164	1.9744e-10	3.1873e-09	4	8	nucleoside catabolic process	AT2G19570|AT4G29640|AT4G29610|AT4G29570
42454	1.9744e-10	3.1873e-09	4	8	ribonucleoside catabolic process	AT2G19570|AT4G29640|AT4G29610|AT4G29570
9972	1.9744e-10	3.1873e-09	4	8	cytidine deamination	AT2G19570|AT4G29640|AT4G29610|AT4G29570
6216	1.9744e-10	3.1873e-09	4	8	cytidine catabolic process	AT2G19570|AT4G29640|AT4G29610|AT4G29570
46131	3.5506e-10	5.0152e-09	4	9	pyrimidine ribonucleoside metabolic process	AT2G19570|AT4G29640|AT4G29610|AT4G29570
6213	5.9121e-10	7.423e-09	4	10	pyrimidine nucleoside metabolic process	AT2G19570|AT4G29640|AT4G29610|AT4G29570
9119	2.0072e-09	2.2682e-08	4	13	ribonucleoside metabolic process	AT2G19570|AT4G29640|AT4G29610|AT4G29570
GO:0046283 anthocyanin metabolic process:9 GO-ID	p-value	corr p-value	# selected	# total	Description	Genes in test set
42126	1.0913e-07	7.3664e-06	3	7	nitrate metabolic process	AT5G16570|AT1G66200|AT5G37600
42128	1.0913e-07	7.3664e-06	3	7	nitrate assimilation	AT5G16570|AT1G66200|AT5G37600
9813	2.3492e-05	0.0010572	3	37	flavonoid biosynthetic process	AT5G42800|AT4G25300|AT4G22880
9812	3.4532e-05	0.0011655	3	42	flavonoid metabolic process	AT5G42800|AT4G25300|AT4G22880
9718	9.873e-05	0.0026657	2	10	anthocyanin biosynthetic process	AT5G42800|AT4G22880
6807	0.00012506	0.0028138	5	329	nitrogen compound metabolic process	AT1G50110|AT5G16570|AT1G66200|AT3G57020|AT5G37600
46283	0.0001989	0.0038359	2	14	anthocyanin metabolic process	AT5G42800|AT4G22880
GO:0009505 plant-type cell wall:6 GO-ID	p-value	corr p-value	# selected	# total	Description	Genes in test set
42545	7.2112e-06	0.0013485	5	66	cell wall modification	AT1G23200|AT5G49180|AT4G00190|AT5G51490|AT3G29090
10387	9.7224e-05	0.007901	2	4	signalosome assembly	AT4G26430|AT5G56280
7047	0.0001569	0.007901	5	125	cell wall organization and biogenesis	AT1G23200|AT5G49180|AT4G00190|AT5G51490|AT3G29090
GO:0016787 hydrolase activity:3 GO-ID	p-value	corr p-value	# selected	# total	Description	Genes in test set
51869	2.613e-245	0	615	1896	response to stimulus	AT1G62740|AT1G75780|AT4G31920|AT3G26810|AT4G16250|AT5G12030|AT5G15960|AT4G26850|AT1G42990|AT2G19190|AT5G62530|AT4G35770|AT5G65940|AT2G14580|AT1G80460|AT5G63980|AT1G02920|AT3G16857|AT5G60890|AT5G42980|AT1G27730|AT4G11850|AT2G01140|AT2G38120|AT5G15970|AT5G43170|AT4G12550|AT1G13260|AT4G32880|AT3G44480|AT1G09540|AT2G04450|AT4G21320|AT1G58200|AT5G39510|AT4G36740|AT5G13930|AT4G08500|AT4G03550|AT2G15970…
9628	2.0154e-177	0	296	568	response to abiotic stimulus	AT1G75780|AT2G37170|AT4G16250|AT5G12030|AT5G15960|AT4G26850|AT5G47910|AT4G16845|AT2G05520|AT5G62530|AT1G64280|AT5G63980|AT5G52640|AT4G25480|AT1G27730|AT2G22240|AT2G38120|AT2G37180|AT3G11020|AT5G15970|AT5G43170|AT3G55370|AT3G61430|AT4G21320|AT1G58200|AT5G20730|AT4G25490|AT5G39510|AT3G19290|AT2G43790|AT3G03450|AT5G13930|AT4G08500|AT5G67450|AT2G15970|AT4G08920|AT5G37770|AT2G39810|AT3G53110|AT5G20830…
42221	2.4792e-166	0	344	832	response to chemical stimulus	AT5G45890|AT4G31920|AT3G52400|AT5G27380|AT5G15960|AT4G26850|AT2G05520|AT1G42990|AT2G04880|AT4G35770|AT5G08130|AT1G64280|AT5G65940|AT2G14580|AT1G80460|AT2G33860|AT5G63980|AT1G19050|AT1G02920|AT5G52640|AT3G16857|AT1G23300|AT5G60890|AT5G42980|AT1G27730|AT2G22240|AT2G01140|AT1G14790|AT2G38120|AT1G80840|AT5G15970|AT4G12550|AT4G23170|AT1G01040|AT1G13260|AT4G32880|AT1G09540|AT5G20730|AT3G19290|AT2G43790…
9719	9.0613e-141	0	276	625	response to endogenous stimulus	AT5G45890|AT4G31920|AT3G52400|AT5G27380|AT5G15960|AT4G26850|AT2G05520|AT2G04880|AT4G35770|AT5G08130|AT1G64280|AT5G65940|AT2G14580|AT2G33860|AT5G63980|AT1G19050|AT3G16857|AT1G27730|AT2G38120|AT1G14790|AT1G80840|AT5G15970|AT4G12550|AT4G23170|AT1G13260|AT4G32880|AT1G09540|AT5G20730|AT3G19290|AT2G43790|AT4G36740|AT3G03450|AT5G13930|AT4G03550|AT2G15970|AT3G50660|AT3G29350|AT4G30850|AT5G37770|AT1G70510…
6950	1.9599e-131	0	283	704	response to stress	AT1G62740|AT2G37170|AT5G12030|AT5G15960|AT4G26850|AT5G47910|AT4G16845|AT2G05520|AT1G42990|AT5G62530|AT4G35770|AT1G64280|AT5G63980|AT5G52640|AT4G25480|AT5G60890|AT5G42980|AT1G27730|AT2G22240|AT2G01140|AT2G37180|AT1G71697|AT3G11020|AT3G03250|AT5G15970|AT5G43170|AT3G61430|AT4G21320|AT1G58200|AT4G25490|AT3G19290|AT2G43790|AT3G03450|AT5G13930|AT4G08500|AT5G67450|AT2G15970|AT4G08920|AT5G37770|AT2G39810…
9725	2.9104e-101	7.8e-99	196	433	response to hormone stimulus	AT4G31920|AT5G45890|AT5G15960|AT2G05520|AT5G08130|AT5G65940|AT2G14580|AT2G33860|AT5G63980|AT1G19050|AT3G16857|AT1G27730|AT2G38120|AT5G15970|AT4G12550|AT1G13260|AT4G32880|AT1G09540|AT5G20730|AT3G19290|AT2G43790|AT3G03450|AT4G36740|AT2G15970|AT3G50660|AT4G30850|AT5G37770|AT1G70510|AT3G53110|AT3G29350|AT5G03280|AT1G14920|AT2G04160|AT4G32690|AT5G24860|AT5G66700|AT1G71030|AT1G52830|AT2G36270|AT1G30330…
8151	3.8415e-96	8.7971e-94	1006	7681	cellular process	AT1G75780|AT2G34840|AT4G16250|AT5G12030|AT5G62530|AT5G65940|AT1G80460|AT2G31810|AT5G60890|AT2G35160|AT2G01905|AT2G38120|AT5G42300|AT2G20430|AT5G62540|AT4G10450|AT2G18250|AT1G68460|AT3G11520|AT2G31800|AT4G32880|AT1G09540|AT5G42970|AT5G39510|AT2G17190|AT2G25880|AT5G13930|AT4G03550|AT2G15970|AT3G26830|AT5G37770|AT1G20330|AT2G37640|AT5G03280|AT2G27250|AT4G20850|AT3G53520|AT4G03350|AT1G22760|AT5G55630…
32502	6.7416e-83	1.3509e-80	284	1051	developmental process	AT1G75780|AT5G45890|AT5G62230|AT3G61630|AT3G52400|AT5G47910|AT5G62430|AT5G24330|AT1G65620|AT4G35770|AT1G64280|AT5G11520|AT1G19250|AT2G36400|AT2G33860|AT1G43850|AT1G19050|AT5G07180|AT2G20120|AT4G29830|AT3G61910|AT5G20350|AT1G23080|AT2G38120|AT5G53290|AT4G12550|AT2G20430|AT3G55370|AT1G01040|AT5G11530|AT1G13260|AT5G54650|AT4G32880|AT1G09540|AT5G20730|AT2G46310|AT3G03450|AT4G03550|AT4G08920|AT3G50660…
48856	1.0124e-71	1.8032e-69	220	741	anatomical structure development	AT1G75780|AT3G61630|AT5G62230|AT5G45890|AT5G62430|AT5G24330|AT1G65620|AT5G11520|AT2G36400|AT1G43850|AT5G07180|AT4G29830|AT3G61910|AT1G23080|AT5G20350|AT2G38120|AT5G53290|AT2G20430|AT4G12550|AT1G01040|AT5G11530|AT1G13260|AT5G54650|AT4G32880|AT1G09540|AT5G20730|AT2G46310|AT4G03550|AT3G50660|AT1G70510|AT5G37770|AT1G20330|AT2G27250|AT5G03280|AT2G16500|AT4G28980|AT2G04160|AT5G66700|AT5G24860|AT1G72560…
6970	3.8173e-71	6.1192e-69	95	140	response to osmotic stress	AT5G12030|AT5G15960|AT5G62530|AT5G37850|AT5G64750|AT1G45249|AT5G37370|AT1G66340|AT5G63980|AT5G03740|AT5G52310|AT5G59430|AT1G77120|AT1G27730|AT1G05260|AT4G05100|AT3G50500|AT2G33380|AT2G26430|AT2G47580|AT2G37180|AT3G57530|AT2G47190|AT2G38170|AT1G06040|AT5G42190|AT5G15970|AT5G43170|AT3G21780|AT4G39090|AT5G57050|AT3G18030|AT5G24770|AT3G19580|AT1G56650|AT5G14800|AT2G40220|AT1G58200|AT3G19290|AT2G43790…
GO:0016705 oxidoreductase activity, acting on paired donors, with incorporation or reduction of molecular oxygen:4 GO-ID	p-value	corr p-value	# selected	# total	Description	Genes in test set
42126	1.1928e-05	0.0024095	3	7	nitrate metabolic process	AT5G16570|AT1G66200|AT5G37600
42128	1.1928e-05	0.0024095	3	7	nitrate assimilation	AT5G16570|AT1G66200|AT5G37600
9738	3.7334e-05	0.0050277	4	27	abscisic acid mediated signaling	AT1G69260|AT5G57050|AT3G57530|AT2G26300
6629	7.286e-05	0.0073589	13	511	lipid metabolic process	AT3G63520|AT3G03530|AT5G37690|AT2G29980|AT1G10670|AT1G28610|AT1G23500|AT4G25850|AT5G05580|AT3G54320|AT1G28660|AT4G22340|AT1G06250
15749	0.00029606	0.023922	2	4	monosaccharide transport	AT1G07340|AT3G01550
6085	0.00073328	0.049374	2	6	acetyl-CoA biosynthetic process	AT1G60810|AT1G10670
GO:0004126 cytidine deaminase activity:4 GO-ID	p-value	corr p-value	# selected	# total	Description	Genes in test set
46133	1.9744e-10	3.1873e-09	4	8	pyrimidine ribonucleoside catabolic process	AT2G19570|AT4G29640|AT4G29610|AT4G29570
46135	1.9744e-10	3.1873e-09	4	8	pyrimidine nucleoside catabolic process	AT2G19570|AT4G29640|AT4G29610|AT4G29570
46087	1.9744e-10	3.1873e-09	4	8	cytidine metabolic process	AT2G19570|AT4G29640|AT4G29610|AT4G29570
9164	1.9744e-10	3.1873e-09	4	8	nucleoside catabolic process	AT2G19570|AT4G29640|AT4G29610|AT4G29570
42454	1.9744e-10	3.1873e-09	4	8	ribonucleoside catabolic process	AT2G19570|AT4G29640|AT4G29610|AT4G29570
9972	1.9744e-10	3.1873e-09	4	8	cytidine deamination	AT2G19570|AT4G29640|AT4G29610|AT4G29570
6216	1.9744e-10	3.1873e-09	4	8	cytidine catabolic process	AT2G19570|AT4G29640|AT4G29610|AT4G29570
46131	3.5506e-10	5.0152e-09	4	9	pyrimidine ribonucleoside metabolic process	AT2G19570|AT4G29640|AT4G29610|AT4G29570
6213	5.9121e-10	7.423e-09	4	10	pyrimidine nucleoside metabolic process	AT2G19570|AT4G29640|AT4G29610|AT4G29570
9119	2.0072e-09	2.2682e-08	4	13	ribonucleoside metabolic process	AT2G19570|AT4G29640|AT4G29610|AT4G29570
GO:0016491 oxidoreductase activity:3 GO-ID	p-value	corr p-value	# selected	# total	Description	Genes in test set
8152	1.3407e-20	9.1838e-18	259	7617	metabolic process	AT4G23420|AT5G54140|AT4G30210|AT1G03090|AT5G65940|AT1G80460|AT1G53100|AT1G48040|AT1G66200|AT1G30120|AT5G56280|AT4G23430|AT2G25220|AT4G29190|AT5G65750|AT5G16715|AT5G35360|AT2G04650|AT1G68520|AT1G12550|AT5G16570|AT1G25350|AT2G17190|AT1G14190|AT3G18070|AT3G28470|AT5G02540|AT5G56650|AT2G37540|AT3G61610|AT4G37180|AT1G10670|AT1G28610|AT5G67220|AT2G26300|AT5G04130|AT3G57190|AT1G75200|AT5G56350|AT3G53520…
46164	5.3102e-18	1.8187e-15	21	76	alcohol catabolic process	AT1G74030|AT1G54220|AT5G65750|AT2G21330|AT5G43330|AT3G55410|AT5G58330|AT1G80460|AT5G63680|AT3G54320|AT1G13440|AT5G40760|AT5G13110|AT5G56720|AT5G56350|AT1G12900|AT5G42740|AT5G52920|AT3G13930|AT5G35790|AT5G08570
5996	2.5126e-17	4.364e-15	25	127	monosaccharide metabolic process	AT3G61610|AT3G55410|AT5G43330|AT5G13110|AT5G59290|AT5G56720|AT5G56350|AT3G53520|AT5G52920|AT5G42740|AT3G13930|AT5G08570|AT1G06020|AT1G74030|AT5G65750|AT1G54220|AT2G21330|AT5G58330|AT5G63680|AT1G13440|AT3G54320|AT5G40760|AT1G12900|AT1G12780|AT5G35790
6066	2.5483e-17	4.364e-15	28	167	alcohol metabolic process	AT3G61610|AT5G43330|AT3G55410|AT1G80460|AT5G08030|AT5G13110|AT5G59290|AT5G56720|AT5G56350|AT3G53520|AT5G52920|AT5G42740|AT3G13930|AT5G08570|AT1G06020|AT1G74030|AT1G54220|AT5G65750|AT2G21330|AT5G58330|AT5G63680|AT3G54320|AT1G13440|AT5G40760|AT1G12900|AT1G12780|AT1G14190|AT5G35790
6007	3.9924e-17	5.2496e-15	20	73	glucose catabolic process	AT1G74030|AT1G54220|AT5G65750|AT2G21330|AT5G43330|AT3G55410|AT5G58330|AT5G63680|AT3G54320|AT1G13440|AT5G40760|AT5G13110|AT5G56720|AT5G56350|AT1G12900|AT5G42740|AT5G52920|AT3G13930|AT5G35790|AT5G08570
46365	5.3645e-17	5.2496e-15	20	74	monosaccharide catabolic process	AT1G74030|AT1G54220|AT5G65750|AT2G21330|AT5G43330|AT3G55410|AT5G58330|AT5G63680|AT3G54320|AT1G13440|AT5G40760|AT5G13110|AT5G56720|AT5G56350|AT1G12900|AT5G42740|AT5G52920|AT3G13930|AT5G35790|AT5G08570
19320	5.3645e-17	5.2496e-15	20	74	hexose catabolic process	AT1G74030|AT1G54220|AT5G65750|AT2G21330|AT5G43330|AT3G55410|AT5G58330|AT5G63680|AT3G54320|AT1G13440|AT5G40760|AT5G13110|AT5G56720|AT5G56350|AT1G12900|AT5G42740|AT5G52920|AT3G13930|AT5G35790|AT5G08570
6006	7.1727e-17	6.1417e-15	20	75	glucose metabolic process	AT1G74030|AT1G54220|AT5G65750|AT2G21330|AT5G43330|AT3G55410|AT5G58330|AT5G63680|AT3G54320|AT1G13440|AT5G40760|AT5G13110|AT5G56720|AT5G56350|AT1G12900|AT5G42740|AT5G52920|AT3G13930|AT5G35790|AT5G08570
16052	3.817e-16	2.6146e-14	21	92	carbohydrate catabolic process	AT1G74030|AT1G54220|AT5G65750|AT2G21330|AT5G43330|AT3G55410|AT5G58330|AT5G63680|AT3G54320|AT1G13440|AT5G40760|AT5G13110|AT5G56720|AT5G56350|AT5G64860|AT1G12900|AT5G42740|AT5G52920|AT3G13930|AT5G35790|AT5G08570
44275	3.817e-16	2.6146e-14	21	92	cellular carbohydrate catabolic process	AT1G74030|AT1G54220|AT5G65750|AT2G21330|AT5G43330|AT3G55410|AT5G58330|AT5G63680|AT3G54320|AT1G13440|AT5G40760|AT5G13110|AT5G56720|AT5G56350|AT5G64860|AT1G12900|AT5G42740|AT5G52920|AT3G13930|AT5G35790|AT5G08570
GO:0016798 hydrolase activity, acting on glycosyl bonds:4 GO-ID	p-value	corr p-value	# selected	# total	Description	Genes in test set
51869	0	0	595	1896	response to stimulus	AT1G75780|AT3G26810|AT4G31920|AT5G12030|AT4G16250|AT4G26850|AT5G15960|AT2G19190|AT1G42990|AT5G62530|AT4G35770|AT5G65940|AT1G80460|AT2G14580|AT5G63980|AT1G02920|AT3G16857|AT5G60890|AT5G42980|AT1G27730|AT4G11850|AT2G38120|AT2G01140|AT5G15970|AT4G12550|AT5G43170|AT1G13260|AT4G32880|AT2G04450|AT1G09540|AT3G44480|AT4G21320|AT1G58200|AT5G39510|AT4G36740|AT5G13930|AT4G08500|AT4G03550|AT2G15970|AT4G08920…
9628	2.5689e-215	0	290	568	response to abiotic stimulus	AT2G37170|AT1G75780|AT4G16250|AT5G12030|AT5G47910|AT4G26850|AT5G15960|AT4G16845|AT2G05520|AT5G62530|AT1G64280|AT5G63980|AT5G52640|AT4G25480|AT1G27730|AT2G22240|AT2G37180|AT2G38120|AT3G11020|AT5G15970|AT5G43170|AT3G55370|AT3G61430|AT4G21320|AT5G20730|AT1G58200|AT3G19290|AT4G25490|AT5G39510|AT2G43790|AT3G03450|AT5G13930|AT4G08500|AT5G67450|AT2G15970|AT4G08920|AT2G39810|AT3G53110|AT5G37770|AT2G41100…
42221	2.8024e-213	0	339	832	response to chemical stimulus	AT5G45890|AT4G31920|AT3G52400|AT5G27380|AT4G26850|AT5G15960|AT2G05520|AT1G42990|AT2G04880|AT5G08130|AT4G35770|AT1G64280|AT5G65940|AT1G80460|AT2G14580|AT2G33860|AT5G63980|AT1G19050|AT5G52640|AT1G02920|AT3G16857|AT1G23300|AT5G60890|AT5G42980|AT1G27730|AT2G22240|AT1G14790|AT2G38120|AT2G01140|AT1G80840|AT5G15970|AT4G12550|AT4G23170|AT1G01040|AT1G13260|AT4G32880|AT1G09540|AT5G20730|AT3G19290|AT2G43790…
9719	1.2913e-172	0	268	625	response to endogenous stimulus	AT5G45890|AT4G31920|AT3G52400|AT5G27380|AT4G26850|AT5G15960|AT2G05520|AT2G04880|AT5G08130|AT4G35770|AT1G64280|AT5G65940|AT2G14580|AT2G33860|AT5G63980|AT1G19050|AT3G16857|AT1G27730|AT1G14790|AT2G38120|AT1G80840|AT5G15970|AT4G12550|AT4G23170|AT1G13260|AT4G32880|AT1G09540|AT5G20730|AT3G19290|AT2G43790|AT3G03450|AT4G36740|AT5G13930|AT4G03550|AT2G15970|AT3G50660|AT3G29350|AT3G53110|AT1G70510|AT5G37770…
6950	2.4376e-164	0	275	704	response to stress	AT2G37170|AT5G12030|AT5G47910|AT4G26850|AT5G15960|AT4G16845|AT2G05520|AT1G42990|AT5G62530|AT4G35770|AT1G64280|AT5G63980|AT5G52640|AT4G25480|AT5G60890|AT5G42980|AT1G27730|AT2G22240|AT2G37180|AT1G71697|AT2G01140|AT3G11020|AT3G03250|AT5G15970|AT5G43170|AT3G61430|AT4G21320|AT1G58200|AT3G19290|AT4G25490|AT2G43790|AT3G03450|AT5G13930|AT4G08500|AT5G67450|AT2G15970|AT4G08920|AT2G39810|AT3G53110|AT5G37770…
9725	3.0737e-126	0	193	433	response to hormone stimulus	AT4G31920|AT5G45890|AT5G15960|AT2G05520|AT5G08130|AT5G65940|AT2G14580|AT2G33860|AT5G63980|AT1G19050|AT3G16857|AT1G27730|AT2G38120|AT5G15970|AT4G12550|AT1G13260|AT4G32880|AT1G09540|AT5G20730|AT3G19290|AT2G43790|AT4G36740|AT3G03450|AT2G15970|AT3G50660|AT3G53110|AT1G70510|AT5G37770|AT4G30850|AT3G29350|AT5G03280|AT1G14920|AT2G04160|AT4G32690|AT5G66700|AT5G24860|AT1G71030|AT1G52830|AT2G36270|AT1G30330…
32502	2.3863e-102	5e-100	262	1051	developmental process	AT1G75780|AT5G45890|AT3G61630|AT5G62230|AT3G52400|AT5G47910|AT5G62430|AT5G24330|AT1G65620|AT4G35770|AT1G64280|AT5G11520|AT1G19250|AT2G36400|AT2G33860|AT1G43850|AT1G19050|AT5G07180|AT2G20120|AT4G29830|AT3G61910|AT1G23080|AT2G38120|AT5G53290|AT4G12550|AT3G55370|AT1G01040|AT5G11530|AT1G13260|AT5G54650|AT4G32880|AT1G09540|AT5G20730|AT2G46310|AT3G03450|AT4G03550|AT3G50660|AT4G08920|AT1G70510|AT5G37770…
32501	1.8906e-87	3.663e-85	228	922	multicellular organismal process	AT3G61630|AT5G62230|AT5G62430|AT5G24330|AT1G65620|AT1G19250|AT2G36400|AT2G33860|AT1G43850|AT5G07180|AT2G20120|AT4G29830|AT3G61910|AT1G23080|AT2G38120|AT5G53290|AT4G12550|AT3G55370|AT1G01040|AT5G11530|AT1G13260|AT5G54650|AT4G32880|AT1G09540|AT5G20730|AT5G39510|AT2G46310|AT2G43790|AT3G03450|AT4G03550|AT4G08920|AT1G70510|AT5G37770|AT2G41100|AT1G20330|AT2G16500|AT5G03280|AT2G27250|AT1G14920|AT4G28980…
48856	3.0635e-85	5.2761e-83	202	741	anatomical structure development	AT1G75780|AT3G61630|AT5G62230|AT5G45890|AT5G62430|AT5G24330|AT1G65620|AT5G11520|AT2G36400|AT1G43850|AT5G07180|AT4G29830|AT3G61910|AT1G23080|AT2G38120|AT5G53290|AT4G12550|AT1G01040|AT5G11530|AT1G13260|AT5G54650|AT4G32880|AT1G09540|AT5G20730|AT2G46310|AT4G03550|AT3G50660|AT1G70510|AT5G37770|AT1G20330|AT2G16500|AT2G27250|AT5G03280|AT4G28980|AT2G04160|AT5G66700|AT5G24860|AT1G72560|AT2G46340|AT1G14350…
6970	4.9737e-82	7.7093e-80	93	140	response to osmotic stress	AT5G12030|AT5G15960|AT5G62530|AT5G64750|AT1G45249|AT5G37370|AT1G66340|AT5G63980|AT5G03740|AT5G52310|AT1G77120|AT5G59430|AT1G05260|AT1G27730|AT4G05100|AT3G50500|AT2G33380|AT2G26430|AT2G37180|AT2G47580|AT2G47190|AT3G57530|AT2G38170|AT5G42190|AT1G06040|AT5G15970|AT5G43170|AT3G21780|AT4G39090|AT5G57050|AT3G18030|AT5G24770|AT3G19580|AT1G56650|AT2G40220|AT5G14800|AT1G58200|AT3G19290|AT2G43790|AT3G03450…
GO:0016788 hydrolase activity, acting on ester bonds:4 GO-ID	p-value	corr p-value	# selected	# total	Description	Genes in test set
74	3.2734e-64	1.7382e-61	44	61	regulation of progression through cell cycle	AT1G47210|AT3G19150|AT5G67260|AT5G27620|AT4G19560|AT1G20590|AT1G47230|AT2G27960|AT5G02110|AT5G07450|AT2G32710|AT4G35620|AT4G34160|AT2G44740|AT1G80370|AT5G48640|AT1G35440|AT1G34460|AT2G17620|AT5G43080|AT2G01905|AT5G45190|AT1G20610|AT1G49620|AT3G05327|AT3G21870|AT2G45080|AT2G23430|AT2G22490|AT1G27630|AT1G44110|AT1G47220|AT1G70210|AT5G48820|AT5G40942|AT5G48630|AT2G41830|AT5G65420|AT3G63120|AT3G60550…
51726	3.6242e-63	9.6223e-61	44	63	regulation of cell cycle	AT1G47210|AT3G19150|AT5G67260|AT5G27620|AT4G19560|AT1G20590|AT1G47230|AT2G27960|AT5G02110|AT5G07450|AT2G32710|AT4G35620|AT4G34160|AT2G44740|AT1G80370|AT5G48640|AT1G35440|AT1G34460|AT2G17620|AT5G43080|AT2G01905|AT5G45190|AT1G20610|AT1G49620|AT3G05327|AT3G21870|AT2G45080|AT2G23430|AT2G22490|AT1G27630|AT1G44110|AT1G47220|AT1G70210|AT5G48820|AT5G40942|AT5G48630|AT2G41830|AT5G65420|AT3G63120|AT3G60550…
7049	1.2717e-48	2.2509e-46	47	132	cell cycle	AT1G47210|AT3G19150|AT5G67260|AT5G27620|AT4G19560|AT1G20590|AT1G47230|AT5G57450|AT2G27960|AT5G02110|AT5G07450|AT2G32710|AT4G35620|AT4G34160|AT2G44740|AT1G80370|AT5G48640|AT1G35440|AT1G34460|AT2G17620|AT5G43080|AT2G01905|AT5G45190|AT1G20610|AT1G49620|AT3G05327|AT3G21870|AT2G45080|AT2G23430|AT2G22490|AT1G27630|AT1G44110|AT2G27970|AT1G47220|AT1G70210|AT3G11520|AT5G48820|AT5G40942|AT5G48630|AT2G41830…
22402	5.5933e-48	7.4252e-46	45	119	cell cycle process	AT1G47210|AT3G19150|AT5G67260|AT5G27620|AT4G19560|AT1G20590|AT1G47230|AT5G57450|AT2G27960|AT5G02110|AT5G07450|AT2G32710|AT4G35620|AT4G34160|AT2G44740|AT1G80370|AT5G48640|AT1G35440|AT1G34460|AT2G17620|AT5G43080|AT2G01905|AT5G45190|AT1G20610|AT1G49620|AT3G05327|AT3G21870|AT2G45080|AT2G23430|AT2G22490|AT1G27630|AT1G44110|AT1G47220|AT1G70210|AT5G48820|AT5G40942|AT5G48630|AT2G41830|AT5G65420|AT3G63120…
65007	8.6988e-18	9.2382e-16	84	1721	biological regulation	AT1G47210|AT4G36540|AT3G19150|AT3G23380|AT2G20400|AT5G27620|AT1G20590|AT2G27960|AT5G02110|AT5G07450|AT4G34160|AT2G44740|AT1G80370|AT5G12850|AT1G35440|AT2G17620|AT1G59940|AT5G20350|AT2G26430|AT2G01905|AT1G20610|AT1G49620|AT5G58620|AT3G05327|AT3G21870|AT2G20430|AT1G27000|AT1G16070|AT2G44680|AT1G70210|AT1G22490|AT5G48820|AT5G40942|AT3G54180|AT5G65420|AT1G15570|AT3G50630|AT2G02710|AT3G50330|AT2G23290…
51244	2.4999e-16	2.2124e-14	69	1305	regulation of cellular process	AT1G47210|AT4G36540|AT3G19150|AT2G20400|AT5G27620|AT1G20590|AT2G27960|AT5G02110|AT5G07450|AT4G34160|AT2G44740|AT1G80370|AT5G12850|AT1G35440|AT2G17620|AT2G26430|AT2G01905|AT1G20610|AT1G49620|AT5G58620|AT3G05327|AT3G21870|AT1G27000|AT1G16070|AT1G70210|AT1G22490|AT5G48820|AT5G40942|AT5G65420|AT1G15570|AT3G50630|AT2G02710|AT3G50330|AT2G23290|AT5G45420|AT5G67260|AT3G49350|AT1G12540|AT4G19560|AT1G47230…
50791	1.739e-14	1.3192e-12	72	1525	regulation of biological process	AT1G47210|AT4G36540|AT3G19150|AT2G20400|AT5G27620|AT1G20590|AT2G27960|AT5G02110|AT5G07450|AT4G34160|AT2G44740|AT1G80370|AT5G12850|AT1G35440|AT2G17620|AT1G59940|AT2G26430|AT2G01905|AT1G20610|AT1G49620|AT5G58620|AT3G05327|AT3G21870|AT1G27000|AT1G16070|AT2G44680|AT1G70210|AT1G22490|AT5G48820|AT5G40942|AT5G65420|AT1G15570|AT3G50630|AT2G02710|AT3G50330|AT2G23290|AT5G45420|AT5G67260|AT3G49350|AT1G12540…
GO:0016814 hydrolase activity, acting on carbon-nitrogen (but not peptide) bonds, in cyclic amidines:5 GO-ID	p-value	corr p-value	# selected	# total	Description	Genes in test set
46133	1.9744e-10	3.1873e-09	4	8	pyrimidine ribonucleoside catabolic process	AT2G19570|AT4G29640|AT4G29610|AT4G29570
46135	1.9744e-10	3.1873e-09	4	8	pyrimidine nucleoside catabolic process	AT2G19570|AT4G29640|AT4G29610|AT4G29570
46087	1.9744e-10	3.1873e-09	4	8	cytidine metabolic process	AT2G19570|AT4G29640|AT4G29610|AT4G29570
9164	1.9744e-10	3.1873e-09	4	8	nucleoside catabolic process	AT2G19570|AT4G29640|AT4G29610|AT4G29570
42454	1.9744e-10	3.1873e-09	4	8	ribonucleoside catabolic process	AT2G19570|AT4G29640|AT4G29610|AT4G29570
9972	1.9744e-10	3.1873e-09	4	8	cytidine deamination	AT2G19570|AT4G29640|AT4G29610|AT4G29570
6216	1.9744e-10	3.1873e-09	4	8	cytidine catabolic process	AT2G19570|AT4G29640|AT4G29610|AT4G29570
46131	3.5506e-10	5.0152e-09	4	9	pyrimidine ribonucleoside metabolic process	AT2G19570|AT4G29640|AT4G29610|AT4G29570
6213	5.9121e-10	7.423e-09	4	10	pyrimidine nucleoside metabolic process	AT2G19570|AT4G29640|AT4G29610|AT4G29570
9119	2.0072e-09	2.2682e-08	4	13	ribonucleoside metabolic process	AT2G19570|AT4G29640|AT4G29610|AT4G29570
GO:0007165 signal transduction:5 GO-ID	p-value	corr p-value	# selected	# total	Description	Genes in test set
51869	2.4924e-267	0	598	1896	response to stimulus	AT1G75780|AT4G31920|AT3G26810|AT4G16250|AT5G12030|AT5G15960|AT4G26850|AT1G42990|AT2G19190|AT5G62530|AT4G35770|AT5G65940|AT2G14580|AT1G80460|AT5G63980|AT1G02920|AT3G16857|AT5G60890|AT5G42980|AT1G27730|AT4G11850|AT2G01140|AT2G38120|AT5G15970|AT4G12550|AT5G43170|AT1G13260|AT4G32880|AT3G44480|AT1G09540|AT2G04450|AT4G21320|AT1G58200|AT5G39510|AT4G36740|AT5G13930|AT4G08500|AT4G03550|AT2G15970|AT4G08920…
9628	3.8027e-195	0	296	568	response to abiotic stimulus	AT1G75780|AT2G37170|AT4G16250|AT5G12030|AT5G15960|AT4G26850|AT5G47910|AT2G05520|AT4G16845|AT5G62530|AT1G64280|AT5G63980|AT5G52640|AT4G25480|AT1G27730|AT2G22240|AT2G38120|AT2G37180|AT3G11020|AT5G15970|AT5G43170|AT3G55370|AT3G61430|AT4G21320|AT1G58200|AT5G20730|AT4G25490|AT5G39510|AT3G19290|AT2G43790|AT3G03450|AT5G13930|AT4G08500|AT5G67450|AT2G15970|AT4G08920|AT5G37770|AT2G39810|AT3G53110|AT2G41100…
42221	4.4803e-180	0	338	832	response to chemical stimulus	AT5G45890|AT4G31920|AT3G52400|AT5G27380|AT5G15960|AT4G26850|AT2G05520|AT1G42990|AT2G04880|AT4G35770|AT5G08130|AT1G64280|AT5G65940|AT2G14580|AT1G80460|AT2G33860|AT5G63980|AT1G19050|AT1G02920|AT5G52640|AT3G16857|AT5G60890|AT5G42980|AT1G27730|AT2G22240|AT2G01140|AT1G14790|AT2G38120|AT1G80840|AT5G15970|AT4G12550|AT4G23170|AT1G01040|AT1G13260|AT4G32880|AT1G09540|AT5G20730|AT3G19290|AT2G43790|AT4G36740…
9719	4.1987e-150	0	270	625	response to endogenous stimulus	AT5G45890|AT4G31920|AT3G52400|AT5G27380|AT5G15960|AT4G26850|AT2G05520|AT2G04880|AT4G35770|AT5G08130|AT1G64280|AT5G65940|AT2G14580|AT2G33860|AT5G63980|AT1G19050|AT3G16857|AT1G27730|AT2G38120|AT1G14790|AT1G80840|AT5G15970|AT4G12550|AT4G23170|AT1G13260|AT4G32880|AT1G09540|AT5G20730|AT3G19290|AT2G43790|AT4G36740|AT3G03450|AT5G13930|AT4G03550|AT2G15970|AT3G50660|AT3G29350|AT4G30850|AT5G37770|AT1G70510…
6950	2.586e-140	0	276	704	response to stress	AT2G37170|AT5G12030|AT5G15960|AT4G26850|AT5G47910|AT2G05520|AT4G16845|AT1G42990|AT5G62530|AT4G35770|AT1G64280|AT5G63980|AT5G52640|AT4G25480|AT5G60890|AT5G42980|AT1G27730|AT2G22240|AT2G01140|AT2G37180|AT1G71697|AT3G11020|AT3G03250|AT5G15970|AT5G43170|AT3G61430|AT4G21320|AT1G58200|AT4G25490|AT3G19290|AT2G43790|AT3G03450|AT5G13930|AT4G08500|AT5G67450|AT2G15970|AT4G08920|AT5G37770|AT2G39810|AT3G53110…
9725	2.7767e-112	0	196	433	response to hormone stimulus	AT4G31920|AT5G45890|AT5G15960|AT2G05520|AT5G08130|AT5G65940|AT2G14580|AT2G33860|AT5G63980|AT1G19050|AT3G16857|AT1G27730|AT2G38120|AT5G15970|AT4G12550|AT1G13260|AT4G32880|AT1G09540|AT5G20730|AT3G19290|AT2G43790|AT3G03450|AT4G36740|AT2G15970|AT3G50660|AT4G30850|AT5G37770|AT1G70510|AT3G53110|AT3G29350|AT5G03280|AT1G14920|AT2G04160|AT4G32690|AT5G66700|AT5G24860|AT1G71030|AT1G52830|AT2G36270|AT1G30330…
8151	3.7373e-95	8.3235e-93	905	7681	cellular process	AT1G75780|AT4G16250|AT5G12030|AT1G23860|AT5G62530|AT3G53500|AT5G65940|AT1G80460|AT5G60890|AT2G35160|AT2G01905|AT2G38120|AT2G20430|AT5G62540|AT5G10800|AT2G18250|AT1G68460|AT3G11520|AT2G31800|AT4G32880|AT1G09540|AT5G39510|AT2G25880|AT5G13930|AT4G03550|AT5G18680|AT2G15970|AT3G26830|AT5G37770|AT1G20330|AT2G37640|AT5G03280|AT2G27250|AT4G20850|AT3G53520|AT5G52040|AT1G22760|AT5G55630|AT3G52280|AT1G08980…
32502	7.9696e-93	1.5531e-90	278	1051	developmental process	AT1G75780|AT5G45890|AT5G62230|AT3G61630|AT3G52400|AT5G47910|AT5G62430|AT5G24330|AT1G65620|AT4G35770|AT1G64280|AT5G11520|AT1G19250|AT2G36400|AT2G33860|AT1G43850|AT1G19050|AT5G07180|AT2G20120|AT4G29830|AT3G61910|AT5G20350|AT1G23080|AT2G38120|AT5G53290|AT4G12550|AT2G20430|AT3G55370|AT1G01040|AT5G11530|AT1G13260|AT5G54650|AT4G32880|AT1G09540|AT5G20730|AT2G46310|AT3G03450|AT4G03550|AT4G08920|AT3G50660…
48856	5.1183e-83	8.866e-81	220	741	anatomical structure development	AT1G75780|AT3G61630|AT5G62230|AT5G45890|AT5G62430|AT5G24330|AT1G65620|AT5G11520|AT2G36400|AT1G43850|AT5G07180|AT4G29830|AT3G61910|AT1G23080|AT5G20350|AT2G38120|AT5G53290|AT2G20430|AT4G12550|AT1G01040|AT5G11530|AT1G13260|AT5G54650|AT4G32880|AT1G09540|AT5G20730|AT2G46310|AT4G03550|AT3G50660|AT1G70510|AT5G37770|AT1G20330|AT2G27250|AT5G03280|AT2G16500|AT4G28980|AT2G04160|AT5G24860|AT5G66700|AT1G72560…
32501	3.8908e-80	6.0657e-78	243	922	multicellular organismal process	AT3G61630|AT5G62230|AT5G62430|AT5G24330|AT1G65620|AT1G19250|AT2G36400|AT2G33860|AT1G43850|AT5G07180|AT2G20120|AT4G29830|AT3G61910|AT1G23080|AT2G38120|AT5G53290|AT4G12550|AT2G20430|AT3G55370|AT1G01040|AT5G11530|AT1G13260|AT5G54650|AT4G32880|AT1G09540|AT5G20730|AT5G39510|AT2G46310|AT2G43790|AT3G03450|AT4G03550|AT4G08920|AT5G37770|AT1G70510|AT2G41100|AT1G20330|AT5G03280|AT2G27250|AT2G16500|AT1G14920…
GO:0006629 lipid metabolic process:4 GO-ID	p-value	corr p-value	# selected	# total	Description	Genes in test set
51869	0	0	589	1896	response to stimulus	AT1G75780|AT3G26810|AT4G31920|AT5G12030|AT4G16250|AT4G26850|AT5G15960|AT1G48030|AT2G19190|AT1G42990|AT5G62530|AT4G35770|AT5G65940|AT1G80460|AT2G14580|AT5G63980|AT1G02920|AT3G16857|AT5G60890|AT5G42980|AT1G27730|AT4G11850|AT2G38120|AT2G01140|AT5G15970|AT4G12550|AT5G43170|AT1G13260|AT4G32880|AT2G04450|AT1G09540|AT3G44480|AT4G21320|AT1G58200|AT5G39510|AT4G36740|AT5G13930|AT4G08500|AT4G03550|AT2G15970…
9628	1.641e-224	0	292	568	response to abiotic stimulus	AT2G37170|AT1G75780|AT4G16250|AT5G12030|AT5G47910|AT4G26850|AT5G15960|AT4G16845|AT2G05520|AT1G48030|AT5G62530|AT1G64280|AT5G63980|AT5G52640|AT4G25480|AT1G27730|AT2G22240|AT2G37180|AT2G38120|AT3G11020|AT5G15970|AT5G43170|AT3G55370|AT3G61430|AT4G21320|AT5G20730|AT1G58200|AT3G19290|AT4G25490|AT5G39510|AT2G43790|AT3G03450|AT5G13930|AT4G08500|AT5G67450|AT2G15970|AT4G08920|AT2G39810|AT3G53110|AT5G37770…
42221	1.1023e-214	0	334	832	response to chemical stimulus	AT5G45890|AT4G31920|AT3G52400|AT5G27380|AT4G26850|AT5G15960|AT2G05520|AT1G42990|AT2G04880|AT5G08130|AT4G35770|AT1G64280|AT5G65940|AT1G80460|AT2G14580|AT2G33860|AT5G63980|AT1G19050|AT5G52640|AT1G02920|AT3G16857|AT5G60890|AT5G42980|AT1G27730|AT2G22240|AT1G14790|AT2G38120|AT2G01140|AT1G80840|AT5G15970|AT4G12550|AT4G23170|AT1G01040|AT1G13260|AT4G32880|AT1G09540|AT5G20730|AT3G19290|AT2G43790|AT3G03450…
9719	6.8539e-176	0	266	625	response to endogenous stimulus	AT5G45890|AT4G31920|AT3G52400|AT5G27380|AT4G26850|AT5G15960|AT2G05520|AT2G04880|AT5G08130|AT4G35770|AT1G64280|AT5G65940|AT2G14580|AT2G33860|AT5G63980|AT1G19050|AT3G16857|AT1G27730|AT1G14790|AT2G38120|AT1G80840|AT5G15970|AT4G12550|AT4G23170|AT1G13260|AT4G32880|AT1G09540|AT5G20730|AT3G19290|AT2G43790|AT3G03450|AT4G36740|AT5G13930|AT4G03550|AT2G15970|AT3G50660|AT3G29350|AT3G53110|AT1G70510|AT5G37770…
6950	7.5928e-168	0	273	704	response to stress	AT2G37170|AT5G12030|AT5G47910|AT4G26850|AT5G15960|AT4G16845|AT2G05520|AT1G42990|AT5G62530|AT4G35770|AT1G64280|AT5G63980|AT5G52640|AT4G25480|AT5G60890|AT5G42980|AT1G27730|AT2G22240|AT2G37180|AT1G71697|AT2G01140|AT3G11020|AT3G03250|AT5G15970|AT5G43170|AT3G61430|AT4G21320|AT1G58200|AT3G19290|AT4G25490|AT2G43790|AT3G03450|AT5G13930|AT4G08500|AT5G67450|AT2G15970|AT4G08920|AT2G39810|AT3G53110|AT5G37770…
9725	3.208e-130	0	193	433	response to hormone stimulus	AT4G31920|AT5G45890|AT5G15960|AT2G05520|AT5G08130|AT5G65940|AT2G14580|AT2G33860|AT5G63980|AT1G19050|AT3G16857|AT1G27730|AT2G38120|AT5G15970|AT4G12550|AT1G13260|AT4G32880|AT1G09540|AT5G20730|AT3G19290|AT2G43790|AT4G36740|AT3G03450|AT2G15970|AT3G50660|AT3G53110|AT1G70510|AT5G37770|AT4G30850|AT3G29350|AT5G03280|AT1G14920|AT2G04160|AT4G32690|AT5G66700|AT5G24860|AT1G71030|AT1G52830|AT2G36270|AT1G30330…
32502	1.113e-105	0	260	1051	developmental process	AT1G75780|AT5G45890|AT3G61630|AT5G62230|AT3G52400|AT5G47910|AT5G62430|AT5G24330|AT1G65620|AT4G35770|AT1G64280|AT5G11520|AT1G19250|AT2G36400|AT2G33860|AT1G43850|AT1G19050|AT5G07180|AT2G20120|AT4G29830|AT3G61910|AT1G23080|AT2G38120|AT5G53290|AT4G12550|AT3G55370|AT1G01040|AT5G11530|AT1G13260|AT5G54650|AT4G32880|AT1G09540|AT1G25350|AT5G20730|AT2G46310|AT3G03450|AT4G03550|AT3G50660|AT4G08920|AT1G70510…
32501	6.5914e-91	1.2886e-88	227	922	multicellular organismal process	AT3G61630|AT5G62230|AT5G62430|AT5G24330|AT1G65620|AT1G19250|AT2G36400|AT2G33860|AT1G43850|AT5G07180|AT2G20120|AT4G29830|AT3G61910|AT1G23080|AT2G38120|AT5G53290|AT4G12550|AT3G55370|AT1G01040|AT5G11530|AT1G13260|AT5G54650|AT4G32880|AT1G09540|AT1G25350|AT5G20730|AT5G39510|AT2G46310|AT2G43790|AT3G03450|AT4G03550|AT4G08920|AT1G70510|AT5G37770|AT2G41100|AT1G20330|AT2G16500|AT5G03280|AT2G27250|AT1G14920…
48856	5.5391e-90	9.6257e-88	203	741	anatomical structure development	AT1G75780|AT3G61630|AT5G62230|AT5G45890|AT5G62430|AT5G24330|AT1G65620|AT5G11520|AT2G36400|AT1G43850|AT5G07180|AT4G29830|AT3G61910|AT1G23080|AT2G38120|AT5G53290|AT4G12550|AT1G01040|AT5G11530|AT1G13260|AT5G54650|AT4G32880|AT1G09540|AT1G25350|AT5G20730|AT2G46310|AT4G03550|AT3G50660|AT1G70510|AT5G37770|AT1G20330|AT2G16500|AT2G27250|AT5G03280|AT4G28980|AT2G04160|AT5G66700|AT5G24860|AT1G72560|AT2G46340…
8151	1.4571e-89	2.2789e-87	735	7681	cellular process	AT1G75780|AT4G08900|AT5G12030|AT4G16250|AT4G26850|AT5G62430|AT1G42990|AT5G62530|AT5G65940|AT1G80460|AT5G63980|AT1G02920|AT1G67470|AT5G60890|AT2G35160|AT2G27760|AT1G35670|AT5G42600|AT2G38120|AT2G01140|AT5G53290|AT5G65750|AT5G62540|AT2G18250|AT1G68520|AT1G68460|AT3G11520|AT4G32880|AT1G09540|AT1G58200|AT2G46310|AT5G39510|AT4G36740|AT2G25880|AT5G13930|AT4G08500|AT4G03550|AT5G18680|AT4G38210|AT2G15970…
GO:0005783 endoplasmic reticulum:8 GO-ID	p-value	corr p-value	# selected	# total	Description	Genes in test set
9698	4.83e-06	0.0012099	8	114	phenylpropanoid metabolic process	AT3G17390|AT3G24503|AT4G30210|AT5G42800|AT1G02050|AT4G00040|AT4G34850|AT5G13930
9699	8.418e-06	0.0012099	7	88	phenylpropanoid biosynthetic process	AT3G17390|AT3G24503|AT5G42800|AT1G02050|AT4G00040|AT4G34850|AT5G13930
6725	8.6836e-06	0.0012099	11	253	aromatic compound metabolic process	AT3G17390|AT3G24503|AT4G30210|AT2G19500|AT5G56970|AT5G42800|AT1G02050|AT4G00040|AT4G34850|AT1G48910|AT5G13930
GO:0005739 mitochondrion:8 GO-ID	p-value	corr p-value	# selected	# total	Description	Genes in test set
9404	7.7288e-115	0	45	45	toxin metabolic process	AT5G41220|AT3G43800|AT1G02940|AT2G29490|AT1G27140|AT2G29470|AT5G41240|AT2G47730|AT1G53680|AT1G17190|AT3G09270|AT1G17170|AT1G27130|AT1G02920|AT5G17220|AT4G02520|AT2G29420|AT1G78370|AT1G10360|AT1G69930|AT2G02930|AT2G30860|AT2G29440|AT2G02390|AT2G29460|AT5G41210|AT3G03190|AT1G02930|AT1G59700|AT2G29480|AT3G62760|AT1G02950|AT1G78320|AT1G17180|AT2G02380|AT1G49860|AT1G74590|AT5G62480|AT1G59670|AT1G78340…
9407	7.7288e-115	0	45	45	toxin catabolic process	AT5G41220|AT3G43800|AT1G02940|AT2G29490|AT1G27140|AT2G29470|AT5G41240|AT2G47730|AT1G53680|AT1G17190|AT3G09270|AT1G17170|AT1G27130|AT1G02920|AT5G17220|AT4G02520|AT2G29420|AT1G78370|AT1G10360|AT1G69930|AT2G02930|AT2G30860|AT2G29440|AT2G02390|AT2G29460|AT5G41210|AT3G03190|AT1G02930|AT1G59700|AT2G29480|AT3G62760|AT1G02950|AT1G78320|AT1G17180|AT2G02380|AT1G49860|AT1G74590|AT5G62480|AT1G59670|AT1G78340…
9636	2.3808e-102	1e-100	45	58	response to toxin	AT5G41220|AT3G43800|AT1G02940|AT2G29490|AT1G27140|AT2G29470|AT5G41240|AT2G47730|AT1G53680|AT1G17190|AT3G09270|AT1G17170|AT1G27130|AT1G02920|AT5G17220|AT4G02520|AT2G29420|AT1G78370|AT1G10360|AT1G69930|AT2G02930|AT2G30860|AT2G29440|AT2G02390|AT2G29460|AT5G41210|AT3G03190|AT1G02930|AT1G59700|AT2G29480|AT3G62760|AT1G02950|AT1G78320|AT1G17180|AT2G02380|AT1G49860|AT1G74590|AT5G62480|AT1G59670|AT1G78340…
19748	1.6336e-61	6.4527e-60	45	295	secondary metabolic process	AT5G41220|AT3G43800|AT1G02940|AT2G29490|AT1G27140|AT2G29470|AT5G41240|AT2G47730|AT1G53680|AT1G17190|AT3G09270|AT1G17170|AT1G27130|AT1G02920|AT5G17220|AT4G02520|AT2G29420|AT1G78370|AT1G10360|AT1G69930|AT2G02930|AT2G30860|AT2G29440|AT2G02390|AT2G29460|AT5G41210|AT3G03190|AT1G02930|AT1G59700|AT2G29480|AT3G62760|AT1G02950|AT1G78320|AT1G17180|AT2G02380|AT1G49860|AT1G74590|AT5G62480|AT1G59670|AT1G78340…
44248	2.7662e-54	8.7411e-53	45	419	cellular catabolic process	AT5G41220|AT3G43800|AT1G02940|AT2G29490|AT1G27140|AT2G29470|AT5G41240|AT2G47730|AT1G53680|AT1G17190|AT3G09270|AT1G17170|AT1G27130|AT1G02920|AT5G17220|AT4G02520|AT2G29420|AT1G78370|AT1G10360|AT1G69930|AT2G02930|AT2G30860|AT2G29440|AT2G02390|AT2G29460|AT5G41210|AT3G03190|AT1G02930|AT1G59700|AT2G29480|AT3G62760|AT1G02950|AT1G78320|AT1G17180|AT2G02380|AT1G49860|AT1G74590|AT5G62480|AT1G59670|AT1G78340…
9056	2.438e-53	6.42e-52	45	439	catabolic process	AT5G41220|AT3G43800|AT1G02940|AT2G29490|AT1G27140|AT2G29470|AT5G41240|AT2G47730|AT1G53680|AT1G17190|AT3G09270|AT1G17170|AT1G27130|AT1G02920|AT5G17220|AT4G02520|AT2G29420|AT1G78370|AT1G10360|AT1G69930|AT2G02930|AT2G30860|AT2G29440|AT2G02390|AT2G29460|AT5G41210|AT3G03190|AT1G02930|AT1G59700|AT2G29480|AT3G62760|AT1G02950|AT1G78320|AT1G17180|AT2G02380|AT1G49860|AT1G74590|AT5G62480|AT1G59670|AT1G78340…
42221	1.1953e-43	2.6979e-42	47	832	response to chemical stimulus	AT5G41220|AT3G43800|AT1G02940|AT2G29490|AT1G27140|AT2G29470|AT5G41240|AT2G47730|AT1G53680|AT1G17190|AT3G09270|AT1G17170|AT1G27130|AT1G02920|AT5G17220|AT4G02520|AT2G29420|AT1G78370|AT1G10360|AT1G69930|AT2G02930|AT2G30860|AT2G29440|AT2G02390|AT2G29460|AT5G41210|AT3G03190|AT1G02930|AT1G59700|AT2G29480|AT3G62760|AT1G02950|AT1G78320|AT1G19570|AT2G46680|AT1G17180|AT2G02380|AT1G49860|AT1G74590|AT5G62480…
51869	1.6929e-28	3.3434e-27	48	1896	response to stimulus	AT5G41220|AT5G40020|AT3G43800|AT1G02940|AT2G29490|AT1G27140|AT2G29470|AT5G41240|AT2G47730|AT1G53680|AT1G17190|AT3G09270|AT1G17170|AT1G27130|AT1G02920|AT5G17220|AT4G02520|AT2G29420|AT1G78370|AT1G10360|AT1G69930|AT2G02930|AT2G30860|AT2G29440|AT2G02390|AT2G29460|AT5G41210|AT3G03190|AT1G02930|AT1G59700|AT2G29480|AT3G62760|AT1G02950|AT1G78320|AT1G19570|AT2G46680|AT1G17180|AT2G02380|AT1G49860|AT1G74590…
44237	4.3094e-15	7.5653e-14	60	6215	cellular metabolic process	AT3G43800|AT5G41240|AT2G29470|AT1G17190|AT3G09270|AT1G02920|AT5G17220|AT2G29420|AT1G10360|AT1G69930|AT2G02470|AT2G02930|AT2G07771|AT2G30860|AT5G47080|AT5G41210|AT1G59700|AT3G62760|AT5G56075|AT2G29480|AT1G02950|AT1G78320|AT2G02380|AT1G54590|AT1G49860|AT1G59670|AT5G62480|AT1G69920|AT1G78360|AT1G09640|AT5G41220|AT4G27490|AT1G02940|AT2G29490|AT1G27140|AT1G53680|AT2G47730|AT1G69120|AT3G48680|AT1G17170…
8152	1.5135e-13	2.3914e-12	64	7617	metabolic process	AT1G58180|AT1G45474|AT3G43800|AT5G41240|AT2G29470|AT1G17190|AT3G09270|AT1G02920|AT5G17220|AT2G29420|AT1G10360|AT1G69930|AT2G43100|AT2G02470|AT2G02930|AT2G07771|AT2G30860|AT5G47080|AT5G41210|AT1G59700|AT5G56075|AT3G62760|AT2G29480|AT1G02950|AT1G78320|AT2G02380|AT1G54590|AT1G49860|AT1G59670|AT5G62480|AT1G69920|AT1G78360|AT1G09640|AT5G41220|AT4G27490|AT1G02940|AT2G29490|AT1G27140|AT1G69120|AT1G53680…
GO:0019748 secondary metabolic process:3 GO-ID	p-value	corr p-value	# selected	# total	Description	Genes in test set
51869	0	0	869	1896	response to stimulus	AT1G75780|AT3G04220|AT3G26810|AT5G17820|AT4G16250|AT5G12030|AT3G05370|AT5G62530|AT4G35770|AT5G65940|AT1G80460|AT3G16857|AT5G60890|AT5G42980|AT2G30860|AT2G38120|AT5G38850|AT3G05360|AT1G13260|AT1G78320|AT4G32880|AT1G09540|AT2G04450|AT4G21320|AT5G39510|AT5G13930|AT4G03550|AT2G15970|AT5G37770|AT2G41100|AT5G20830|AT5G44510|AT5G03280|AT4G31800|AT1G53680|AT4G32690|AT1G27170|AT2G36270|AT3G01100|AT1G09760…
42221	1.3505e-203	0	432	832	response to chemical stimulus	AT2G43480|AT4G31920|AT5G17820|AT4G26850|AT5G15960|AT1G42990|AT4G35770|AT5G65940|AT2G14580|AT1G80460|AT5G63980|AT1G02920|AT3G16857|AT5G60890|AT5G42980|AT1G27730|AT2G30860|AT2G38120|AT1G63460|AT2G01140|AT2G18300|AT5G15970|AT4G12550|AT5G15180|AT1G13260|AT1G78320|AT4G32880|AT1G09540|AT4G36740|AT5G13930|AT4G08500|AT4G03550|AT2G15970|AT4G30850|AT5G37770|AT5G03280|AT1G14920|AT1G08830|AT4G31800|AT1G53680…
9628	1.1977e-142	0	301	568	response to abiotic stimulus	AT1G75780|AT2G37170|AT4G16250|AT5G12030|AT5G15960|AT4G26850|AT5G47910|AT2G05520|AT4G16845|AT1G48030|AT5G62530|AT1G64280|AT5G63980|AT5G52640|AT4G25480|AT1G27730|AT2G22240|AT2G38120|AT2G37180|AT3G11020|AT5G15970|AT5G43170|AT3G55370|AT5G22360|AT3G61430|AT4G21320|AT1G58200|AT5G20730|AT4G25490|AT5G39510|AT3G19290|AT2G43790|AT3G03450|AT5G13930|AT4G08500|AT5G67450|AT2G15970|AT4G08920|AT3G53110|AT5G37770…
6950	2.7646e-134	0	328	704	response to stress	AT2G37170|AT2G43480|AT5G17820|AT5G12030|AT5G15960|AT4G26850|AT5G47910|AT4G16845|AT2G05520|AT1G42990|AT5G62530|AT4G35770|AT1G64280|AT5G63980|AT5G52640|AT4G25480|AT5G60890|AT5G42980|AT1G27730|AT2G22240|AT2G01140|AT1G63460|AT1G71697|AT2G37180|AT3G11020|AT3G03250|AT5G15970|AT5G43170|AT5G15180|AT5G22360|AT3G61430|AT4G21320|AT1G58200|AT4G25490|AT3G19290|AT2G43790|AT3G03450|AT5G13930|AT4G08500|AT5G67450…
7154	4.2203e-134	0	319	669	cell communication	AT3G52400|AT4G16250|AT2G32680|AT3G05370|AT1G42990|AT2G04880|AT4G39270|AT5G43020|AT5G08130|AT1G64280|AT1G19250|AT1G75640|AT1G13910|AT5G63980|AT1G28340|AT4G13810|AT1G17250|AT2G02220|AT1G71400|AT1G34110|AT2G26730|AT3G03250|AT1G14390|AT3G47090|AT3G05360|AT5G59660|AT2G34930|AT3G02880|AT5G49780|AT2G24230|AT2G02780|AT2G15300|AT5G20730|AT3G19290|AT2G43790|AT3G03450|AT4G34220|AT4G08500|AT4G20940|AT4G03550…
7165	8.7411e-132	0	299	601	signal transduction	AT3G52400|AT4G16250|AT2G32680|AT3G05370|AT1G42990|AT2G04880|AT4G39270|AT5G43020|AT5G08130|AT1G64280|AT1G19250|AT1G75640|AT1G13910|AT5G63980|AT1G28340|AT4G13810|AT1G17250|AT2G02220|AT1G71400|AT1G34110|AT2G26730|AT1G14390|AT3G47090|AT3G05360|AT5G59660|AT2G34930|AT3G02880|AT5G49780|AT2G24230|AT2G02780|AT2G15300|AT5G20730|AT3G19290|AT2G43790|AT3G03450|AT4G34220|AT4G08500|AT4G20940|AT4G03550|AT4G08920…
6952	9.0708e-113	0	242	461	defense response	AT3G04220|AT3G52400|AT2G32680|AT3G05370|AT4G26850|AT2G19190|AT1G64280|AT1G19250|AT2G17060|AT5G46260|AT5G42980|AT4G13810|AT1G63870|AT4G11850|AT1G71400|AT2G30860|AT5G43730|AT5G46450|AT1G80840|AT5G38850|AT3G05360|AT5G17970|AT5G66910|AT2G34930|AT3G12250|AT2G17050|AT1G63730|AT3G44480|AT1G64070|AT2G43790|AT4G03550|AT1G64160|AT4G16960|AT5G44510|AT4G16860|AT3G11010|AT5G03280|AT3G11820|AT5G66900|AT4G31800…
7167	3.3718e-108	0	112	113	enzyme linked receptor protein signaling pathway	AT2G23300|AT1G73080|AT4G18640|AT5G43020|AT4G39270|AT3G24240|AT1G75640|AT3G14350|AT2G02220|AT1G34110|AT1G62950|AT2G26730|AT3G47090|AT1G14390|AT3G53590|AT5G59660|AT3G02880|AT4G28650|AT5G49780|AT2G02780|AT2G24230|AT2G15300|AT5G53320|AT2G31880|AT4G34220|AT2G16250|AT1G35710|AT5G45840|AT3G20190|AT2G28970|AT1G67510|AT5G49770|AT5G35390|AT4G31250|AT1G09970|AT3G57830|AT2G27060|AT1G72460|AT1G25320|AT2G45340…
7169	3.3718e-108	0	112	113	transmembrane receptor protein tyrosine kinase signaling pathway	AT2G23300|AT1G73080|AT4G18640|AT5G43020|AT4G39270|AT3G24240|AT1G75640|AT3G14350|AT2G02220|AT1G34110|AT1G62950|AT2G26730|AT3G47090|AT1G14390|AT3G53590|AT5G59660|AT3G02880|AT4G28650|AT5G49780|AT2G02780|AT2G24230|AT2G15300|AT5G53320|AT2G31880|AT4G34220|AT2G16250|AT1G35710|AT5G45840|AT3G20190|AT2G28970|AT1G67510|AT5G49770|AT5G35390|AT4G31250|AT1G09970|AT3G57830|AT2G27060|AT1G72460|AT1G25320|AT2G45340…
9719	6.5689e-107	0	278	625	response to endogenous stimulus	AT5G45890|AT4G31920|AT3G52400|AT5G27380|AT5G15960|AT4G26850|AT2G05520|AT2G04880|AT4G35770|AT5G08130|AT1G64280|AT5G65940|AT2G14580|AT2G33860|AT5G63980|AT1G19050|AT3G16857|AT1G27730|AT2G38120|AT1G14790|AT2G18300|AT1G80840|AT5G15970|AT4G12550|AT4G23170|AT1G13260|AT4G32880|AT1G09540|AT5G20730|AT3G19290|AT2G43790|AT4G36740|AT3G03450|AT5G13930|AT4G03550|AT2G15970|AT3G50660|AT3G29350|AT4G30850|AT5G37770…
GO:0004601 peroxidase activity: 3,5 GO-ID	p-value	corr p-value	# selected	# total	Description	Genes in test set
6979	9.236e-33	4.8027e-30	37	162	response to oxidative stress	AT5G64100|AT2G39040|AT5G16960|AT5G17820|AT4G30170|AT4G37520|AT3G21770|AT4G08770|AT1G75280|AT3G03670|AT3G17790|AT2G22420|AT2G38380|AT5G22410|AT2G34060|AT5G58400|AT4G33420|AT3G01190|AT4G11290|AT3G49960|AT1G05240|AT2G18980|AT4G37530|AT2G24800|AT5G67400|AT4G08780|AT5G15180|AT2G38390|AT1G13440|AT1G30870|AT1G44970|AT3G59845|AT1G14550|AT4G26010|AT3G04120|AT1G05250|AT1G71695
42221	5.6948e-16	1.4806e-13	49	832	response to chemical stimulus	AT5G45890|AT5G64100|AT2G22670|AT2G31350|AT5G16960|AT5G17820|AT4G37520|AT5G22410|AT5G58400|AT5G19880|AT1G05240|AT4G37530|AT5G15180|AT1G30870|AT3G59845|AT1G14550|AT1G05250|AT1G71695|AT2G39040|AT1G70510|AT4G30170|AT1G06130|AT3G21770|AT3G11820|AT4G08770|AT1G75280|AT4G31800|AT3G17790|AT3G03670|AT2G38380|AT2G22420|AT1G60680|AT2G34060|AT1G05850|AT4G33420|AT1G07640|AT3G01190|AT4G11290|AT3G49960|AT2G18980…
6950	1.1924e-14	2.0669e-12	43	704	response to stress	AT5G64100|AT2G39040|AT5G16960|AT5G17820|AT4G30170|AT4G37520|AT3G21770|AT3G44320|AT4G08770|AT1G75280|AT3G03670|AT3G17790|AT2G22420|AT2G38380|AT5G22410|AT2G34060|AT5G58400|AT1G05850|AT4G33420|AT1G07640|AT3G01190|AT1G71697|AT3G49960|AT4G11290|AT1G05240|AT3G20475|AT2G18980|AT4G37530|AT2G24800|AT3G48030|AT4G08780|AT5G67400|AT5G15180|AT2G38390|AT1G13440|AT1G30870|AT1G44970|AT3G59845|AT1G14550|AT4G26010…
51869	2.3465e-08	3.0504e-06	61	1896	response to stimulus	AT5G64100|AT5G45890|AT2G22670|AT2G31350|AT5G16960|AT5G17820|AT2G24570|AT4G37520|AT4G36430|AT5G22410|AT2G18150|AT5G58400|AT1G71697|AT5G19880|AT3G20475|AT1G05240|AT4G37530|AT3G55370|AT3G48030|AT4G31550|AT5G15180|AT3G28910|AT1G30870|AT3G59845|AT1G14550|AT1G05250|AT1G71695|AT2G39040|AT1G70510|AT4G30170|AT1G06130|AT3G21770|AT3G44320|AT3G11820|AT4G08770|AT1G75280|AT3G03670|AT4G31800|AT3G17790|AT2G22420…
42398	1.1133e-07	1.1579e-05	13	130	amino acid derivative biosynthetic process	AT3G19010|AT1G09500|AT2G33600|AT5G20550|AT3G25570|AT2G33590|AT1G05010|AT3G47190|AT2G19590|AT4G16770|AT1G05850|AT5G63600|AT1G12910
6725	4.3863e-07	3.8014e-05	17	253	aromatic compound metabolic process	AT3G19010|AT3G05600|AT4G36530|AT1G09500|AT2G33600|AT1G72620|AT3G23630|AT5G66120|AT5G20550|AT3G44310|AT2G18360|AT4G00600|AT2G33590|AT4G16770|AT1G05850|AT5G63600|AT1G12910
6839	7.5191e-07	5.5856e-05	8	49	mitochondrial transport	AT2G22500|AT4G26180|AT1G14560|AT5G15640|AT2G30160|AT5G27520|AT4G24570|AT1G72820
44249	2.0663e-06	0.00013431	26	596	cellular biosynthetic process	AT3G19010|AT1G09500|AT2G26540|AT5G66120|AT4G00600|AT5G47435|AT3G47190|AT1G60680|AT5G28030|AT1G05850|AT1G12910|AT5G63600|AT1G35190|AT2G33600|AT3G23630|AT5G20550|AT3G44310|AT3G25570|AT1G13440|AT2G33590|AT1G05010|AT2G33040|AT2G19590|AT3G04120|AT4G16770|AT5G48840
6575	3.159e-06	0.00018252	13	174	amino acid derivative metabolic process	AT3G19010|AT1G09500|AT2G33600|AT5G20550|AT3G25570|AT2G33590|AT1G05010|AT3G47190|AT2G19590|AT4G16770|AT1G05850|AT5G63600|AT1G12910
GO:0004364 glutathione transferase activity:5 GO-ID	p-value	corr p-value	# selected	# total	Description	Genes in test set
9404	2.0548e-95	3.6781e-93	45	45	toxin metabolic process	AT5G41220|AT3G43800|AT1G02940|AT2G29490|AT1G27140|AT2G29470|AT5G41240|AT2G47730|AT1G53680|AT1G17190|AT3G09270|AT1G17170|AT1G27130|AT1G02920|AT5G17220|AT4G02520|AT2G29420|AT1G78370|AT1G10360|AT1G69930|AT2G02930|AT2G29440|AT2G30860|AT2G02390|AT2G29460|AT5G41210|AT3G03190|AT1G02930|AT1G59700|AT2G29480|AT3G62760|AT1G02950|AT1G78320|AT1G17180|AT2G02380|AT1G49860|AT1G74590|AT5G62480|AT1G78340|AT1G59670…
9407	2.0548e-95	3.6781e-93	45	45	toxin catabolic process	AT5G41220|AT3G43800|AT1G02940|AT2G29490|AT1G27140|AT2G29470|AT5G41240|AT2G47730|AT1G53680|AT1G17190|AT3G09270|AT1G17170|AT1G27130|AT1G02920|AT5G17220|AT4G02520|AT2G29420|AT1G78370|AT1G10360|AT1G69930|AT2G02930|AT2G29440|AT2G30860|AT2G02390|AT2G29460|AT5G41210|AT3G03190|AT1G02930|AT1G59700|AT2G29480|AT3G62760|AT1G02950|AT1G78320|AT1G17180|AT2G02380|AT1G49860|AT1G74590|AT5G62480|AT1G78340|AT1G59670…
9636	5.9442e-83	7.0934e-81	45	58	response to toxin	AT5G41220|AT3G43800|AT1G02940|AT2G29490|AT1G27140|AT2G29470|AT5G41240|AT2G47730|AT1G53680|AT1G17190|AT3G09270|AT1G17170|AT1G27130|AT1G02920|AT5G17220|AT4G02520|AT2G29420|AT1G78370|AT1G10360|AT1G69930|AT2G02930|AT2G29440|AT2G30860|AT2G02390|AT2G29460|AT5G41210|AT3G03190|AT1G02930|AT1G59700|AT2G29480|AT3G62760|AT1G02950|AT1G78320|AT1G17180|AT2G02380|AT1G49860|AT1G74590|AT5G62480|AT1G78340|AT1G59670…
19748	6.256e-47	5.5991e-45	48	295	secondary metabolic process	AT5G41220|AT4G25700|AT3G43800|AT1G02940|AT2G29490|AT1G27140|AT2G29470|AT5G41240|AT2G47730|AT1G53680|AT1G17190|AT3G09270|AT1G17170|AT1G27130|AT1G02920|AT4G02520|AT5G17220|AT2G29420|AT1G78370|AT1G10360|AT1G69930|AT2G02930|AT2G29440|AT2G30860|AT2G02390|AT2G29460|AT5G41210|AT3G03190|AT1G02930|AT3G14110|AT1G59700|AT2G29480|AT3G62760|AT1G02950|AT1G78320|AT1G17180|AT2G02380|AT1G49860|AT1G74590|AT1G48850…
44248	1.9719e-39	1.4119e-37	48	419	cellular catabolic process	AT5G41220|AT3G43800|AT1G02940|AT2G29490|AT1G27140|AT2G29470|AT5G41240|AT2G47730|AT1G53680|AT1G17190|AT3G09270|AT1G17170|AT1G27130|AT1G02920|AT4G02520|AT5G17220|AT2G29420|AT1G78370|AT1G10360|AT1G11860|AT1G69930|AT2G02930|AT2G29440|AT2G30860|AT2G02390|AT2G29460|AT5G41210|AT3G03190|AT1G02930|AT1G59700|AT2G29480|AT3G62760|AT1G02950|AT1G78320|AT1G66660|AT1G17180|AT2G02380|AT1G49860|AT1G74590|AT1G59670…
9056	1.8474e-38	1.1023e-36	48	439	catabolic process	AT5G41220|AT3G43800|AT1G02940|AT2G29490|AT1G27140|AT2G29470|AT5G41240|AT2G47730|AT1G53680|AT1G17190|AT3G09270|AT1G17170|AT1G27130|AT1G02920|AT4G02520|AT5G17220|AT2G29420|AT1G78370|AT1G10360|AT1G11860|AT1G69930|AT2G02930|AT2G29440|AT2G30860|AT2G02390|AT2G29460|AT5G41210|AT3G03190|AT1G02930|AT1G59700|AT2G29480|AT3G62760|AT1G02950|AT1G78320|AT1G66660|AT1G17180|AT2G02380|AT1G49860|AT1G74590|AT1G59670…
42221	1.0092e-25	5.1614e-24	48	832	response to chemical stimulus	AT5G41220|AT3G43800|AT1G02940|AT2G29490|AT1G27140|AT2G29470|AT5G41240|AT2G47730|AT1G53680|AT1G17190|AT3G09270|AT1G17170|AT1G27130|AT1G02920|AT4G02520|AT5G17220|AT2G29420|AT1G78370|AT1G10360|AT1G69930|AT2G02930|AT2G29440|AT2G30860|AT2G02390|AT1G63460|AT2G29460|AT5G41210|AT3G03190|AT1G02930|AT3G14110|AT1G59700|AT2G29480|AT3G62760|AT1G02950|AT1G78320|AT1G19570|AT1G17180|AT2G02380|AT1G49860|AT1G74590…
51869	3.0889e-16	1.3823e-14	56	1896	response to stimulus	AT1G48030|AT3G43800|AT5G41240|AT2G29470|AT1G17190|AT1G14980|AT3G09270|AT1G02920|AT5G17220|AT2G29420|AT1G10360|AT1G69930|AT2G02930|AT2G30860|AT1G63460|AT5G41210|AT3G14110|AT1G59700|AT3G62760|AT2G29480|AT4G31550|AT1G02950|AT1G78320|AT1G19570|AT2G02380|AT1G49860|AT5G22360|AT5G62480|AT1G59670|AT5G39510|AT1G69920|AT1G78360|AT5G41220|AT1G02940|AT2G29490|AT1G27140|AT1G53680|AT2G47730|AT5G11150|AT1G17170…
GO:0019825 oxygen binding:3 GO-ID	p-value	corr p-value	# selected	# total	Description	Genes in test set
5975	1.605e-06	0.00046704	14	595	carbohydrate metabolic process	AT5G20870|AT1G74030|AT4G39010|AT4G26390|AT1G51470|AT5G58090|AT3G25960|AT4G39800|AT3G62750|AT1G47600|AT1G27680|AT2G23900|AT2G01630|AT3G18070
42545	2.0002e-05	0.0029103	5	66	cell wall modification	AT2G45220|AT3G27980|AT4G02320|AT2G43050|AT3G54920
6118	6.6542e-05	0.0064546	9	350	electron transport	AT1G14185|AT3G44970|AT1G62580|AT3G02280|AT1G75200|AT1G14190|AT1G65840|AT5G54500|AT1G57750
6066	0.00019525	0.01151	6	167	alcohol metabolic process	AT1G14185|AT1G74030|AT4G26390|AT1G14190|AT3G25960|AT4G39800
44249	0.00019777	0.01151	11	596	cellular biosynthetic process	AT3G24503|AT4G23100|AT1G79470|AT5G62790|AT4G33030|AT1G68530|AT5G16290|AT4G04320|AT1G44446|AT5G23020|AT4G39800
8643	0.00029873	0.014073	4	64	carbohydrate transport	AT2G16120|AT2G16130|AT1G08920|AT5G17010
6091	0.00033852	0.014073	9	435	generation of precursor metabolites and energy	AT1G14185|AT3G44970|AT1G62580|AT3G02280|AT1G75200|AT1G14190|AT1G65840|AT5G54500|AT1G57750
7047	0.0004157	0.014455	5	125	cell wall organization and biogenesis	AT2G45220|AT3G27980|AT4G02320|AT2G43050|AT3G54920
45229	0.00044707	0.014455	5	127	external encapsulating structure organization and biogenesis	AT2G45220|AT3G27980|AT4G02320|AT2G43050|AT3G54920
GO:0006629 lipid metabolic process:4 GO-ID	p-value	corr p-value	# selected	# total	Description	Genes in test set
51869	0	0	760	1896	response to stimulus	AT1G75780|AT4G31920|AT3G04220|AT3G26810|AT4G16250|AT5G12030|AT3G05370|AT5G15960|AT4G26850|AT2G19190|AT1G42990|AT5G62530|AT4G35770|AT5G65940|AT2G14580|AT1G80460|AT5G63980|AT1G02920|AT2G17060|AT3G16857|AT5G60890|AT4G13810|AT5G42980|AT1G27730|AT4G11850|AT2G01140|AT2G38120|AT5G38850|AT3G05360|AT5G15970|AT5G17970|AT5G43170|AT4G12550|AT2G34930|AT2G17050|AT1G13260|AT4G32880|AT3G44480|AT1G09540|AT2G04450…
9628	6.3195e-179	0	292	568	response to abiotic stimulus	AT1G75780|AT2G37170|AT4G16250|AT5G12030|AT5G15960|AT4G26850|AT5G47910|AT2G05520|AT4G16845|AT5G62530|AT1G64280|AT5G63980|AT5G52640|AT4G25480|AT1G27730|AT2G22240|AT2G38120|AT2G37180|AT3G11020|AT5G15970|AT5G43170|AT3G55370|AT3G61430|AT4G21320|AT1G58200|AT5G20730|AT4G25490|AT5G39510|AT3G19290|AT2G43790|AT3G03450|AT5G13930|AT4G08500|AT5G67450|AT2G15970|AT4G08920|AT5G37770|AT2G39810|AT3G53110|AT5G20830…
7154	5.4047e-171	0	308	669	cell communication	AT3G52400|AT4G16250|AT2G32680|AT3G05370|AT1G42990|AT2G04880|AT5G43020|AT4G39270|AT5G08130|AT1G64280|AT1G19250|AT1G75640|AT1G13910|AT5G63980|AT1G28340|AT4G13810|AT1G17250|AT2G02220|AT1G71400|AT1G34110|AT2G26730|AT3G03250|AT1G14390|AT3G47090|AT3G05360|AT5G59660|AT2G34930|AT3G02880|AT5G49780|AT2G24230|AT2G02780|AT2G15300|AT5G20730|AT3G19290|AT2G43790|AT3G03450|AT4G34220|AT4G08500|AT4G20940|AT4G03550…
42221	2.0123e-170	0	341	832	response to chemical stimulus	AT5G45890|AT4G31920|AT3G52400|AT5G27380|AT5G15960|AT4G26850|AT2G05520|AT1G42990|AT2G04880|AT4G35770|AT5G08130|AT1G64280|AT5G65940|AT2G14580|AT1G80460|AT2G33860|AT5G63980|AT1G19050|AT1G02920|AT5G52640|AT3G16857|AT5G60890|AT5G42980|AT1G27730|AT2G22240|AT2G01140|AT1G14790|AT2G38120|AT1G80840|AT5G15970|AT4G12550|AT4G23170|AT1G01040|AT1G13260|AT4G32880|AT1G09540|AT5G20730|AT3G19290|AT2G43790|AT4G36740…
7165	2.2427e-165	0	288	601	signal transduction	AT3G52400|AT4G16250|AT2G32680|AT3G05370|AT1G42990|AT2G04880|AT5G43020|AT4G39270|AT5G08130|AT1G64280|AT1G19250|AT1G75640|AT1G13910|AT5G63980|AT1G28340|AT4G13810|AT1G17250|AT2G02220|AT1G71400|AT1G34110|AT2G26730|AT1G14390|AT3G47090|AT3G05360|AT5G59660|AT2G34930|AT3G02880|AT5G49780|AT2G24230|AT2G02780|AT2G15300|AT5G20730|AT3G19290|AT2G43790|AT3G03450|AT4G34220|AT4G08500|AT4G20940|AT4G03550|AT4G08920…
6952	3.7575e-145	0	238	461	defense response	AT3G04220|AT3G52400|AT2G32680|AT3G05370|AT4G26850|AT2G19190|AT1G64280|AT1G19250|AT2G17060|AT5G46260|AT5G42980|AT4G13810|AT1G63870|AT4G11850|AT1G71400|AT5G43730|AT5G46450|AT1G80840|AT5G38850|AT3G05360|AT5G17970|AT5G66910|AT2G34930|AT3G12250|AT2G17050|AT1G63730|AT3G44480|AT1G64070|AT2G43790|AT4G03550|AT4G16960|AT5G44510|AT4G16860|AT3G11010|AT5G03280|AT3G11820|AT5G66900|AT4G31800|AT2G47730|AT3G45140…
9719	3.2194e-142	0	272	625	response to endogenous stimulus	AT5G45890|AT4G31920|AT3G52400|AT5G27380|AT5G15960|AT4G26850|AT2G05520|AT2G04880|AT4G35770|AT5G08130|AT1G64280|AT5G65940|AT2G14580|AT2G33860|AT5G63980|AT1G19050|AT3G16857|AT1G27730|AT2G38120|AT1G14790|AT1G80840|AT5G15970|AT4G12550|AT4G23170|AT1G13260|AT4G32880|AT1G09540|AT5G20730|AT3G19290|AT2G43790|AT4G36740|AT3G03450|AT5G13930|AT4G03550|AT2G15970|AT3G50660|AT3G29350|AT4G30850|AT5G37770|AT1G70510…
6950	2.8284e-130	0	276	704	response to stress	AT2G37170|AT5G12030|AT5G15960|AT4G26850|AT5G47910|AT2G05520|AT4G16845|AT1G42990|AT5G62530|AT4G35770|AT1G64280|AT5G63980|AT5G52640|AT4G25480|AT5G60890|AT5G42980|AT1G27730|AT2G22240|AT2G01140|AT2G37180|AT1G71697|AT3G11020|AT3G03250|AT5G15970|AT5G43170|AT3G61430|AT4G21320|AT1G58200|AT4G25490|AT3G19290|AT2G43790|AT3G03450|AT5G13930|AT4G08500|AT5G67450|AT2G15970|AT4G08920|AT5G37770|AT2G39810|AT3G53110…
7167	2.8447e-126	0	112	113	enzyme linked receptor protein signaling pathway	AT2G23300|AT1G73080|AT4G18640|AT4G39270|AT5G43020|AT3G24240|AT1G75640|AT3G14350|AT2G02220|AT1G34110|AT1G62950|AT2G26730|AT3G47090|AT1G14390|AT3G53590|AT5G59660|AT3G02880|AT4G28650|AT5G49780|AT2G02780|AT2G24230|AT2G15300|AT5G53320|AT2G31880|AT4G34220|AT2G16250|AT1G35710|AT5G45840|AT3G20190|AT2G28970|AT1G67510|AT5G49770|AT5G35390|AT4G31250|AT1G09970|AT3G57830|AT2G27060|AT1G72460|AT1G25320|AT2G45340…
7169	2.8447e-126	0	112	113	transmembrane receptor protein tyrosine kinase signaling pathway	AT2G23300|AT1G73080|AT4G18640|AT4G39270|AT5G43020|AT3G24240|AT1G75640|AT3G14350|AT2G02220|AT1G34110|AT1G62950|AT2G26730|AT3G47090|AT1G14390|AT3G53590|AT5G59660|AT3G02880|AT4G28650|AT5G49780|AT2G02780|AT2G24230|AT2G15300|AT5G53320|AT2G31880|AT4G34220|AT2G16250|AT1G35710|AT5G45840|AT3G20190|AT2G28970|AT1G67510|AT5G49770|AT5G35390|AT4G31250|AT1G09970|AT3G57830|AT2G27060|AT1G72460|AT1G25320|AT2G45340…
GO:0007165 signal transduction:5 GO-ID	p-value	corr p-value	# selected	# total	Description	Genes in test set
74	7.2091e-59	3.4892e-56	45	61	regulation of progression through cell cycle	AT1G47210|AT3G19150|AT5G67260|AT5G27620|AT4G19560|AT1G20590|AT1G47230|AT2G27960|AT5G02110|AT5G07450|AT2G32710|AT4G35620|AT4G34160|AT2G44740|AT1G80370|AT5G48640|AT1G34460|AT1G35440|AT2G17620|AT5G43080|AT2G01905|AT5G45190|AT1G20610|AT1G49620|AT3G21850|AT3G05327|AT3G21870|AT2G45080|AT2G23430|AT2G22490|AT1G27630|AT1G44110|AT1G47220|AT1G70210|AT5G48820|AT5G48630|AT2G41830|AT5G61960|AT5G65420|AT3G63120…
51726	8.7802e-58	2.1248e-55	45	63	regulation of cell cycle	AT1G47210|AT3G19150|AT5G67260|AT5G27620|AT4G19560|AT1G20590|AT1G47230|AT2G27960|AT5G02110|AT5G07450|AT2G32710|AT4G35620|AT4G34160|AT2G44740|AT1G80370|AT5G48640|AT1G34460|AT1G35440|AT2G17620|AT5G43080|AT2G01905|AT5G45190|AT1G20610|AT1G49620|AT3G21850|AT3G05327|AT3G21870|AT2G45080|AT2G23430|AT2G22490|AT1G27630|AT1G44110|AT1G47220|AT1G70210|AT5G48820|AT5G48630|AT2G41830|AT5G61960|AT5G65420|AT3G63120…
7049	6.0802e-41	9.8094e-39	47	132	cell cycle	AT1G47210|AT3G19150|AT5G67260|AT5G27620|AT4G19560|AT1G20590|AT1G47230|AT2G27960|AT5G02110|AT5G07450|AT2G32710|AT4G35620|AT4G34160|AT2G44740|AT1G80370|AT5G48640|AT1G34460|AT1G35440|AT2G17620|AT5G43080|AT2G01905|AT5G45190|AT1G20610|AT1G49620|AT3G21850|AT3G05327|AT3G21870|AT2G45080|AT2G23430|AT2G22490|AT1G27630|AT1G44110|AT2G27970|AT1G47220|AT1G70210|AT3G11520|AT5G48820|AT5G48630|AT2G41830|AT5G61960…
22402	1.2819e-40	1.5511e-38	45	119	cell cycle process	AT1G47210|AT3G19150|AT5G67260|AT5G27620|AT4G19560|AT1G20590|AT1G47230|AT2G27960|AT5G02110|AT5G07450|AT2G32710|AT4G35620|AT4G34160|AT2G44740|AT1G80370|AT5G48640|AT1G34460|AT1G35440|AT2G17620|AT5G43080|AT2G01905|AT5G45190|AT1G20610|AT1G49620|AT3G21850|AT3G05327|AT3G21870|AT2G45080|AT2G23430|AT2G22490|AT1G27630|AT1G44110|AT1G47220|AT1G70210|AT5G48820|AT5G48630|AT2G41830|AT5G61960|AT5G65420|AT3G63120…
7264	6.4431e-26	6.2369e-24	27	66	small GTPase mediated signal transduction	AT5G59150|AT1G01200|AT1G52280|AT3G12160|AT5G59840|AT1G18200|AT5G39620|AT5G55080|AT3G07410|AT2G31680|AT1G28550|AT5G47520|AT4G09720|AT5G46025|AT1G07410|AT5G10260|AT5G65270|AT5G60860|AT5G45750|AT2G33870|AT3G15060|AT4G18430|AT2G22290|AT4G39890|AT1G73640|AT5G45970|AT5G64990
30048	5.0716e-25	4.0911e-23	16	17	actin filament-based movement	AT1G17580|AT1G04160|AT2G33240|AT1G50360|AT5G43900|AT1G54560|AT1G04600|AT5G54280|AT4G27370|AT2G31900|AT4G33200|AT5G20490|AT1G08730|AT3G58160|AT4G28710|AT2G20290
6397	2.4804e-24	1.715e-22	25	60	mRNA processing	AT4G31580|AT1G23860|AT2G30260|AT3G13570|AT3G53500|AT1G55310|AT5G18810|AT1G60900|AT1G43190|AT5G64200|AT4G31770|AT4G25500|AT5G52040|AT2G47580|AT1G22760|AT2G16940|AT2G37340|AT1G16610|AT5G09880|AT3G50670|AT3G55460|AT4G36690|AT3G61860|AT1G71770|AT1G60200
16071	5.7606e-23	3.4852e-21	28	90	mRNA metabolic process	AT4G31580|AT1G23860|AT2G30260|AT3G13570|AT3G53500|AT2G22090|AT1G55310|AT5G18810|AT1G60900|AT1G43190|AT3G16380|AT3G56860|AT5G64200|AT4G25500|AT4G31770|AT5G52040|AT2G47580|AT1G22760|AT2G16940|AT2G37340|AT1G16610|AT5G09880|AT3G50670|AT3G55460|AT4G36690|AT3G61860|AT1G71770|AT1G60200
6395	1.0752e-22	5.7819e-21	22	48	RNA splicing	AT5G52040|AT2G47580|AT4G31580|AT2G37340|AT1G16610|AT3G63400|AT1G23860|AT3G55460|AT3G50670|AT1G07350|AT4G36690|AT2G24590|AT2G30260|AT3G13570|AT3G53500|AT1G55310|AT3G61860|AT5G18810|AT3G49430|AT5G51300|AT5G64200|AT4G25500
6457	3.3887e-20	1.5531e-18	35	189	protein folding	AT4G26555|AT3G10060|AT1G26940|AT5G67530|AT1G73655|AT1G20810|AT3G22920|AT3G55920|AT3G12340|AT2G47320|AT2G38730|AT5G55220|AT4G32420|AT1G01940|AT5G05420|AT3G01480|AT4G33060|AT2G21130|AT4G25340|AT1G18170|AT3G44600|AT2G36130|AT3G55520|AT3G63400|AT4G19830|AT3G66654|AT5G13410|AT5G13120|AT4G39710|AT1G74070|AT5G45680|AT5G35100|AT2G43560|AT4G34960|AT5G48570
GO:0005975 carbohydrate metabolic process:4 GO-ID	p-value	corr p-value	# selected	# total	Description	Genes in test set
5986	3.4101e-13	4.5695e-11	5	11	sucrose biosynthetic process	AT3G43190|AT5G37180|AT5G20830|AT4G02280|AT1G73370
5985	3.2133e-12	2.1529e-10	5	16	sucrose metabolic process	AT3G43190|AT5G37180|AT5G20830|AT4G02280|AT1G73370
46351	3.1101e-11	1.3892e-09	5	24	disaccharide biosynthetic process	AT3G43190|AT5G37180|AT5G20830|AT4G02280|AT1G73370
5984	1.4656e-10	4.9098e-09	5	32	disaccharide metabolic process	AT3G43190|AT5G37180|AT5G20830|AT4G02280|AT1G73370
6093	2.5341e-07	6.7913e-06	5	137	carbohydrate biosynthetic process	AT3G43190|AT5G37180|AT5G20830|AT4G02280|AT1G73370
44262	6.7692e-06	0.00015118	5	267	cellular carbohydrate metabolic process	AT3G43190|AT5G37180|AT5G20830|AT4G02280|AT1G73370
5975	0.00030441	0.0058272	5	595	carbohydrate metabolic process	AT3G43190|AT5G37180|AT5G20830|AT4G02280|AT1G73370
GO:0005739 mitochondrion:8 GO-ID	p-value	corr p-value	# selected	# total	Description	Genes in test set
9152	7.5059e-14	5.1423e-12	9	51	purine ribonucleotide biosynthetic process	AT3G08560|AT1G79470|AT3G58730|AT4G23900|AT4G02620|AT1G64200|AT3G42050|AT1G20260|AT1G16350
9150	7.5059e-14	5.1423e-12	9	51	purine ribonucleotide metabolic process	AT3G08560|AT1G79470|AT3G58730|AT4G23900|AT4G02620|AT1G64200|AT3G42050|AT1G20260|AT1G16350
6163	1.0877e-13	5.1423e-12	9	53	purine nucleotide metabolic process	AT3G08560|AT1G79470|AT3G58730|AT4G23900|AT4G02620|AT1G64200|AT3G42050|AT1G20260|AT1G16350
6164	1.0877e-13	5.1423e-12	9	53	purine nucleotide biosynthetic process	AT3G08560|AT1G79470|AT3G58730|AT4G23900|AT4G02620|AT1G64200|AT3G42050|AT1G20260|AT1G16350
9259	1.3018e-13	5.1423e-12	9	54	ribonucleotide metabolic process	AT3G08560|AT1G79470|AT3G58730|AT4G23900|AT4G02620|AT1G64200|AT3G42050|AT1G20260|AT1G16350
9260	1.3018e-13	5.1423e-12	9	54	ribonucleotide biosynthetic process	AT3G08560|AT1G79470|AT3G58730|AT4G23900|AT4G02620|AT1G64200|AT3G42050|AT1G20260|AT1G16350
6818	1.845e-13	5.4658e-12	9	56	hydrogen transport	AT3G08560|AT3G58730|AT3G01390|AT4G02620|AT1G64200|AT3G28710|AT2G21410|AT3G42050|AT1G20260
15992	1.845e-13	5.4658e-12	9	56	proton transport	AT3G08560|AT3G58730|AT3G01390|AT4G02620|AT1G64200|AT3G28710|AT2G21410|AT3G42050|AT1G20260
9165	2.2621e-12	5.9569e-11	9	73	nucleotide biosynthetic process	AT3G08560|AT1G79470|AT3G58730|AT4G23900|AT4G02620|AT1G64200|AT3G42050|AT1G20260|AT1G16350
9117	3.1475e-12	7.4595e-11	10	111	nucleotide metabolic process	AT3G08560|AT1G79470|AT3G58730|AT4G23900|AT4G02620|AT1G64200|AT2G36460|AT3G42050|AT1G20260|AT1G16350
GO:0009507 chloroplast: 9 (GO-ID	p-value	corr p-value	# selected	# total	Description	Genes in test set
6082	1.1755e-16	2.1393e-14	23	462	organic acid metabolic process	AT5G52100|AT5G43430|AT5G49030|AT5G38830|AT5G62790|AT5G10920|AT5G14200|AT5G46180|AT5G27470|AT5G16715|AT2G44040|AT5G35360|AT5G28237|AT5G66120|AT5G22800|AT5G54810|AT5G62980|AT5G14800|AT5G20980|AT3G59890|AT5G50950|AT5G26830|AT5G28030
19752	1.1755e-16	2.1393e-14	23	462	carboxylic acid metabolic process	AT5G52100|AT5G43430|AT5G49030|AT5G38830|AT5G62790|AT5G10920|AT5G14200|AT5G46180|AT5G27470|AT5G16715|AT2G44040|AT5G35360|AT5G28237|AT5G66120|AT5G22800|AT5G54810|AT5G62980|AT5G14800|AT5G20980|AT3G59890|AT5G50950|AT5G26830|AT5G28030
6520	2.6066e-16	3.1626e-14	18	239	amino acid metabolic process	AT5G52100|AT5G49030|AT5G43430|AT5G38830|AT5G10920|AT5G14200|AT5G46180|AT5G27470|AT5G16715|AT2G44040|AT5G28237|AT5G66120|AT5G22800|AT5G20980|AT5G14800|AT3G59890|AT5G26830|AT5G28030
8152	3.4999e-15	3.1849e-13	79	7617	metabolic process	AT2G42740|AT5G54140|AT5G14200|AT5G27470|AT5G23440|AT5G65050|AT3G59890|AT5G64860|AT5G63570|AT5G39320|AT5G51610|AT5G56000|AT5G08570|AT5G49030|AT5G02490|AT5G62790|AT4G18730|AT5G16715|AT5G35360|AT5G47040|AT5G54810|AT5G08680|AT5G14800|AT5G26830|AT5G11160|AT5G02540|AT5G43430|AT5G56650|AT4G12440|AT1G64160|AT5G54570|AT4G10680|AT2G39470|AT5G56500|AT5G48300|AT2G44040|AT5G28237|AT5G66120|AT5G06300|AT5G59290…
9308	5.0651e-15	3.6874e-13	18	283	amine metabolic process	AT5G52100|AT5G49030|AT5G43430|AT5G38830|AT5G10920|AT5G14200|AT5G46180|AT5G27470|AT5G16715|AT2G44040|AT5G28237|AT5G66120|AT5G22800|AT5G20980|AT5G14800|AT3G59890|AT5G26830|AT5G28030
6519	4.4519e-14	2.7008e-12	19	372	amino acid and derivative metabolic process	AT5G52100|AT5G49030|AT5G43430|AT1G64160|AT5G38830|AT5G10920|AT5G14200|AT5G46180|AT5G27470|AT5G16715|AT2G44040|AT5G28237|AT5G66120|AT5G22800|AT5G20980|AT5G14800|AT3G59890|AT5G26830|AT5G28030
6807	6.8343e-14	3.5538e-12	18	329	nitrogen compound metabolic process	AT5G52100|AT5G49030|AT5G43430|AT5G38830|AT5G10920|AT5G14200|AT5G46180|AT5G27470|AT5G16715|AT2G44040|AT5G28237|AT5G66120|AT5G22800|AT5G20980|AT5G14800|AT3G59890|AT5G26830|AT5G28030
9058	9.7178e-14	4.4216e-12	39	2053	biosynthetic process	AT2G42740|AT1G64160|AT5G14200|AT5G27470|AT5G48300|AT2G44040|AT5G28237|AT5G66120|AT5G08690|AT5G47435|AT3G59890|AT5G63570|AT5G28030|AT5G19830|AT5G51610|AT5G45775|AT5G52100|AT5G49030|AT5G11380|AT5G51820|AT5G38830|AT5G10920|AT5G62790|AT5G46180|AT4G18730|AT5G16715|AT5G35360|AT5G63290|AT5G22800|AT3G58700|AT5G54810|AT5G08680|AT5G58784|AT5G20980|AT5G14800|AT5G58782|AT5G14760|AT5G26830|AT5G48840
44249	2.6496e-13	1.0716e-11	22	596	cellular biosynthetic process	AT5G52100|AT1G64160|AT5G62790|AT5G10920|AT5G14200|AT5G46180|AT2G44040|AT5G35360|AT5G63290|AT5G28237|AT5G66120|AT5G54810|AT5G08680|AT5G20980|AT5G14800|AT5G08690|AT5G14760|AT5G47435|AT3G59890|AT5G63570|AT5G28030|AT5G48840
8652	2.4798e-12	9.0264e-11	11	97	amino acid biosynthetic process	AT5G52100|AT5G14200|AT5G10920|AT5G46180|AT5G14800|AT5G20980|AT3G59890|AT2G44040|AT5G28030|AT5G28237|AT5G66120
GO:0016787 hydrolase activity: 3 GO-ID	p-value	corr p-value	# selected	# total	Description	Genes in test set
51869	1.0288e-232	0	658	1896	response to stimulus	AT1G75780|AT4G31920|AT3G26810|AT4G16250|AT5G12030|AT5G15960|AT4G26850|AT1G48030|AT2G19190|AT1G42990|AT5G62530|AT4G35770|AT5G65940|AT2G14580|AT1G80460|AT5G63980|AT1G02920|AT3G16857|AT5G60890|AT5G42980|AT1G27730|AT1G49570|AT4G11850|AT2G01140|AT1G63460|AT2G38120|AT5G15970|AT5G43170|AT4G12550|AT1G13260|AT4G32880|AT3G44480|AT1G09540|AT2G04450|AT4G21320|AT1G58200|AT5G39510|AT4G23570|AT4G36740|AT5G13930…
9628	8.7721e-176	0	315	568	response to abiotic stimulus	AT1G75780|AT2G37170|AT4G16250|AT5G12030|AT5G15960|AT4G26850|AT5G47910|AT4G16845|AT2G05520|AT1G48030|AT5G62530|AT1G64280|AT5G63980|AT5G52640|AT4G25480|AT1G27730|AT2G22240|AT2G38120|AT2G37180|AT3G11020|AT5G15970|AT5G43170|AT3G55370|AT2G36530|AT3G61430|AT4G21320|AT1G58200|AT5G20730|AT4G25490|AT5G39510|AT3G19290|AT2G43790|AT3G03450|AT4G15090|AT5G13930|AT4G08500|AT5G67450|AT2G15970|AT4G08920|AT3G53110…
42221	5.4943e-163	0	368	832	response to chemical stimulus	AT5G45890|AT4G31920|AT3G52400|AT5G27380|AT5G15960|AT4G26850|AT2G05520|AT1G42990|AT2G04880|AT4G35770|AT5G08130|AT1G64280|AT5G65940|AT2G14580|AT1G80460|AT2G33860|AT5G63980|AT1G19050|AT1G02920|AT5G52640|AT3G16857|AT5G60890|AT5G42980|AT1G27730|AT1G49570|AT2G22240|AT2G01140|AT1G63460|AT1G14790|AT2G38120|AT1G80840|AT5G15970|AT5G23720|AT4G12550|AT4G23170|AT1G01040|AT1G13260|AT4G32880|AT1G09540|AT5G20730…
6950	2.052e-134	0	309	704	response to stress	AT2G37170|AT5G12030|AT5G15960|AT4G26850|AT5G47910|AT4G16845|AT2G05520|AT1G42990|AT5G62530|AT4G35770|AT1G64280|AT5G63980|AT5G52640|AT4G25480|AT5G60890|AT5G42980|AT1G27730|AT1G49570|AT2G22240|AT2G01140|AT1G63460|AT1G71697|AT2G37180|AT3G11020|AT3G03250|AT5G15970|AT5G43170|AT2G36530|AT3G61430|AT4G21320|AT1G58200|AT4G25490|AT3G19290|AT2G43790|AT3G03450|AT5G13930|AT4G08500|AT5G67450|AT2G15970|AT4G08920…
9719	3.4247e-122	0	278	625	response to endogenous stimulus	AT5G45890|AT4G31920|AT3G52400|AT5G27380|AT5G15960|AT4G26850|AT2G05520|AT2G04880|AT4G35770|AT5G08130|AT1G64280|AT5G65940|AT2G14580|AT2G33860|AT5G63980|AT1G19050|AT3G16857|AT1G27730|AT2G38120|AT1G14790|AT1G80840|AT5G15970|AT5G23720|AT4G12550|AT4G23170|AT1G13260|AT4G32880|AT1G09540|AT5G20730|AT3G19290|AT2G43790|AT4G36740|AT3G03450|AT5G13930|AT4G03550|AT2G15970|AT3G50660|AT3G29350|AT4G30850|AT5G37770…
9725	9.0354e-93	2.5585e-90	202	433	response to hormone stimulus	AT4G31920|AT5G45890|AT5G15960|AT2G05520|AT5G08130|AT5G65940|AT2G14580|AT2G33860|AT5G63980|AT1G19050|AT3G16857|AT1G27730|AT2G38120|AT5G15970|AT4G12550|AT5G23720|AT1G13260|AT4G32880|AT1G09540|AT5G20730|AT3G19290|AT2G43790|AT3G03450|AT4G36740|AT2G15970|AT3G50660|AT4G30850|AT5G37770|AT1G70510|AT3G53110|AT3G29350|AT5G03280|AT1G14920|AT2G04160|AT4G32690|AT5G24860|AT5G66700|AT1G71030|AT3G17510|AT1G52830…
8151	3.0647e-76	7.4385e-74	1107	7681	cellular process	AT1G75780|AT2G21510|AT2G18640|AT4G16250|AT1G69100|AT5G12030|AT5G62530|AT5G44530|AT5G65940|AT1G80460|AT3G55150|AT1G52540|AT3G25560|AT1G32970|AT2G47320|AT5G48990|AT5G60890|AT4G38740|AT2G35160|AT1G26590|AT4G39120|AT2G38120|AT5G65750|AT5G62540|AT2G18250|AT1G68460|AT3G11520|AT4G32880|AT5G11020|AT1G09540|AT4G21323|AT5G39510|AT4G23570|AT2G25880|AT5G13930|AT4G03550|AT2G15970|AT3G26830|AT3G25990|AT4G31615…
32502	2.4793e-70	5.2653e-68	293	1051	developmental process	AT1G75780|AT5G45890|AT5G62230|AT3G61630|AT3G52400|AT5G47910|AT5G62430|AT5G24330|AT1G65620|AT4G35770|AT1G64280|AT5G11520|AT1G19250|AT2G36400|AT2G33860|AT1G43850|AT1G19050|AT5G07180|AT2G20120|AT4G29830|AT3G61910|AT1G23080|AT2G38120|AT5G53290|AT4G12550|AT5G16715|AT3G55370|AT1G01040|AT5G11530|AT1G13260|AT5G18820|AT5G54650|AT4G32880|AT1G09540|AT5G20730|AT2G46310|AT1G62340|AT3G03450|AT4G03550|AT4G08920…
6970	1.1886e-66	2.2438e-64	97	140	response to osmotic stress	AT5G12030|AT5G15960|AT5G62530|AT1G45249|AT5G63980|AT1G66340|AT1G77120|AT1G05260|AT1G27730|AT4G05100|AT2G33380|AT3G50500|AT2G26430|AT2G37180|AT3G57530|AT5G15970|AT5G43170|AT4G39090|AT1G58200|AT3G19290|AT2G43790|AT3G03450|AT4G08500|AT5G67450|AT5G27600|AT5G20830|AT2G19450|AT4G23600|AT5G24270|AT4G10310|AT5G03280|AT2G16500|AT1G14920|AT2G17840|AT3G61890|AT5G01410|AT1G71030|AT3G17510|AT5G54110|AT2G36270…
9266	7.6556e-63	1.3007e-60	112	198	response to temperature stimulus	AT5G63770|AT4G27670|AT5G47910|AT4G26850|AT5G15960|AT4G16845|AT4G24280|AT1G64280|AT5G49910|AT1G66340|AT5G63980|AT5G52640|AT4G25480|AT3G53990|AT1G05260|AT1G27730|AT1G09090|AT2G45660|AT2G46790|AT2G22240|AT3G11020|AT5G15970|AT5G43170|AT2G36530|AT4G21320|AT3G20740|AT4G25490|AT2G43790|AT4G08500|AT5G67450|AT2G15970|AT2G39810|AT5G37770|AT3G53110|AT2G41100|AT5G20830|AT2G19450|AT4G36990|AT5G03280|AT2G17840…
GO:0004553 hydrolase activity, hydrolyzing O-glycosyl compounds:5 GO-ID	p-value	corr p-value	# selected	# total	Description	Genes in test set
5975	6.9325e-60	3.2097e-57	79	595	carbohydrate metabolic process	AT5G26570|AT1G66280|AT5G48140|AT5G10560|AT4G27830|AT3G62710|AT5G36890|AT3G20480|AT5G20950|AT5G42260|AT3G62750|AT3G07830|AT4G26140|AT2G44470|AT5G04885|AT3G60130|AT3G19620|AT4G09740|AT1G61810|AT1G45191|AT1G02850|AT4G21760|AT5G09700|AT1G64440|AT2G40840|AT4G22100|AT1G51470|AT4G27820|AT1G80170|AT1G47600|AT3G08840|AT5G28510|AT5G44640|AT1G79440|AT3G14040|AT4G18180|AT2G44480|AT1G43090|AT4G35010|AT1G12780…
43170	1.4884e-16	3.4456e-14	118	4815	macromolecule metabolic process	AT1G66280|AT5G10560|AT3G58390|AT5G36890|AT1G63660|AT5G20950|AT5G42260|AT3G02090|AT3G62750|AT3G25560|AT4G26140|AT5G64610|AT2G28040|AT5G53840|AT4G38240|AT5G09700|AT1G31450|AT5G18330|AT2G40840|AT4G24400|AT4G22100|AT1G51470|AT1G79440|AT3G14040|AT2G25940|AT3G07550|AT4G35010|AT4G11120|AT3G07320|AT3G18070|AT5G25980|AT3G47000|AT4G31615|AT1G24510|AT5G54570|AT5G65920|AT3G17180|AT2G19440|AT2G04270|AT3G47010…
44238	1.6935e-14	2.6137e-12	135	6313	primary metabolic process	AT1G80560|AT1G66280|AT5G10560|AT3G58390|AT5G36890|AT1G63660|AT5G20950|AT5G42260|AT3G02090|AT3G62750|AT3G25560|AT4G26140|AT1G15040|AT5G64610|AT2G28040|AT5G53840|AT4G38240|AT5G09700|AT1G31450|AT5G18330|AT2G40840|AT4G24400|AT4G22100|AT1G51470|AT1G79440|AT3G14040|AT2G25940|AT1G31180|AT3G07550|AT4G35010|AT5G13930|AT4G11120|AT3G07320|AT3G18070|AT5G25980|AT3G47000|AT4G31615|AT1G24510|AT2G20180|AT5G54570…
8152	1.0567e-12	1.2231e-10	148	7617	metabolic process	AT1G80560|AT2G43180|AT1G66280|AT5G27380|AT5G10560|AT3G58390|AT5G36890|AT1G63660|AT5G20950|AT5G42260|AT3G02090|AT3G62750|AT3G25560|AT4G26140|AT1G15040|AT5G64610|AT2G28040|AT5G53840|AT4G38240|AT5G09700|AT1G31450|AT5G18330|AT2G40840|AT4G24400|AT4G22100|AT1G51470|AT1G68270|AT1G79440|AT3G14040|AT2G25940|AT1G31180|AT3G07550|AT4G35010|AT5G13930|AT4G11120|AT3G07320|AT3G18070|AT5G25980|AT3G47000|AT4G31615…
GO:0010584 pollen exine formation:6,9 GO-ID	p-value	corr p-value	# selected	# total	Description	Genes in test set
38	1.8647e-14	6.3586e-12	7	9	very-long-chain fatty acid metabolic process	AT1G71160|AT5G49070|AT3G10280|AT1G19440|AT1G25450|AT2G15090|AT2G16280
6631	1.746e-13	2.977e-11	14	128	fatty acid metabolic process	AT1G19440|AT5G49070|AT1G68530|AT2G15090|AT4G05160|AT2G16280|AT1G01120|AT1G20510|AT1G71160|AT1G79440|AT1G09400|AT3G10280|AT5G63380|AT1G25450
6082	4.7154e-12	4.0199e-10	21	462	organic acid metabolic process	AT1G19440|AT5G27470|AT5G49070|AT1G68530|AT4G05160|AT2G15090|AT2G16280|AT1G69040|AT1G01120|AT1G71160|AT1G20510|AT1G50090|AT1G79440|AT1G09400|AT1G50110|AT1G66530|AT3G10280|AT1G15040|AT5G63380|AT1G10070|AT1G25450
19752	4.7154e-12	4.0199e-10	21	462	carboxylic acid metabolic process	AT1G19440|AT5G27470|AT5G49070|AT1G68530|AT4G05160|AT2G15090|AT2G16280|AT1G69040|AT1G01120|AT1G71160|AT1G20510|AT1G50090|AT1G79440|AT1G09400|AT1G50110|AT1G66530|AT3G10280|AT1G15040|AT5G63380|AT1G10070|AT1G25450
6519	7.1524e-12	4.878e-10	19	372	amino acid and derivative metabolic process	AT4G30210|AT5G27470|AT1G02050|AT4G00040|AT3G21230|AT1G69040|AT1G20480|AT1G20510|AT1G50090|AT1G65060|AT1G79440|AT1G50110|AT1G66530|AT3G21240|AT1G15040|AT1G10070|AT4G34850|AT5G13930|AT1G51680
42335	1.6755e-11	9.5224e-10	6	10	cuticle development	AT1G71160|AT5G49070|AT3G10280|AT1G19440|AT1G25450|AT2G16280
32787	6.8842e-11	3.3536e-09	14	198	monocarboxylic acid metabolic process	AT1G19440|AT5G49070|AT1G68530|AT2G15090|AT4G05160|AT2G16280|AT1G01120|AT1G20510|AT1G71160|AT1G79440|AT1G09400|AT3G10280|AT5G63380|AT1G25450
GO:0007165 signal transduction:5 GO-ID	p-value	corr p-value	# selected	# total	Description	Genes in test set
74	1.5539e-63	6.9924e-61	45	61	regulation of progression through cell cycle	AT1G47210|AT3G19150|AT5G67260|AT5G27620|AT4G19560|AT1G20590|AT1G47230|AT2G27960|AT5G02110|AT5G07450|AT2G32710|AT4G35620|AT4G34160|AT2G44740|AT1G80370|AT5G48640|AT1G35440|AT1G34460|AT2G17620|AT5G43080|AT2G01905|AT5G45190|AT1G20610|AT1G49620|AT3G21850|AT3G05327|AT3G21870|AT2G45080|AT2G23430|AT2G22490|AT1G27630|AT1G44110|AT1G47220|AT1G70210|AT5G48820|AT5G48630|AT2G41830|AT5G61960|AT5G65420|AT3G63120…
51726	1.9127e-62	4.3035e-60	45	63	regulation of cell cycle	AT1G47210|AT3G19150|AT5G67260|AT5G27620|AT4G19560|AT1G20590|AT1G47230|AT2G27960|AT5G02110|AT5G07450|AT2G32710|AT4G35620|AT4G34160|AT2G44740|AT1G80370|AT5G48640|AT1G35440|AT1G34460|AT2G17620|AT5G43080|AT2G01905|AT5G45190|AT1G20610|AT1G49620|AT3G21850|AT3G05327|AT3G21870|AT2G45080|AT2G23430|AT2G22490|AT1G27630|AT1G44110|AT1G47220|AT1G70210|AT5G48820|AT5G48630|AT2G41830|AT5G61960|AT5G65420|AT3G63120…
7049	3.726e-50	5.589e-48	50	132	cell cycle	AT1G47210|AT3G19150|AT5G04320|AT5G27620|AT1G20590|AT5G02110|AT2G27960|AT5G07450|AT4G34160|AT2G44740|AT1G80370|AT1G35440|AT2G17620|AT2G01905|AT4G17380|AT1G49620|AT1G20610|AT3G05327|AT3G21870|AT2G27970|AT5G46210|AT3G11520|AT1G70210|AT5G48820|AT5G61960|AT5G65420|AT1G15570|AT3G50630|AT5G67260|AT4G19560|AT1G47230|AT2G32710|AT4G35620|AT5G48640|AT1G34460|AT5G43080|AT5G45190|AT3G21850|AT2G45080|AT2G22490…
22402	3.3063e-48	3.7196e-46	47	119	cell cycle process	AT1G47210|AT3G19150|AT5G67260|AT5G04320|AT5G27620|AT4G19560|AT1G20590|AT1G47230|AT2G27960|AT5G02110|AT5G07450|AT2G32710|AT4G35620|AT4G34160|AT2G44740|AT1G80370|AT5G48640|AT1G35440|AT1G34460|AT2G17620|AT5G43080|AT2G01905|AT5G45190|AT1G20610|AT1G49620|AT4G17380|AT3G21850|AT3G05327|AT3G21870|AT2G45080|AT2G23430|AT2G22490|AT1G27630|AT1G44110|AT1G47220|AT1G70210|AT5G48820|AT5G48630|AT2G41830|AT5G61960…
7264	1.3509e-28	1.2158e-26	27	66	small GTPase mediated signal transduction	AT1G01200|AT5G59150|AT1G52280|AT3G12160|AT5G59840|AT5G39620|AT1G18200|AT5G55080|AT3G07410|AT2G31680|AT1G28550|AT5G47520|AT4G09720|AT1G07410|AT5G10260|AT5G46025|AT5G65270|AT5G60860|AT5G45750|AT2G33870|AT3G15060|AT2G22290|AT4G18430|AT4G39890|AT1G73640|AT5G45970|AT5G64990
6397	2.9054e-25	2.1791e-23	24	60	mRNA processing	AT5G52040|AT2G47580|AT1G22760|AT2G16940|AT4G31580|AT2G37340|AT1G16610|AT1G23860|AT5G09880|AT3G50670|AT3G55460|AT4G36690|AT2G30260|AT3G13570|AT3G53500|AT1G55310|AT3G61860|AT5G18810|AT1G60900|AT1G43190|AT5G64200|AT1G71770|AT4G25500|AT1G60200
16071	2.4192e-24	1.5552e-22	27	90	mRNA metabolic process	AT4G31580|AT1G23860|AT2G30260|AT3G13570|AT3G53500|AT2G22090|AT1G55310|AT5G18810|AT1G60900|AT1G43190|AT3G16380|AT3G56860|AT5G64200|AT4G25500|AT5G52040|AT2G47580|AT1G22760|AT2G16940|AT2G37340|AT1G16610|AT5G09880|AT3G55460|AT3G50670|AT4G36690|AT3G61860|AT1G71770|AT1G60200
6395	2.8838e-23	1.6221e-21	21	48	RNA splicing	AT5G52040|AT2G47580|AT4G31580|AT2G37340|AT1G16610|AT1G23860|AT3G55460|AT3G50670|AT4G36690|AT1G07350|AT2G24590|AT2G30260|AT3G13570|AT3G53500|AT1G55310|AT3G61860|AT5G18810|AT3G49430|AT5G51300|AT5G64200|AT4G25500
375	1.3565e-21	5.5492e-20	17	30	RNA splicing, via transesterification reactions	AT5G52040|AT2G47580|AT4G31580|AT2G37340|AT1G16610|AT1G23860|AT3G55460|AT3G50670|AT4G36690|AT2G30260|AT3G13570|AT3G53500|AT1G55310|AT3G61860|AT5G18810|AT5G64200|AT4G25500
377	1.3565e-21	5.5492e-20	17	30	RNA splicing, via transesterification reactions with bulged adenosine as nucleophile	AT5G52040|AT2G47580|AT4G31580|AT2G37340|AT1G16610|AT1G23860|AT3G55460|AT3G50670|AT4G36690|AT2G30260|AT3G13570|AT3G53500|AT1G55310|AT3G61860|AT5G18810|AT5G64200|AT4G25500
GO:0009908 flower development:5 6508	6.953e-32	3.3097e-29	53	555	proteolysis	AT5G59130|AT5G66140|AT3G46850|AT5G44530|AT1G22670|AT1G71980|AT4G10520|AT1G32970|AT1G35630|AT5G45650|AT4G20430|AT1G30600|AT2G05920|AT5G05080|AT2G43070|AT4G21630|AT4G10510|AT5G45640|AT1G35625|AT4G21323|AT1G01650|AT4G26330|AT4G30020|AT5G67090|AT1G05820|AT4G10550|AT2G39850|AT4G09560|AT3G14240|AT4G21640|AT4G15040|AT5G58820|AT1G66220|AT5G11940|AT5G19740|AT1G20160|AT4G20850|AT4G07670|AT5G59100|AT5G58830…
8152	1.1851e-18	2.8206e-16	163	7617	metabolic process	AT4G39780|AT5G66140|AT3G46850|AT3G14930|AT1G06850|AT5G44530|AT3G14415|AT1G22670|AT3G62750|AT4G03140|AT1G71980|AT4G10520|AT1G32970|AT2G31610|AT5G53980|AT2G05920|AT3G25660|AT1G66200|AT2G43070|AT1G20710|AT4G21630|AT3G10690|AT3G02310|AT1G02360|AT3G14420|AT5G52170|AT3G47800|AT3G25960|AT1G17920|AT3G16170|AT4G10510|AT2G47140|AT5G46880|AT4G35550|AT3G10270|AT4G21323|AT5G13430|AT4G26330|AT5G63470|AT4G36740…
43170	4.3505e-16	6.9029e-14	118	4815	macromolecule metabolic process	AT4G39780|AT5G66140|AT3G46850|AT1G06850|AT5G44530|AT1G22670|AT3G62750|AT1G71980|AT4G10520|AT1G32970|AT2G31610|AT5G53980|AT2G05920|AT3G25660|AT2G43070|AT1G20710|AT4G21630|AT3G10690|AT5G52170|AT3G47800|AT3G25960|AT1G17920|AT4G10510|AT5G46880|AT4G35550|AT3G10270|AT4G21323|AT4G26330|AT4G36740|AT4G30020|AT5G63470|AT4G17710|AT4G03250|AT1G28420|AT4G21640|AT4G15040|AT4G17760|AT4G31660|AT2G32370|AT5G11940…
8151	1.672e-15	1.7569e-13	157	7681	cellular process	AT4G39780|AT1G04110|AT5G66140|AT3G46850|AT3G14930|AT1G06850|AT1G69530|AT3G50210|AT5G44530|AT1G22670|AT2G34940|AT1G71980|AT4G10520|AT1G32970|AT2G31610|AT5G53980|AT2G05920|AT3G25660|AT2G43070|AT1G20710|AT4G21630|AT3G10690|AT1G02360|AT5G52170|AT3G47800|AT3G25960|AT1G17920|AT4G10510|AT4G32880|AT5G46880|AT4G35550|AT3G10270|AT4G21323|AT4G26330|AT4G36740|AT4G30020|AT5G63470|AT4G17710|AT2G22430|AT4G25530…
6351	2.0978e-15	1.7569e-13	35	557	transcription, DNA-dependent	AT1G28420|AT4G39780|AT5G17320|AT1G73360|AT3G42790|AT1G06850|AT4G31660|AT2G32370|AT1G27050|AT2G44910|AT5G09380|AT1G26960|AT1G34650|AT5G53980|AT3G61150|AT1G20710|AT1G19700|AT2G36610|AT4G33450|AT5G52170|AT1G20700|AT1G70920|AT1G17920|AT5G44180|AT3G03260|AT2G01430|AT5G46880|AT4G35550|AT4G36740|AT5G63470|AT4G17710|AT1G05230|AT4G03250|AT3G01220|AT3G19510
32774	2.2146e-15	1.7569e-13	35	558	RNA biosynthetic process	AT1G28420|AT4G39780|AT5G17320|AT1G73360|AT3G42790|AT1G06850|AT4G31660|AT2G32370|AT1G27050|AT2G44910|AT5G09380|AT1G26960|AT1G34650|AT5G53980|AT3G61150|AT1G20710|AT1G19700|AT2G36610|AT4G33450|AT5G52170|AT1G20700|AT1G70920|AT1G17920|AT5G44180|AT3G03260|AT2G01430|AT5G46880|AT4G35550|AT4G36740|AT5G63470|AT4G17710|AT1G05230|AT4G03250|AT3G01220|AT3G19510
6355	3.5127e-15	2.3887e-13	34	533	regulation of transcription, DNA-dependent	AT1G28420|AT4G39780|AT5G17320|AT1G73360|AT3G42790|AT1G06850|AT4G31660|AT2G32370|AT1G27050|AT2G44910|AT1G26960|AT1G34650|AT5G53980|AT3G61150|AT1G20710|AT1G19700|AT2G36610|AT4G33450|AT5G52170|AT1G20700|AT1G70920|AT1G17920|AT5G44180|AT3G03260|AT2G01430|AT5G46880|AT4G35550|AT4G36740|AT5G63470|AT4G17710|AT1G05230|AT4G03250|AT3G01220|AT3G19510
44237	1.0009e-13	5.9553e-12	133	6215	cellular metabolic process	AT4G39780|AT5G66140|AT3G46850|AT3G14930|AT1G06850|AT5G44530|AT1G22670|AT1G71980|AT4G10520|AT1G32970|AT2G31610|AT5G53980|AT2G05920|AT3G25660|AT2G43070|AT1G20710|AT4G21630|AT3G10690|AT1G02360|AT5G52170|AT3G47800|AT3G25960|AT1G17920|AT4G10510|AT5G46880|AT4G35550|AT3G10270|AT4G21323|AT4G26330|AT4G36740|AT4G30020|AT5G63470|AT4G17710|AT4G25530|AT4G03250|AT1G52340|AT1G28420|AT4G21640|AT4G15040|AT4G17760…
44238	3.5981e-13	1.903e-11	133	6313	primary metabolic process	AT4G39780|AT5G66140|AT3G46850|AT1G06850|AT5G44530|AT1G22670|AT3G62750|AT1G71980|AT4G10520|AT1G32970|AT2G31610|AT5G53980|AT2G05920|AT3G25660|AT2G43070|AT1G20710|AT4G21630|AT3G10690|AT5G52170|AT3G47800|AT3G25960|AT1G17920|AT4G10510|AT5G46880|AT4G35550|AT3G10270|AT4G21323|AT4G26330|AT4G36740|AT4G30020|AT5G63470|AT4G17710|AT4G25530|AT4G03250|AT1G52340|AT1G28420|AT4G21640|AT4G15040|AT4G17760|AT4G31660…
16070	1.6456e-11	7.8331e-10	39	927	RNA metabolic process	AT1G28420|AT4G39780|AT5G17320|AT1G73360|AT3G42790|AT2G32370|AT1G06850|AT4G31660|AT1G27050|AT2G44910|AT5G09380|AT1G26960|AT1G34650|AT3G52210|AT5G53980|AT3G61150|AT1G20710|AT1G19700|AT2G36610|AT2G47580|AT4G33450|AT5G41770|AT5G52170|AT1G20700|AT1G70920|AT1G17920|AT5G44180|AT3G03260|AT5G60230|AT2G01430|AT5G46880|AT4G35550|AT4G36740|AT5G63470|AT4G17710|AT1G05230|AT4G03250|AT3G01220|AT3G19510
50791	1.378e-10	5.9629e-09	50	1525	regulation of biological process	AT4G39780|AT1G04110|AT5G17320|AT3G42790|AT1G26310|AT1G06850|AT3G54720|AT1G27050|AT1G26960|AT5G53980|AT3G61150|AT2G22540|AT1G20710|AT4G33450|AT5G52170|AT1G70920|AT1G17920|AT4G32880|AT3G03260|AT5G46880|AT4G35550|AT2G18490|AT4G36740|AT5G63470|AT4G17710|AT2G22430|AT4G25530|AT4G03250|AT3G01220|AT1G52340|AT1G28420|AT1G73360|AT4G31660|AT2G32370|AT2G44910|AT1G34650|AT1G79840|AT5G65310|AT2G26070|AT4G40060…
GO:0005739 mitochondrion:8 GO-ID	p-value	corr p-value	# selected	# total	Description	Genes in test set
51869	1.5368e-276	0	597	1896	response to stimulus	AT1G75780|AT4G31920|AT3G26810|AT4G16250|AT5G12030|AT5G15960|AT4G26850|AT2G19190|AT1G42990|AT5G62530|AT4G35770|AT5G65940|AT2G14580|AT1G80460|AT5G63980|AT1G02920|AT3G16857|AT5G60890|AT5G42980|AT1G27730|AT4G11850|AT2G01140|AT2G38120|AT5G15970|AT4G12550|AT5G43170|AT1G13260|AT4G32880|AT3G44480|AT1G09540|AT2G04450|AT4G21320|AT1G58200|AT5G39510|AT4G36740|AT5G13930|AT4G08500|AT4G03550|AT2G15970|AT4G08920…
9628	1.3904e-198	0	295	568	response to abiotic stimulus	AT1G75780|AT2G37170|AT4G16250|AT5G12030|AT5G15960|AT4G26850|AT5G47910|AT2G05520|AT4G16845|AT5G62530|AT1G64280|AT5G63980|AT5G52640|AT4G25480|AT1G27730|AT2G22240|AT2G38120|AT2G37180|AT3G11020|AT5G15970|AT5G43170|AT3G55370|AT3G61430|AT4G21320|AT1G58200|AT5G20730|AT4G25490|AT5G39510|AT3G19290|AT2G43790|AT3G03450|AT5G13930|AT4G08500|AT5G67450|AT2G15970|AT4G08920|AT5G37770|AT2G39810|AT3G53110|AT5G20830…
42221	2.3376e-185	0	338	832	response to chemical stimulus	AT5G45890|AT4G31920|AT3G52400|AT5G27380|AT5G15960|AT4G26850|AT2G05520|AT1G42990|AT2G04880|AT4G35770|AT5G08130|AT1G64280|AT5G65940|AT2G14580|AT1G80460|AT2G33860|AT5G63980|AT1G19050|AT1G02920|AT5G52640|AT3G16857|AT5G60890|AT5G42980|AT1G27730|AT2G22240|AT2G01140|AT1G14790|AT2G38120|AT1G80840|AT5G15970|AT4G12550|AT4G23170|AT1G01040|AT1G13260|AT4G32880|AT1G09540|AT5G20730|AT3G19290|AT2G43790|AT4G36740…
9719	3.0916e-154	0	270	625	response to endogenous stimulus	AT5G45890|AT4G31920|AT3G52400|AT5G27380|AT5G15960|AT4G26850|AT2G05520|AT2G04880|AT4G35770|AT5G08130|AT1G64280|AT5G65940|AT2G14580|AT2G33860|AT5G63980|AT1G19050|AT3G16857|AT1G27730|AT2G38120|AT1G14790|AT1G80840|AT5G15970|AT4G12550|AT4G23170|AT1G13260|AT4G32880|AT1G09540|AT5G20730|AT3G19290|AT2G43790|AT4G36740|AT3G03450|AT5G13930|AT4G03550|AT2G15970|AT3G50660|AT3G29350|AT4G30850|AT5G37770|AT1G70510…
6950	1.9476e-143	0	275	704	response to stress	AT2G37170|AT5G12030|AT5G15960|AT4G26850|AT5G47910|AT2G05520|AT4G16845|AT1G42990|AT5G62530|AT4G35770|AT1G64280|AT5G63980|AT5G52640|AT4G25480|AT5G60890|AT5G42980|AT1G27730|AT2G22240|AT2G01140|AT2G37180|AT1G71697|AT3G11020|AT3G03250|AT5G15970|AT5G43170|AT3G61430|AT4G21320|AT1G58200|AT4G25490|AT3G19290|AT2G43790|AT3G03450|AT5G13930|AT4G08500|AT5G67450|AT2G15970|AT4G08920|AT5G37770|AT2G39810|AT3G53110…
9725	3.2805e-115	0	196	433	response to hormone stimulus	AT4G31920|AT5G45890|AT5G15960|AT2G05520|AT5G08130|AT5G65940|AT2G14580|AT2G33860|AT5G63980|AT1G19050|AT3G16857|AT1G27730|AT2G38120|AT5G15970|AT4G12550|AT1G13260|AT4G32880|AT1G09540|AT5G20730|AT3G19290|AT2G43790|AT3G03450|AT4G36740|AT2G15970|AT3G50660|AT4G30850|AT5G37770|AT1G70510|AT3G53110|AT3G29350|AT5G03280|AT1G14920|AT2G04160|AT4G32690|AT5G66700|AT5G24860|AT1G71030|AT1G52830|AT2G36270|AT1G30330…
8151	2.6851e-100	5.97e-98	891	7681	cellular process	AT1G75780|AT4G16250|AT5G12030|AT1G23860|AT5G62530|AT3G53500|AT5G65940|AT1G80460|AT5G60890|AT2G35160|AT2G17760|AT2G01905|AT2G38120|AT2G20430|AT5G62540|AT5G10800|AT2G18250|AT1G68460|AT3G11520|AT2G31800|AT4G32880|AT1G09540|AT5G39510|AT2G25880|AT5G13930|AT4G03550|AT2G15970|AT3G26830|AT5G37770|AT1G20330|AT2G37640|AT5G03280|AT2G27250|AT4G20850|AT3G53520|AT5G52040|AT1G22760|AT5G55630|AT1G08980|AT3G52280…
32502	7.414e-96	1.4429e-93	277	1051	developmental process	AT1G75780|AT5G45890|AT5G62230|AT3G61630|AT3G52400|AT5G47910|AT5G62430|AT5G24330|AT1G65620|AT4G35770|AT1G64280|AT5G11520|AT1G19250|AT2G36400|AT2G33860|AT1G43850|AT1G19050|AT5G07180|AT2G20120|AT4G29830|AT3G61910|AT1G23080|AT5G20350|AT2G38120|AT5G53290|AT4G12550|AT2G20430|AT3G55370|AT1G01040|AT5G11530|AT1G13260|AT5G54650|AT4G32880|AT1G09540|AT5G20730|AT2G46310|AT3G03450|AT4G03550|AT4G08920|AT3G50660…
48856	4.7152e-86	8.1573e-84	220	741	anatomical structure development	AT1G75780|AT3G61630|AT5G62230|AT5G45890|AT5G62430|AT5G24330|AT1G65620|AT5G11520|AT2G36400|AT1G43850|AT5G07180|AT4G29830|AT3G61910|AT5G20350|AT1G23080|AT2G38120|AT5G53290|AT2G20430|AT4G12550|AT1G01040|AT5G11530|AT1G13260|AT5G54650|AT4G32880|AT1G09540|AT5G20730|AT2G46310|AT4G03550|AT3G50660|AT1G70510|AT5G37770|AT1G20330|AT2G27250|AT5G03280|AT2G16500|AT4G28980|AT2G04160|AT5G24860|AT5G66700|AT1G72560…
32501	2.0794e-83	3.2377e-81	243	922	multicellular organismal process	AT3G61630|AT5G62230|AT5G62430|AT5G24330|AT1G65620|AT1G19250|AT2G36400|AT2G33860|AT1G43850|AT5G07180|AT2G20120|AT4G29830|AT3G61910|AT1G23080|AT2G38120|AT5G53290|AT4G12550|AT2G20430|AT3G55370|AT1G01040|AT5G11530|AT1G13260|AT5G54650|AT4G32880|AT1G09540|AT5G20730|AT5G39510|AT2G46310|AT2G43790|AT3G03450|AT4G03550|AT4G08920|AT5G37770|AT1G70510|AT2G41100|AT1G20330|AT5G03280|AT2G27250|AT2G16500|AT1G14920…
GO:0019825 oxygen binding:3 GO-ID	p-value	corr p-value	# selected	# total	Description	Genes in test set
7264	1.2021e-33	5.9142e-31	27	66	small GTPase mediated signal transduction	AT1G01200|AT5G59150|AT1G52280|AT3G12160|AT5G59840|AT5G39620|AT1G18200|AT5G55080|AT3G07410|AT2G31680|AT1G28550|AT5G47520|AT4G09720|AT1G07410|AT5G10260|AT5G46025|AT5G65270|AT5G60860|AT5G45750|AT2G33870|AT3G15060|AT2G22290|AT4G18430|AT4G39890|AT1G73640|AT5G45970|AT5G64990
15031	8.5927e-23	2.1138e-20	31	219	protein transport	AT1G01200|AT5G59150|AT1G52280|AT3G12160|AT5G59840|AT5G39620|AT1G18200|AT5G20020|AT5G55080|AT3G07410|AT5G49500|AT2G31680|AT5G49310|AT1G28550|AT5G47520|AT4G09720|AT1G16920|AT1G07410|AT5G10260|AT5G65270|AT5G60860|AT5G45750|AT2G33870|AT3G15060|AT4G18430|AT2G22290|AT5G55190|AT4G39890|AT5G20010|AT1G73640|AT5G64990
45184	1.9704e-22	3.2315e-20	31	225	establishment of protein localization	AT1G01200|AT5G59150|AT1G52280|AT3G12160|AT5G59840|AT5G39620|AT1G18200|AT5G20020|AT5G55080|AT3G07410|AT5G49500|AT2G31680|AT5G49310|AT1G28550|AT5G47520|AT4G09720|AT1G16920|AT1G07410|AT5G10260|AT5G65270|AT5G60860|AT5G45750|AT2G33870|AT3G15060|AT4G18430|AT2G22290|AT5G55190|AT4G39890|AT5G20010|AT1G73640|AT5G64990
8104	3.378e-22	4.1549e-20	31	229	protein localization	AT1G01200|AT5G59150|AT1G52280|AT3G12160|AT5G59840|AT5G39620|AT1G18200|AT5G20020|AT5G55080|AT3G07410|AT5G49500|AT2G31680|AT5G49310|AT1G28550|AT5G47520|AT4G09720|AT1G16920|AT1G07410|AT5G10260|AT5G65270|AT5G60860|AT5G45750|AT2G33870|AT3G15060|AT4G18430|AT2G22290|AT5G55190|AT4G39890|AT5G20010|AT1G73640|AT5G64990
33036	5.7284e-22	5.6367e-20	31	233	macromolecule localization	AT1G01200|AT5G59150|AT1G52280|AT3G12160|AT5G59840|AT5G39620|AT1G18200|AT5G20020|AT5G55080|AT3G07410|AT5G49500|AT2G31680|AT5G49310|AT1G28550|AT5G47520|AT4G09720|AT1G16920|AT1G07410|AT5G10260|AT5G65270|AT5G60860|AT5G45750|AT2G33870|AT3G15060|AT4G18430|AT2G22290|AT5G55190|AT4G39890|AT5G20010|AT1G73640|AT5G64990
7242	3.6968e-20	3.0314e-18	33	312	intracellular signaling cascade	AT5G59150|AT1G01200|AT1G52280|AT3G12160|AT3G46060|AT5G59840|AT5G39620|AT1G18200|AT3G13590|AT5G55080|AT5G44790|AT3G07410|AT4G17740|AT2G31680|AT1G28550|AT5G47520|AT4G09720|AT3G57680|AT1G07410|AT5G46025|AT5G10260|AT5G46390|AT5G65270|AT5G60860|AT5G45750|AT2G33870|AT3G15060|AT4G18430|AT2G22290|AT4G39890|AT1G73640|AT5G45970|AT5G64990
8151	3.7067e-16	2.6053e-14	170	7681	cellular process	AT3G49950|AT5G54140|AT1G19440|AT5G27470|AT4G30210|AT5G27380|AT5G01020|AT3G23480|AT1G52280|AT3G12160|AT5G59840|AT3G16550|AT4G34640|AT3G13590|AT2G47940|AT5G55080|AT5G20020|AT3G21410|AT2G17760|AT5G63570|AT4G17170|AT5G51610|AT2G32480|AT5G56000|AT5G49030|AT2G31680|AT5G62790|AT4G18730|AT5G16715|AT4G09720|AT5G35360|AT1G16920|AT5G14640|AT3G25960|AT1G65630|AT2G33870|AT4G18430|AT2G25940|AT5G58860|AT3G10410…
8152	2.8041e-15	1.7246e-13	167	7617	metabolic process	AT2G43180|AT3G49950|AT5G54140|AT1G19440|AT5G27470|AT4G30210|AT5G27380|AT5G01020|AT1G52280|AT3G23480|AT5G59840|AT3G16550|AT4G34640|AT3G62750|AT2G47940|AT3G21410|AT2G17760|AT5G08740|AT5G63570|AT5G51610|AT2G32480|AT5G56000|AT1G57750|AT5G49030|AT5G62790|AT4G18730|AT5G16715|AT4G09720|AT5G35360|AT5G14640|AT3G25960|AT1G65630|AT2G33870|AT4G18430|AT2G25940|AT5G58860|AT3G27925|AT3G10410|AT5G27660|AT3G48260…
7165	2.9368e-13	1.6055e-11	35	601	signal transduction	AT5G59150|AT1G01200|AT1G52280|AT3G12160|AT3G54930|AT3G46060|AT5G59840|AT5G39620|AT1G18200|AT3G13590|AT5G55080|AT5G44790|AT3G07410|AT4G17740|AT2G31680|AT1G28550|AT5G47520|AT4G09720|AT3G57680|AT1G07410|AT5G46025|AT5G46390|AT5G10260|AT5G60860|AT5G45750|AT5G65270|AT2G33870|AT3G15060|AT4G18430|AT2G22290|AT4G39890|AT1G33600|AT1G73640|AT5G45970|AT5G64990
7154	6.2414e-12	3.0708e-10	35	669	cell communication	AT5G59150|AT1G01200|AT1G52280|AT3G12160|AT3G54930|AT3G46060|AT5G59840|AT5G39620|AT1G18200|AT3G13590|AT5G55080|AT5G44790|AT3G07410|AT4G17740|AT2G31680|AT1G28550|AT5G47520|AT4G09720|AT3G57680|AT1G07410|AT5G46025|AT5G46390|AT5G10260|AT5G60860|AT5G45750|AT5G65270|AT2G33870|AT3G15060|AT4G18430|AT2G22290|AT4G39890|AT1G33600|AT1G73640|AT5G45970|AT5G64990
