# Supplementary material for: Global protein interactome exploration through mining genome-scale data in Arabidopsis thaliana
Source: BMC Genomics. 2010 Nov 2;11(Suppl 2):S2. doi: 10.1186/1471-2164-11-S2-S2 (PMC2975419; doi:10.1186/1471-2164-11-S2-S2)
Supplement: Additional file 3 — The pathway related interactions are stored in additional file 5. The interactive pairs pertaining to the pathways are listed under each pathway name. [file 1471-2164-11-S2-S2-S3.xls]

## Sheet: Sheet1
Protein A	Protein B	confidence of PPI	Reference
AT1G02690	AT1G21690	high	pubmed:18674533
AT5G13520	AT5G26710	high	pubmed:16792691, 18551167
AT1G13160	AT3G18190	high	pubmed:19453442, 19453450
AT1G15440	AT5G14050	high	pubmed:16897494, 18479511, 17008405
AT1G63780	AT5G67100	high	pubmed:18479511, 17008405, 16897494
AT2G40360	AT3G18600	high	pubmed:19629177
AT1G02580	AT3G20740	medium	pubmed:18056859
AT1G09700	AT2G27100	medium	pubmed:18056859
AT1G62360	AT1G75410	medium	pubmed:18056859
AT1G62360	AT2G23760	medium	pubmed:18056859
AT1G62360	AT2G35940	medium	pubmed:18056859
AT1G62360	AT4G34610	medium	pubmed:18056859
AT1G62360	AT4G36870	medium	pubmed:18056859
AT1G62360	AT5G02030	medium	pubmed:18056859
AT1G65480	AT4G35900	medium	pubmed:18056859
AT1G75950	AT2G25490	medium	pubmed: 18065554
AT1G75950	AT2G39940	medium	pubmed: 18065554
AT1G75950	AT5G25350	medium	pubmed: 18065554
AT1G80840	AT4G31800	medium	pubmed: 18065554
AT2G25490	AT3G20770	medium	pubmed: 18065554
AT2G25490	AT5G42190	medium	pubmed: 18065554
AT2G39940	AT5G42190	medium	pubmed: 18065554
AT2G46410	AT5G41315	medium	pubmed:18056859
AT3G20770	AT5G25350	medium	pubmed: 18065554
AT3G62420	AT4G02640	medium	pubmed:18056859
AT4G11260	AT5G51700	medium	pubmed: 18065554
AT4G35020	AT5G45970	medium	pubmed:18056859
AT5G25350	AT5G42190	medium	pubmed: 18065554
AT1G74340	AT2G34980	medium	pubmed:17259181, 19000166
AT2G07727	AT5G47010	medium	pubmed:18479511
AT1G12840	AT3G21700	medium	pubmed:19629177
AT2G07680	AT3G05560	medium	pubmed:12681508, 18189341
AT1G26670	AT2G17980	medium	pubmed:17944809
AT1G10630	AT2G45200	medium	pubmed:18479511
AT5G26680	AT5G57450	medium	pubmed:18494853
AT1G26170	AT2G19480	medium	pubmed:18326491
AT1G71280	AT3G23620	medium	pubmed:17944809
AT2G38810	AT4G26110	medium	pubmed:18494853
AT2G45790	AT3G06720	medium	pubmed:14871310, 18812497, 15456723
AT3G13224	AT3G57350	medium	pubmed:15225555, 19513235
