# Supplementary material for: Global protein interactome exploration through mining genome-scale data in Arabidopsis thaliana
Source: BMC Genomics. 2010 Nov 2;11(Suppl 2):S2. doi: 10.1186/1471-2164-11-S2-S2 (PMC2975419; doi:10.1186/1471-2164-11-S2-S2)
Supplement: Additional file 4 — The first line of each part is the GO term that enriched in the tissue specific protein list. The information below the first line is the GO terms that enriched in the interactions partner of the first line listed GO term. All of the GO enrichment analysis related information including GO-ID, p-value, corr, total Description Genes in test set are listed. [file 1471-2164-11-S2-S2-S4.xls]

## Sheet: Sheet1
Protien	annotated GO ID	annotation p-value
AT2G43790	GO:0005529	0.00365
AT2G43790	GO:0020037	0.05147
AT2G43790	GO:0001671	0.05147
AT1G71270	GO:0020037	0.05147
AT3G09900	GO:0000036	0.05147
AT3G09900	GO:0030170	0.00958
AT3G04460	GO:0005083	0.02319
AT1G36980	GO:0003677	0.02319
AT1G36980	GO:0016597	0.05147
AT1G36980	GO:0030170	0.05147
AT2G26830	GO:0000036	0.00042
AT2G26830	GO:0005047	0.05147
AT2G26830	GO:0003677	0.05147
AT2G26830	GO:0020037	0.02319
AT4G17510	GO:0005047	0.05147
AT4G17510	GO:0030170	0.00958
AT2G22480	GO:0000036	0.00958
AT2G22480	GO:0005527	0.05147
AT5G48600	GO:0000036	0.02319
AT5G48600	GO:0019888	0.05147
AT5G48600	GO:0004325	0.05147
AT1G22150	GO:0004839	0.00958
AT1G22150	GO:0000036	0.00013
AT1G22150	GO:0005083	0.02319
AT1G21065	GO:0000036	0.00365
AT1G21065	GO:0003677	0.05147
AT2G01170	GO:0020037	0.02319
AT5G07780	GO:0000036	0.00958
AT5G07780	GO:0000149	0.00958
AT5G18620	GO:0005529	0.05147
AT5G18620	GO:0003677	0.00365
AT5G18620	GO:0004325	0.05147
AT1G48900	GO:0005527	0.05147
AT1G14570	GO:0005496	0.05147
AT1G14570	GO:0020037	0.05147
AT1G76700	GO:0000036	0.00365
AT1G76700	GO:0019888	0.05147
AT1G76700	GO:0016597	0.02319
AT1G76700	GO:0005083	0.02319
AT3G27960	GO:0000036	0.00128
AT3G27960	GO:0030170	0.05147
AT1G24320	GO:0000036	0.02319
AT1G24320	GO:0003678	0.05147
AT1G24320	GO:0003677	0.05147
AT5G16440	GO:0000036	0.00128
AT5G16440	GO:0016597	0.05147
AT4G17520	GO:0003678	0.05147
AT4G17520	GO:0001671	0.05147
AT1G70170	GO:0003678	0.02319
AT1G70170	GO:0005527	0.00958
AT3G05560	GO:0003677	0.00958
AT3G06650	GO:0005529	0.05147
AT3G06650	GO:0005083	0.00365
AT5G66640	GO:0000036	0.05147
AT5G66640	GO:0000149	0.02319
AT1G34790	GO:0000036	0.05147
AT1G34790	GO:0019888	0.05147
AT1G73430	GO:0005529	0.00958
AT1G73430	GO:0003677	0.02319
AT1G03000	GO:0000036	0.05147
AT1G03000	GO:0003677	0.00958
AT1G72340	GO:0000036	0.00128
AT1G72340	GO:0000149	0.02319
AT3G55770	GO:0051536	0.05147
AT3G55770	GO:0000036	0.05147
AT5G06680	GO:0005047	0.00958
AT5G06680	GO:0015562	0.05147
AT4G34490	GO:0000036	0.02319
AT4G34490	GO:0003677	0.00365
AT4G34490	GO:0020037	0.05147
AT3G04480	GO:0003678	0.05147
AT1G24310	GO:0000036	0.02319
AT1G24310	GO:0005529	0.02319
AT1G24310	GO:0001671	0.05147
AT2G42005	GO:0051536	0.02319
AT2G42005	GO:0005529	0.05147
AT2G42005	GO:0003677	0.00958
AT4G17530	GO:0000149	0.02319
AT5G27990	GO:0000036	0.05147
AT5G27990	GO:0016597	0.05147
AT5G27990	GO:0000149	0.02319
AT2G33340	GO:0003677	0.00128
AT2G33340	GO:0005527	0.05147
AT1G74510	GO:0016597	0.05147
AT1G74510	GO:0030170	0.02319
AT5G14250	GO:0005529	0.00128
AT5G14250	GO:0000149	0.00128
AT5G14250	GO:0004325	0.00958
AT1G05890	GO:0000036	0.00128
AT1G05890	GO:0005083	0.05147
AT4G08870	GO:0005083	0.00128
AT3G07750	GO:0016597	0.02319
AT3G07750	GO:0005083	0.05147
AT2G31170	GO:0000036	0.00958
AT2G31170	GO:0015562	0.02319
AT2G31170	GO:0030170	0.00958
AT2G07727	GO:0000036	0.05147
AT2G07727	GO:0001671	0.05147
AT2G32260	GO:0000036	0.00365
AT2G32260	GO:0003678	0.02319
AT1G12370	GO:0000036	0.00365
AT1G12370	GO:0005083	0.00958
AT1G63660	GO:0005496	0.05147
AT1G63660	GO:0015562	0.02319
AT3G06670	GO:0000036	0.05147
AT3G06670	GO:0015562	0.05147
AT3G06670	GO:0005083	0.05147
AT3G12070	GO:0030170	0.02319
AT1G34770	GO:0000036	0.00365
AT1G34770	GO:0005529	0.05147
AT5G14240	GO:0000036	0.00365
AT5G14240	GO:0016597	0.05147
AT4G25120	GO:0000036	0.00042
AT4G25120	GO:0051536	0.05147
AT3G18600	GO:0000036	0.00958
AT3G18600	GO:0003678	0.05147
AT3G18600	GO:0003677	0.02319
AT3G18600	GO:0030170	0.05147
AT1G72320	GO:0000036	0.02319
AT1G72320	GO:0005527	0.02319
AT3G08850	GO:0051536	0.00958
AT3G08850	GO:0005529	0.05147
AT2G36620	GO:0000036	1e-05
AT2G36620	GO:0005083	0.02319
AT2G36620	GO:0001671	0.05147
AT1G71230	GO:0003677	0.02319
AT5G57950	GO:0004839	0.05147
AT5G57950	GO:0000036	0.00365
AT5G57950	GO:0005529	0.05147
AT5G57950	GO:0016597	0.05147
AT5G39900	GO:0005047	0.00958
AT5G39900	GO:0000149	0.02319
AT2G32270	GO:0000036	0.02319
AT4G17550	GO:0000036	0.05147
AT1G64740	GO:0004839	0.00958
AT1G64740	GO:0000036	0.05147
AT3G05590	GO:0000036	0.05147
AT5G27970	GO:0000036	0.05147
AT5G27970	GO:0051536	0.05147
AT5G27970	GO:0005496	0.05147
AT5G27970	GO:0015562	0.05147
AT1G12360	GO:0005529	0.05147
AT2G27960	GO:0000036	0.02319
AT2G27960	GO:0019888	0.05147
AT1G06960	GO:0020037	0.05147
AT1G06960	GO:0015562	0.05147
AT2G44200	GO:0020037	0.05147
AT2G44200	GO:0015562	0.05147
AT5G09920	GO:0005083	0.00958
AT4G24040	GO:0005496	0.05147
AT4G24040	GO:0000036	0.00128
AT4G36690	GO:0003678	0.05147
AT4G36690	GO:0015562	0.05147
AT3G06680	GO:0051536	0.02319
AT3G06680	GO:0000149	0.05147
AT5G66610	GO:0000036	0.02319
AT5G66610	GO:0001671	0.05147
AT1G16710	GO:0051536	0.05147
AT3G18610	GO:0020037	0.05147
AT3G18610	GO:0001671	0.02319
AT3G13170	GO:0000036	0.05147
AT3G13170	GO:0005083	0.02319
AT4G09980	GO:0000036	0.02319
AT4G09980	GO:0005529	0.05147
AT4G09980	GO:0001671	0.05147
AT3G25100	GO:0000036	0.02319
AT3G25100	GO:0005527	0.05147
AT3G25100	GO:0016597	0.05147
AT2G07741	GO:0003678	0.02319
AT2G07741	GO:0003677	0.00128
AT1G71220	GO:0019888	0.05147
AT1G71220	GO:0000149	0.05147
AT5G57940	GO:0003677	0.00958
AT1G13440	GO:0000036	0.02319
AT1G13440	GO:0005529	0.05147
AT5G05560	GO:0000036	4e-05
AT5G05560	GO:0004325	0.05147
AT3G62290	GO:0003678	0.02319
AT3G62290	GO:0005527	0.05147
AT3G62290	GO:0001671	0.02319
AT5G44200	GO:0000036	0.00958
AT5G44200	GO:0004325	0.05147
AT2G27970	GO:0005496	0.00958
AT2G27970	GO:0000149	0.05147
AT2G33370	GO:0051536	0.02319
AT1G16700	GO:0004839	0.02319
AT1G16700	GO:0000036	0.00365
AT1G16700	GO:0003677	0.05147
AT2G45300	GO:0019888	0.05147
AT2G45300	GO:0005083	0.05147
AT2G45300	GO:0000149	0.02319
AT2G34460	GO:0015562	0.05147
AT2G34460	GO:0000149	0.00958
AT4G37790	GO:0000036	0.00365
AT4G37790	GO:0005047	0.05147
AT4G37790	GO:0020037	0.05147
AT4G37790	GO:0005083	0.05147
AT5G54670	GO:0051536	0.05147
AT5G54670	GO:0000036	0.02319
AT5G25780	GO:0004839	0.00958
AT5G25780	GO:0000036	0.05147
AT1G10170	GO:0015562	0.05147
AT1G10170	GO:0016597	0.00128
AT1G10170	GO:0000149	0.00958
AT3G14270	GO:0000036	0.02319
AT3G14270	GO:0004325	0.02319
AT5G35530	GO:0051536	0.00958
AT5G35530	GO:0000036	0.02319
AT5G35530	GO:0005083	0.00958
AT2G13150	GO:0000036	0.05147
AT2G13150	GO:0005529	0.02319
AT3G66658	GO:0000036	0.00128
AT1G53880	GO:0000036	0.00958
AT1G53880	GO:0005083	0.05147
AT1G12340	GO:0004325	0.05147
AT5G09900	GO:0005047	0.02319
AT5G09900	GO:0020037	0.02319
AT5G09900	GO:0016597	0.02319
AT5G09900	GO:0000149	0.02319
AT5G61150	GO:0000036	0.02319
AT5G61150	GO:0005496	0.05147
AT5G61150	GO:0003677	0.05147
AT5G61150	GO:0030170	0.05147
AT3G47520	GO:0000036	0.05147
AT3G47520	GO:0005047	0.02319
AT3G47520	GO:0005083	0.05147
AT3G47520	GO:0000149	0.00365
AT2G17510	GO:0016597	0.00042
AT5G02280	GO:0000036	0.00128
AT5G02280	GO:0005047	0.00365
AT5G02280	GO:0003677	0.05147
AT5G02280	GO:0016597	0.02319
AT5G13120	GO:0004839	0.05147
AT5G13120	GO:0000149	0.02319
AT5G13120	GO:0001671	0.02319
AT4G38890	GO:0020037	0.02319
AT4G00720	GO:0000036	0.05147
AT4G00720	GO:0003677	0.02319
AT2G18600	GO:0000036	0.05147
AT2G18600	GO:0005529	0.05147
AT1G54960	GO:0005527	0.05147
AT1G54960	GO:0004325	0.00958
AT1G31470	GO:0000036	0.02319
AT1G31470	GO:0003678	0.02319
AT1G31470	GO:0001671	0.00958
AT3G27300	GO:0004839	0.05147
AT3G27300	GO:0000036	0.02319
AT3G27300	GO:0005047	0.00128
AT3G27300	GO:0001671	0.00128
AT4G29510	GO:0000036	0.00958
AT4G29510	GO:0003677	0.00958
AT4G29510	GO:0004325	0.00958
AT4G29510	GO:0001671	0.02319
AT3G17550	GO:0000036	0.05147
AT3G17550	GO:0051536	0.00128
AT3G17550	GO:0004325	0.05147
AT2G05590	GO:0051536	0.00958
AT2G05590	GO:0000036	0.00365
AT2G05590	GO:0003678	0.02319
AT1G11240	GO:0000036	0.00128
AT1G11240	GO:0015562	0.02319
AT2G34480	GO:0000036	0.05147
AT2G34480	GO:0016597	0.00958
AT2G34480	GO:0030170	0.05147
AT5G42000	GO:0004839	0.05147
AT5G42000	GO:0005496	0.02319
AT5G42000	GO:0000036	0.05147
AT5G42000	GO:0005083	0.05147
AT2G17520	GO:0019888	0.02319
AT2G17520	GO:0003678	0.00958
AT2G17520	GO:0005527	0.05147
AT2G17520	GO:0016597	0.05147
AT5G25760	GO:0000149	0.00958
AT1G04750	GO:0005496	0.05147
AT1G04750	GO:0000036	0.05147
AT3G09980	GO:0000036	0
AT3G09980	GO:0003677	0.02319
AT3G09980	GO:0005529	0.00958
AT2G25100	GO:0004839	0.05147
AT2G25100	GO:0003678	0.05147
AT2G25100	GO:0000149	0.05147
AT2G38840	GO:0005527	0.00958
AT2G38840	GO:0016597	0.05147
AT5G25757	GO:0000036	0.00128
AT5G25754	GO:0005529	0.05147
AT5G25754	GO:0030170	0.02319
AT3G06000	GO:0020037	0.05147
AT3G06000	GO:0015562	0.02319
AT2G17530	GO:0003678	0.00365
AT2G17530	GO:0003677	0.00958
AT2G17530	GO:0000149	0.05147
AT2G35580	GO:0015562	0.00365
AT2G35580	GO:0005083	0.05147
AT2G35580	GO:0001671	0.00958
AT2G47510	GO:0000036	0.00128
AT1G72990	GO:0005496	0.00128
AT1G72990	GO:0003678	0.05147
AT3G15390	GO:0005529	0.05147
AT3G15390	GO:0000149	0.02319
AT2G19710	GO:0000036	0.02319
AT2G19710	GO:0004325	0.05147
AT2G25110	GO:0000036	0.02319
AT2G25110	GO:0005496	0.05147
AT2G25110	GO:0015562	0.05147
AT2G25110	GO:0030170	0.02319
AT2G37760	GO:0003677	0.02319
AT2G43160	GO:0051536	0.02319
AT2G43160	GO:0000036	0.05147
AT2G43160	GO:0016597	0.00958
AT1G53850	GO:0000036	0.02319
AT1G53850	GO:0005047	0.00128
AT1G53850	GO:0015562	0.05147
AT5G45970	GO:0001671	0.05147
AT5G22480	GO:0000149	0.05147
AT2G26200	GO:0004839	0.02319
AT2G26200	GO:0015562	0.05147
AT2G26200	GO:0005083	0.05147
AT3G01800	GO:0005083	0.00042
AT5G04430	GO:0000036	4e-05
AT5G04430	GO:0020037	0.05147
AT3G46460	GO:0004839	0.02319
AT3G46460	GO:0019888	0.02319
AT5G26830	GO:0000036	0.05147
AT5G26830	GO:0003677	0.02319
AT5G26830	GO:0020037	0.05147
AT5G03340	GO:0004839	0.05147
AT3G06010	GO:0005496	0.05147
AT3G06010	GO:0003678	0.00958
AT1G22780	GO:0000149	0.05147
AT1G22780	GO:0030170	0.02319
AT1G10130	GO:0000036	0.00013
AT1G10130	GO:0005529	0.02319
AT1G04730	GO:0005496	0.02319
AT1G04730	GO:0030170	0.00365
AT1G04730	GO:0004325	0.05147
AT2G46430	GO:0000036	0.00958
AT2G46430	GO:0051536	0.05147
AT3G07100	GO:0000036	0.00958
AT3G07100	GO:0005083	0.05147
AT5G53540	GO:0016597	0.02319
AT5G53540	GO:0001671	0.02319
AT1G21690	GO:0000036	0.02319
AT1G21690	GO:0004325	0.05147
AT2G36680	GO:0000036	0.02319
AT2G36680	GO:0003678	0.00365
AT4G01840	GO:0000036	0.02319
AT4G01840	GO:0020037	0.05147
AT4G01840	GO:0030170	0.00958
AT4G28450	GO:0005527	0.05147
AT4G02930	GO:0005047	0.05147
AT4G02930	GO:0005529	0.05147
AT4G20980	GO:0003677	0.00958
AT4G20980	GO:0020037	0.05147
AT5G04420	GO:0003678	0.02319
AT5G04420	GO:0000149	0.00958
AT4G32910	GO:0030170	0.05147
AT4G32910	GO:0001671	0.05147
AT1G78270	GO:0000036	0.00042
AT1G78270	GO:0005529	0.05147
AT1G78270	GO:0005527	0.05147
AT2G16460	GO:0000036	0.02319
AT5G54620	GO:0000036	0.00958
AT5G54620	GO:0003678	0.05147
AT5G20290	GO:0000036	0.02319
AT5G20290	GO:0005529	0.05147
AT5G20290	GO:0001671	0.05147
AT1G77180	GO:0003677	0.02319
AT1G77180	GO:0015562	0.05147
AT4G26280	GO:0000036	0.00365
AT4G26280	GO:0019888	0.05147
AT4G26280	GO:0005083	0.02319
AT3G07110	GO:0000036	0.02319
AT3G07110	GO:0019888	0.00365
AT3G07110	GO:0004325	0.00365
AT3G19760	GO:0020037	0.05147
AT3G19760	GO:0016597	0.02319
AT3G19760	GO:0000149	0.05147
AT5G53530	GO:0003678	0.05147
AT5G53530	GO:0016597	0.05147
AT5G53530	GO:0004325	0.00958
AT4G11600	GO:0005527	0.05147
AT4G11600	GO:0004325	0.00958
AT4G09320	GO:0004839	0.05147
AT4G09320	GO:0000036	0.05147
AT4G09320	GO:0005529	0.02319
AT4G27370	GO:0004839	0.02319
AT4G27370	GO:0000036	0.05147
AT4G27370	GO:0003678	0.05147
AT1G29150	GO:0051536	0.05147
AT1G29150	GO:0000036	0.05147
AT1G29150	GO:0000149	0.05147
AT5G23550	GO:0004839	0.00958
AT1G28060	GO:0051536	0.05147
AT1G70790	GO:0005496	0.05147
AT1G70790	GO:0000036	0.00958
AT1G70790	GO:0001671	0.05147
AT5G50260	GO:0005527	0.02319
AT5G50260	GO:0001671	0.02319
AT3G02910	GO:0004839	0.00958
AT3G02910	GO:0051536	0.00958
AT3G02910	GO:0005529	0.00365
AT2G39960	GO:0015562	0.00958
AT2G39960	GO:0016597	0.05147
AT2G39960	GO:0005083	0.00365
AT3G24080	GO:0000036	0
AT3G24080	GO:0003678	0.02319
AT3G24080	GO:0003677	0.05147
AT1G22760	GO:0000149	0.02319
AT1G04710	GO:0015562	0.05147
AT1G04710	GO:0030170	0.02319
AT3G07120	GO:0000036	0.00365
AT3G19770	GO:0003677	0.05147
AT3G59500	GO:0004839	0.02319
AT3G59500	GO:0030170	0.00365
AT1G58030	GO:0005083	0.02319
AT4G38220	GO:0005527	0.02319
AT4G38220	GO:0015562	0.05147
AT1G72960	GO:0003678	0.05147
AT1G72960	GO:0003677	0.02319
AT1G72960	GO:0005527	0.05147
AT1G72960	GO:0020037	0.05147
AT1G72960	GO:0000149	0.05147
AT1G20580	GO:0016597	0.05147
AT2G19740	GO:0000036	0.00128
AT2G19740	GO:0015562	0.05147
AT5G23540	GO:0016597	0.05147
AT5G23540	GO:0030170	0.00365
AT5G23540	GO:0001671	0.05147
AT2G25140	GO:0005527	0.05147
AT2G25140	GO:0016597	0.05147
AT2G25140	GO:0030170	0.02319
AT2G37790	GO:0000036	0.00958
AT2G37790	GO:0005083	0.05147
AT2G37790	GO:0030170	0.05147
AT2G43190	GO:0005529	0.00958
AT2G43190	GO:0015562	0.02319
AT2G43190	GO:0005083	0.02319
AT2G43190	GO:0030170	0.05147
AT2G09990	GO:0000036	0.05147
AT2G09990	GO:0000149	0.02319
AT2G26230	GO:0000036	0.05147
AT2G26230	GO:0020037	0.05147
AT2G26230	GO:0001671	0.02319
AT4G32930	GO:0000036	0.00958
AT4G32930	GO:0005529	0.05147
AT2G39970	GO:0000036	0.00958
AT4G36050	GO:0020037	0.00958
AT3G24090	GO:0004839	0.05147
AT3G24090	GO:0016597	0.05147
AT2G17570	GO:0000036	4e-05
AT2G17570	GO:0003677	0.05147
AT2G17570	GO:0030170	0.05147
AT5G13780	GO:0005527	0.02319
AT5G13780	GO:0020037	0.02319
AT5G23535	GO:0004839	0.05147
AT5G23535	GO:0004325	0.02319
AT2G19750	GO:0003677	0.05147
AT1G02520	GO:0001671	0.05147
AT4G28480	GO:0005496	0.02319
AT1G71860	GO:0051536	0.00958
AT1G71860	GO:0000149	0.02319
AT5G63980	GO:0000036	0.00042
AT5G63980	GO:0020037	0.05147
AT5G63980	GO:0001671	0.00958
AT5G40490	GO:0000036	0.05147
AT4G18010	GO:0004839	0.05147
AT4G18010	GO:0000036	0.05147
AT4G18010	GO:0016597	0.02319
AT5G15950	GO:0019888	0.05147
AT5G03300	GO:0003678	0.02319
AT5G03300	GO:0005529	0.02319
AT1G22740	GO:0020037	0.05147
AT2G46470	GO:0000036	0.00958
AT3G07140	GO:0051536	0.05147
AT3G07140	GO:0020037	0.02319
AT3G07140	GO:0015562	0.02319
AT3G50960	GO:0000036	0.00365
AT3G50960	GO:0019888	0.05147
AT3G50960	GO:0001671	0.05147
AT3G59520	GO:0000036	0.00958
AT1G29120	GO:0000036	0.05147
AT1G29120	GO:0000149	0.02319
AT1G29120	GO:0030170	0.02319
AT2G19760	GO:0016597	0.00365
AT2G19760	GO:0000149	0.00958
AT3G55170	GO:0051536	0.00958
AT3G55170	GO:0000036	0.05147
AT3G55170	GO:0003677	0.05147
AT1G02510	GO:0000036	0.00128
AT1G02510	GO:0016597	0.00128
AT4G39330	GO:0000036	0.02319
AT4G39330	GO:0019888	0.05147
AT4G39330	GO:0005527	0.05147
AT4G39330	GO:0015562	0.05147
AT5G40480	GO:0000036	0.05147
AT5G40480	GO:0003678	0.05147
AT5G50230	GO:0004839	0.05147
AT5G50230	GO:0000036	0.00042
AT5G50230	GO:0005527	0.05147
AT5G50230	GO:0020037	0.05147
AT1G23820	GO:0003677	0.05147
AT1G23820	GO:0020037	0.05147
AT1G23820	GO:0016597	0.02319
AT1G23820	GO:0005083	0.05147
AT3G57350	GO:0004839	0.02319
AT3G57350	GO:0000036	0.05147
AT3G57350	GO:0019888	0.05147
AT2G39990	GO:0000036	0.00128
AT2G39990	GO:0051536	0.00958
AT1G49340	GO:0004839	0.02319
AT1G49340	GO:0000036	0.02319
AT1G49340	GO:0005527	0.00958
AT1G49340	GO:0016597	0.00958
AT1G80510	GO:0000036	0.00958
AT5G61790	GO:0000036	0.00365
AT5G61790	GO:0003678	0.05147
AT5G61790	GO:0016597	0.05147
AT2G30710	GO:0000036	0.00042
AT2G30710	GO:0005529	0.02319
AT1G11890	GO:0000036	0.05147
AT1G77140	GO:0000036	0.00013
AT1G77140	GO:0020037	0.05147
AT4G19110	GO:0001671	0.00128
AT5G14850	GO:0004839	0.00958
AT5G14850	GO:0019888	0.00128
AT4G11640	GO:0000036	0.05147
AT4G11640	GO:0005047	0.05147
AT4G11640	GO:0003678	0.02319
AT4G11640	GO:0016597	0.05147
AT1G18270	GO:0000036	0.00958
AT2G29525	GO:0000036	4e-05
AT2G19770	GO:0030170	0.05147
AT1G02500	GO:0005083	0.02319
AT1G02500	GO:0004325	0.00958
AT5G49030	GO:0003678	0.05147
AT5G49030	GO:0015562	0.00958
AT5G63960	GO:0005047	0.02319
AT3G27380	GO:0005047	0.05147
AT3G27380	GO:0020037	0.05147
AT4G20310	GO:0003678	0.05147
AT3G57360	GO:0000149	0.00958
AT3G02950	GO:0000036	0.05147
AT3G02950	GO:0003677	0.02319
AT3G02950	GO:0015562	0.02319
AT1G80500	GO:0005047	0.02319
AT1G80500	GO:0020037	0.00958
AT1G21630	GO:0019888	0.05147
AT1G21630	GO:0015562	0.05147
AT1G21630	GO:0005083	0.05147
AT2G29530	GO:0000036	0.00042
AT3G10530	GO:0005496	0.02319
AT3G10530	GO:0003678	0.05147
AT3G10530	GO:0015562	0.05147
AT4G38260	GO:0000036	0.00128
AT4G38260	GO:0005047	0.05147
AT1G18260	GO:0020037	0.00958
AT1G18260	GO:0016597	0.05147
AT5G51300	GO:0003677	0.05147
AT5G51300	GO:0000149	0.02319
AT5G09290	GO:0000036	0.02319
AT5G09290	GO:0015562	0.00365
AT5G09290	GO:0001671	0.05147
AT5G45900	GO:0000036	0.00958
AT4G20320	GO:0000036	0.05147
AT1G23800	GO:0001671	0.05147
AT5G10480	GO:0000036	0.00013
AT5G10480	GO:0003678	0.05147
AT5G10480	GO:0005527	0.05147
AT4G18040	GO:0003677	0.02319
AT5G15920	GO:0005083	0.05147
AT5G15920	GO:0000149	0.05147
AT5G61770	GO:0000036	0.02319
AT5G61770	GO:0003677	0.05147
AT1G09590	GO:0000036	0.02319
AT1G09590	GO:0005047	0.05147
AT1G09590	GO:0005083	0.05147
AT4G10570	GO:0000036	0.02319
AT4G10570	GO:0003678	0.05147
AT4G10570	GO:0003677	0.05147
AT1G11870	GO:0051536	0.05147
AT1G11870	GO:0000036	0.00958
AT1G11870	GO:0005529	0.05147
AT2G28450	GO:0030170	0.05147
AT2G28450	GO:0004325	0.05147
AT2G06050	GO:0004839	0.00958
AT2G06050	GO:0000036	0.02319
AT3G59550	GO:0000036	1e-05
AT3G59550	GO:0020037	0.02319
AT1G76030	GO:0005527	0.05147
AT3G10540	GO:0005496	0.05147
AT3G10540	GO:0019888	0.05147
AT3G10540	GO:0016597	0.02319
AT1G69545	GO:0030170	0.02319
AT1G69545	GO:0004325	0.05147
AT4G00100	GO:0000036	0.00042
AT2G25190	GO:0000036	0.00958
AT2G25190	GO:0005083	0.05147
AT3G11630	GO:0000036	0.02319
AT3G11630	GO:0003677	0.05147
AT3G11630	GO:0016597	0.00958
AT3G11630	GO:0001671	0.05147
AT5G49010	GO:0000036	0.00958
AT5G49010	GO:0003678	0.05147
AT1G71820	GO:0005529	0.05147
AT1G71820	GO:0001671	0.00365
AT1G17160	GO:0016597	0.02319
AT5G40450	GO:0003677	0.05147
AT5G11560	GO:0000036	0.05147
AT4G20330	GO:0051536	0.00365
AT4G20330	GO:0005527	0.02319
AT3G13810	GO:0000036	0.05147
AT3G13810	GO:0005496	0.05147
AT3G13810	GO:0001671	0.05147
AT3G30775	GO:0003678	0.05147
AT1G09580	GO:0000036	0.02319
AT1G09580	GO:0005083	0.05147
AT3G60750	GO:0000036	0.05147
AT3G60750	GO:0003678	0.05147
AT3G60750	GO:0003677	0.05147
AT5G43710	GO:0005529	0.00958
AT5G43710	GO:0016597	0.05147
AT5G43710	GO:0004325	0.00365
AT1G11860	GO:0019888	0.02319
AT1G11860	GO:0005047	0.05147
AT1G11860	GO:0003677	0.05147
AT5G60670	GO:0004839	0.00128
AT4G37190	GO:0004839	0.05147
AT4G37190	GO:0019888	0.05147
AT4G37190	GO:0001671	0.00958
AT3G07180	GO:0000036	0.05147
AT3G07180	GO:0005527	0.05147
AT1G50500	GO:0005496	0.02319
AT1G50500	GO:0016597	0.05147
AT3G48000	GO:0004839	0.02319
AT3G48000	GO:0005527	0.05147
AT3G48000	GO:0020037	0.00958
AT3G48000	GO:0016597	0.02319
AT1G60970	GO:0000036	0.00958
AT1G60970	GO:0004325	0.02319
AT3G09360	GO:0000036	0.00128
AT3G09360	GO:0005083	0.05147
AT3G09360	GO:0004325	0.00958
AT5G40440	GO:0005527	0.00365
AT3G01890	GO:0000036	0.02319
AT3G01890	GO:0003678	0.05147
AT3G01890	GO:0003677	0.00958
AT3G01890	GO:0030170	0.05147
AT5G08180	GO:0016597	0.02319
AT2G27380	GO:0000036	0.02319
AT2G27380	GO:0003678	0.05147
AT2G27380	GO:0016597	0.05147
AT5G59470	GO:0005083	0.05147
AT5G59470	GO:0030170	0.05147
AT3G14910	GO:0019888	0.05147
AT3G14910	GO:0003678	0.05147
AT1G76010	GO:0000036	0.00958
AT1G76010	GO:0005083	0.05147
AT5G02880	GO:0000036	0.00958
AT5G02880	GO:0015562	0.02319
AT1G36280	GO:0051536	0.05147
AT1G36280	GO:0000036	0.00365
AT1G36280	GO:0030170	0.05147
AT5G41520	GO:0016597	0.05147
AT2G18000	GO:0016597	0.05147
AT1G71800	GO:0000036	0.02319
AT5G09260	GO:0005496	0.02319
AT5G09260	GO:0005083	0.00958
AT2G40510	GO:0000036	0.00365
AT2G40510	GO:0001671	0.00958
AT1G79990	GO:0000036	0.00042
AT1G79990	GO:0003677	0.00958
AT1G12930	GO:0000036	0.05147
AT1G12930	GO:0003678	0.05147
AT1G12930	GO:0016597	0.02319
AT2G38230	GO:0000036	0.05147
AT2G38230	GO:0000149	0.02319
AT2G38230	GO:0030170	0.05147
AT3G58490	GO:0000036	0.05147
AT3G58490	GO:0019888	0.02319
AT3G58490	GO:0005047	0.00958
AT3G58490	GO:0005527	0.05147
AT3G58490	GO:0005083	0.05147
AT5G14800	GO:0004839	0.02319
AT5G14800	GO:0005047	0.05147
AT5G14800	GO:0005083	0.05147
AT3G43810	GO:0005083	0.05147
AT1G19310	GO:0005047	0.05147
AT2G29570	GO:0003677	0.05147
AT2G29570	GO:0030170	0.00365
AT5G57280	GO:0051536	0.05147
AT5G57280	GO:0020037	0.05147
AT1G59760	GO:0020037	0.02319
AT1G59760	GO:0016597	0.02319
AT5G13710	GO:0051536	0.05147
AT5G13710	GO:0016597	0.05147
AT5G13710	GO:0005083	0.05147
AT2G36060	GO:0000036	0
AT5G37055	GO:0000036	0.00128
AT5G37055	GO:0000149	0.05147
AT1G17130	GO:0005047	0.02319
AT1G17130	GO:0015562	0.00958
AT4G24710	GO:0000036	0.02319
AT4G24710	GO:0005529	0.05147
AT4G24710	GO:0016597	0.00958
AT1G16040	GO:0000036	0.00128
AT4G14960	GO:0051536	0.02319
AT4G14960	GO:0005529	0.02319
AT4G14960	GO:0005527	0.00958
AT5G08160	GO:0004839	0.05147
AT5G08160	GO:0015562	0.05147
AT5G19000	GO:0000036	0.05147
AT5G19000	GO:0051536	0.05147
AT1G12920	GO:0000036	0.02319
AT1G12920	GO:0000149	0.00958
AT1G12920	GO:0004325	0.00958
AT4G21450	GO:0005496	0.05147
AT4G21450	GO:0003677	0.05147
AT4G21450	GO:0001671	0.05147
AT1G66240	GO:0005529	0.02319
AT1G66240	GO:0015562	0.02319
AT5G60640	GO:0000036	0.00958
AT5G60640	GO:0015562	0.00365
AT5G60640	GO:0030170	0.02319
AT4G12790	GO:0051536	0.00128
AT4G12790	GO:0005529	0.05147
AT2G18020	GO:0005496	0.05147
AT2G18020	GO:0000036	0.00013
AT2G18020	GO:0030170	0.02319
AT2G36070	GO:0000036	0.05147
AT2G36070	GO:0005083	0.05147
AT5G01770	GO:0004839	0.05147
AT5G01770	GO:0005083	0.05147
AT5G01770	GO:0004325	0.05147
AT1G79975	GO:0000036	0.00128
AT1G79975	GO:0005529	0.05147
AT1G79975	GO:0015562	0.02319
AT3G12760	GO:0005083	0.00958
AT3G12760	GO:0000149	0.02319
AT5G51970	GO:0000036	0.00365
AT5G51970	GO:0005529	0.02319
AT5G62810	GO:0016597	0.05147
AT1G05190	GO:0004839	0.02319
AT1G16030	GO:0000036	0.00958
AT1G16030	GO:0005529	0.05147
AT4G20370	GO:0005083	0.00042
AT1G12910	GO:0019888	0.02319
AT1G12910	GO:0030170	0.05147
AT1G67320	GO:0005496	0.05147
AT5G59440	GO:0051536	0.05147
AT5G59440	GO:0003677	0.05147
AT5G59440	GO:0001671	0.05147
AT1G09540	GO:0000036	0.05147
AT1G09540	GO:0005527	0.02319
AT2G41620	GO:0003677	0.00958
AT2G41620	GO:0005529	0.02319
AT2G41620	GO:0004325	0.00042
AT4G26900	GO:0000036	0.02319
AT4G26900	GO:0005083	0.05147
AT1G11820	GO:0000036	0.00128
AT1G11820	GO:0003678	0.05147
AT2G39340	GO:0000036	0.00958
AT2G39340	GO:0003677	0.05147
AT3G18060	GO:0004839	0.02319
AT2G42710	GO:0000036	0.05147
AT2G42710	GO:0005047	0.05147
AT2G42710	GO:0003677	0.05147
AT2G42710	GO:0005527	0.05147
AT2G42710	GO:0015562	0.00958
AT1G10730	GO:0003677	0.05147
AT1G10730	GO:0005529	0.02319
AT1G10730	GO:0000149	0.00365
AT1G07360	GO:0000036	0.05147
AT3G48040	GO:0005527	0.05147
AT3G48040	GO:0015562	0.05147
AT2G18030	GO:0016597	0.05147
AT2G18030	GO:0030170	0.02319
AT5G01760	GO:0051536	0.05147
AT5G01760	GO:0000036	0.05147
AT5G01760	GO:0005047	0.05147
AT1G35160	GO:0051536	0.00958
AT1G35160	GO:0000036	0.00365
AT1G35160	GO:0005047	0.05147
AT1G05180	GO:0000036	0.05147
AT1G05180	GO:0005529	0.05147
AT1G05180	GO:0000149	0.05147
AT3G13860	GO:0000036	0.00042
AT3G13860	GO:0019888	0.00958
AT3G13860	GO:0003677	0.00958
AT3G13860	GO:0005083	0.02319
AT2G41630	GO:0000036	0.00958
AT2G41630	GO:0005496	0.00365
AT2G41630	GO:0019888	0.05147
AT4G26910	GO:0000036	0.02319
AT4G26910	GO:0003677	0.02319
AT1G78870	GO:0000036	0.00958
AT1G78870	GO:0019888	0.05147
AT1G78870	GO:0020037	0.02319
AT5G60620	GO:0003678	0.05147
AT5G60620	GO:0000149	0.05147
AT5G20890	GO:0005496	0.05147
AT5G20890	GO:0016597	0.02319
AT1G54290	GO:0000036	0.05147
AT1G54290	GO:0005529	0.02319
AT1G54290	GO:0005527	0.05147
AT1G36240	GO:0004839	0.02319
AT2G43810	GO:0000036	0.05147
AT2G43810	GO:0005047	0.02319
AT2G43810	GO:0003678	0.02319
AT2G43810	GO:0005083	0.02319
AT1G76690	GO:0000036	0.02319
AT1G76690	GO:0005047	0.02319
AT1G76690	GO:0003678	0.05147
AT2G18040	GO:0005496	0.05147
AT2G18040	GO:0000036	0.05147
AT2G18040	GO:0015562	0.02319
AT5G38110	GO:0005047	0.05147
AT5G38110	GO:0005083	0.02319
AT5G38110	GO:0000149	0.05147
AT1G34065	GO:0000036	0.00365
AT1G34065	GO:0000149	0.00958
AT1G34065	GO:0030170	0.02319
AT2G21410	GO:0004839	0.00958
AT2G21410	GO:0003677	0.00365
AT2G21410	GO:0005083	0.05147
AT1G57550	GO:0019888	0.05147
AT1G57550	GO:0003677	0.02319
AT3G23620	GO:0004839	0.05147
AT3G23620	GO:0000036	0.00042
AT3G12780	GO:0000149	0.02319
AT3G12780	GO:0030170	0.05147
AT3G12780	GO:0004325	0.02319
AT5G26180	GO:0051536	0.02319
AT5G26180	GO:0000036	0.05147
AT5G26180	GO:0003677	0.00958
AT1G16010	GO:0000036	0.00958
AT1G16010	GO:0005047	0.02319
AT2G40550	GO:0003677	0.05147
AT2G40550	GO:0020037	0.05147
AT3G53600	GO:0003677	0.05147
AT3G53600	GO:0015562	0.05147
AT3G53600	GO:0004325	0.00958
AT3G53600	GO:0001671	0.05147
AT1G04080	GO:0004839	0.05147
AT1G04080	GO:0005496	0.05147
AT4G03430	GO:0030170	0.00958
AT4G03430	GO:0004325	0.05147
AT1G11800	GO:0000036	0.02319
AT1G11800	GO:0051536	0.05147
AT4G33410	GO:0005496	0.00128
AT4G33410	GO:0005083	0.05147
AT4G33410	GO:0001671	0.05147
AT4G22570	GO:0005047	0.05147
AT2G20330	GO:0019888	0.05147
AT1G07340	GO:0000036	0.00958
AT4G11010	GO:0005047	0.02319
AT4G11010	GO:0000149	0.05147
AT4G11010	GO:0030170	0.05147
AT4G23660	GO:0000036	0.00958
AT4G23660	GO:0016597	0.00365
AT5G56150	GO:0005496	0.00042
AT5G56150	GO:0000036	0.00958
AT5G56150	GO:0020037	0.02319
AT2G37190	GO:0000036	0.05147
AT4G31240	GO:0051536	0.05147
AT4G31240	GO:0000036	0.02319
AT4G31240	GO:0005047	0.05147
AT1G79940	GO:0000036	0.00365
AT1G79940	GO:0019888	0.05147
AT1G56450	GO:0000036	0.00365
AT1G56450	GO:0001671	0.05147
AT2G38280	GO:0005496	0.05147
AT5G59410	GO:0004325	0.00042
AT5G50850	GO:0000036	0.05147
AT5G50850	GO:0015562	0.02319
AT4G03440	GO:0000036	0.00365
AT4G03440	GO:0003677	0.05147
AT4G03440	GO:0005527	0.05147
AT5G19680	GO:0000036	0.00365
AT5G19680	GO:0005527	0.00958
AT3G02320	GO:0051536	0.05147
AT3G02320	GO:0000036	0.00958
AT3G02320	GO:0015562	0.02319
AT3G02320	GO:0001671	0.02319
AT2G42740	GO:0000036	0.00958
AT2G42740	GO:0005083	0.05147
AT1G54270	GO:0000036	0.00365
AT1G54270	GO:0019888	0.05147
AT1G54270	GO:0000149	0.05147
AT5G56140	GO:0000036	0.00128
AT5G56140	GO:0003677	0.02319
AT5G56140	GO:0005527	0.02319
AT5G56140	GO:0001671	0.05147
AT1G24290	GO:0000036	0.00013
AT1G24290	GO:0051536	0.05147
AT1G18890	GO:0005496	0.05147
AT1G18890	GO:0005529	0.05147
AT1G18890	GO:0015562	0.00365
AT1G18890	GO:0016597	0.02319
AT1G18890	GO:0000149	0.00958
AT1G60900	GO:0000036	0.00958
AT4G30160	GO:0000036	4e-05
AT4G30160	GO:0000149	0.02319
AT5G49650	GO:0000036	0.02319
AT2G40570	GO:0030170	0.05147
AT1G79930	GO:0000036	0.05147
AT1G79930	GO:0005496	0.05147
AT1G79930	GO:0003678	0.05147
AT1G79930	GO:0030170	0.05147
AT1G79930	GO:0001671	0.02319
AT1G56440	GO:0000036	0.05147
AT1G56440	GO:0000149	0.00128
AT4G03450	GO:0000036	0.00365
AT4G03450	GO:0004325	0.05147
AT1G55350	GO:0000036	0.02319
AT1G55350	GO:0019888	0.05147
AT1G55350	GO:0005047	0.05147
AT1G55350	GO:0003677	0.05147
AT1G08410	GO:0020037	0.05147
AT3G03420	GO:0000036	0.00042
AT1G48860	GO:0000036	0.02319
AT1G48860	GO:0005083	0.05147
AT3G50360	GO:0000036	0.02319
AT5G56130	GO:0000149	0.00365
AT5G01720	GO:0000149	0.02319
AT4G12120	GO:0000036	0.00042
AT4G12120	GO:0005527	0.00958
AT4G12120	GO:0000149	0.02319
AT4G24770	GO:0000036	0.05147
AT4G24770	GO:0051536	0.05147
AT4G24770	GO:0003677	0.00013
AT1G23190	GO:0000036	0.02319
AT1G23190	GO:0019888	0.05147
AT1G23190	GO:0005529	0.05147
AT1G34030	GO:0000036	0.05147
AT1G34030	GO:0004325	0.00042
AT5G08100	GO:0004839	0.02319
AT5G08100	GO:0000036	0.00365
AT5G08100	GO:0000149	0.05147
AT1G79920	GO:0000036	0.05147
AT1G79920	GO:0016597	0.05147
AT5G50830	GO:0000036	0.00128
AT5G50830	GO:0003677	0.05147
AT4G03460	GO:0000036	0.00958
AT5G19660	GO:0016597	0.05147
AT2G41670	GO:0000036	0.02319
AT2G41670	GO:0003678	0.00365
AT2G39390	GO:0051536	0.02319
AT2G39390	GO:0000036	0.00128
AT2G39390	GO:0003677	0.00958
AT3G20390	GO:0000036	0.05147
AT3G20390	GO:0003678	0.02319
AT3G20390	GO:0016597	0.05147
AT3G20390	GO:0001671	0.05147
AT3G20390	GO:0004325	0.05147
AT1G26450	GO:0000036	0.05147
AT1G26450	GO:0005527	0.00958
AT2G30110	GO:0000036	0.00365
AT2G30110	GO:0030170	0.05147
AT2G30110	GO:0001671	0.00958
AT1G54250	GO:0004839	0.05147
AT1G54250	GO:0000036	0.05147
AT1G48850	GO:0000036	0.05147
AT1G48850	GO:0005047	0.00958
AT1G48850	GO:0005083	0.05147
AT1G53165	GO:0000036	0.00365
AT1G53165	GO:0003678	0.02319
AT2G31200	GO:0004325	0.00958
AT2G20360	GO:0005529	0.02319
AT3G04520	GO:0000036	0.00958
AT3G56900	GO:0000036	0.05147
AT3G56900	GO:0005529	0.00128
AT3G51460	GO:0000036	0.00958
AT3G51460	GO:0019888	0.02319
AT3G51460	GO:0030170	0.05147
AT3G51460	GO:0001671	0.05147
AT1G06220	GO:0020037	0.05147
AT1G06220	GO:0001671	0.05147
AT1G75560	GO:0004839	0.02319
AT1G75560	GO:0000036	4e-05
AT1G75560	GO:0015562	0.05147
AT3G23660	GO:0000036	0.05147
AT3G23660	GO:0005083	0.00958
AT2G22540	GO:0000036	0.00365
AT2G22540	GO:0015562	0.05147
AT3G06700	GO:0000036	0.05147
AT3G06700	GO:0003678	0.05147
AT3G06700	GO:0005529	0.00128
AT1G16690	GO:0005047	0.00958
AT1G16690	GO:0015562	0.02319
AT1G27530	GO:0051536	0.02319
AT1G27530	GO:0000036	0.00958
AT1G27530	GO:0020037	0.00958
AT1G27530	GO:0000149	0.02319
AT4G32360	GO:0005496	0.00958
AT4G32360	GO:0003678	0.00365
AT3G25840	GO:0000036	0.00365
AT3G25840	GO:0016597	0.02319
AT5G57200	GO:0051536	0.00958
AT5G57200	GO:0000036	0.00365
AT5G57200	GO:0003677	0.02319
AT1G25350	GO:0000036	0.00958
AT1G25350	GO:0019888	0.02319
AT1G25350	GO:0003677	0.05147
AT1G25350	GO:0016597	0.05147
AT1G25350	GO:0005083	0.02319
AT2G03410	GO:0000036	0.00042
AT2G03410	GO:0016597	0.05147
AT3G62310	GO:0000036	0.00958
AT3G62310	GO:0004325	0.05147
AT2G44950	GO:0000036	0.05147
AT2G44950	GO:0001671	0.00958
AT4G35630	GO:0000036	0.05147
AT3G52560	GO:0000036	0.00958
AT3G52560	GO:0003677	0.02319
AT3G52560	GO:0030170	0.02319
AT4G02390	GO:0000036	0.00128
AT4G02390	GO:0005529	0.00365
AT3G12110	GO:0000036	0.00365
AT3G12110	GO:0019888	0.00958
AT3G12110	GO:0001671	0.02319
AT1G27520	GO:0000036	0.00958
AT1G27520	GO:0005047	0.00365
AT5G50810	GO:0000036	0.00958
AT5G50810	GO:0051536	0.00128
AT5G50810	GO:0005529	0.02319
AT5G50810	GO:0016597	0.05147
AT4G26970	GO:0000036	0.05147
AT4G26970	GO:0051536	0.05147
AT3G13200	GO:0051536	0.05147
AT3G13200	GO:0004325	0.02319
AT3G02360	GO:0000036	0.00365
AT1G72280	GO:0000036	0.05147
AT1G72280	GO:0051536	0.02319
AT1G77720	GO:0005496	0.05147
AT1G77720	GO:0016597	0.05147
AT1G48830	GO:0051536	0.05147
AT1G48830	GO:0003678	0.05147
AT1G48830	GO:0001671	0.05147
AT3G22590	GO:0000036	0.02319
AT3G22590	GO:0015562	0.05147
AT3G22590	GO:0004325	0.05147
AT5G45260	GO:0005529	0.02319
AT5G45260	GO:0020037	0.05147
AT2G21470	GO:0000036	0.00365
AT2G21470	GO:0005496	0.00128
AT4G34555	GO:0000036	0.00013
AT3G05630	GO:0000149	0.05147
AT1G17760	GO:0000036	0.05147
AT1G17760	GO:0030170	0.05147
AT3G06720	GO:0000036	0.00128
AT3G06720	GO:0005047	0.05147
AT4G31290	GO:0004325	0.05147
AT4G31290	GO:0001671	0.05147
AT3G01280	GO:0000036	0.05147
AT5G43080	GO:0005496	0.05147
AT5G43080	GO:0003677	0.05147
AT2G11000	GO:0000036	0.00013
AT2G11000	GO:0005083	0.05147
AT1G67960	GO:0004839	0.00958
AT1G67960	GO:0000036	0.02319
AT1G67960	GO:0016597	0.05147
AT1G78800	GO:0000036	0.00365
AT1G78800	GO:0030170	0.05147
AT3G13210	GO:0000036	0.00365
AT3G13210	GO:0003677	0.05147
AT1G49910	GO:0003678	0.05147
AT2G01250	GO:0005529	0.02319
AT2G01250	GO:0001671	0.00365
AT5G47430	GO:0005529	0.05147
AT5G47430	GO:0004325	0.02319
AT5G64390	GO:0000036	0.02319
AT5G64390	GO:0003677	0.00365
AT5G64390	GO:0004325	0.02319
AT1G54220	GO:0016597	0.00365
AT3G61240	GO:0004839	0.02319
AT3G61240	GO:0000036	0.00365
AT3G61240	GO:0005529	0.05147
AT3G61240	GO:0016597	0.05147
AT3G61240	GO:0000149	0.05147
AT2G03430	GO:0005496	0.05147
AT2G03430	GO:0004325	0.05147
AT1G75530	GO:0003678	0.02319
AT2G04520	GO:0004839	0.05147
AT2G04520	GO:0000036	0.02319
AT2G33410	GO:0005496	0.02319
AT2G33410	GO:0000036	0.05147
AT2G33410	GO:0005527	0.00958
AT2G33410	GO:0015562	0.00365
AT5G26110	GO:0000036	0.02319
AT5G26110	GO:0003677	0.00958
AT5G26110	GO:0030170	0.00958
AT1G55300	GO:0015562	0.05147
AT1G55300	GO:0005083	0.02319
AT1G55300	GO:0000149	0.02319
AT1G55300	GO:0004325	0.05147
AT3G13224	GO:0005496	0.02319
AT3G13224	GO:0003678	0.05147
AT3G13224	GO:0005527	0.05147
AT3G13225	GO:0005529	0.05147
AT3G13225	GO:0015562	0.00365
AT1G54210	GO:0000149	0.00958
AT1G54210	GO:0030170	0.00042
AT1G14480	GO:0015562	0.00958
AT2G25840	GO:0015562	0.00042
AT1G19920	GO:0005529	0.05147
AT4G16520	GO:0019888	0.05147
AT4G16520	GO:0015562	0.05147
AT4G11080	GO:0005527	0.00128
AT4G11080	GO:0030170	0.05147
AT4G34570	GO:0019888	0.05147
AT5G39840	GO:0005047	0.05147
AT5G39840	GO:0016597	0.05147
AT1G07990	GO:0004839	0.05147
AT1G07990	GO:0001671	0.05147
AT1G18830	GO:0005083	0.02319
AT1G18830	GO:0000149	0.05147
AT1G17745	GO:0019888	0.05147
AT1G17745	GO:0005527	0.05147
AT1G17745	GO:0000149	0.02319
AT4G17615	GO:0005083	0.05147
AT5G09860	GO:0000149	0.02319
AT5G09860	GO:0030170	0.00365
AT5G09860	GO:0001671	0.05147
AT3G06740	GO:0005527	0.02319
AT3G06740	GO:0016597	0.02319
AT5G43060	GO:0000036	1e-05
AT5G14170	GO:0004839	0.02319
AT5G14170	GO:0005047	0.00365
AT4G14350	GO:0000036	0.02319
AT4G14350	GO:0005529	0.00958
AT4G14350	GO:0003677	0.05147
AT3G13230	GO:0003678	0.05147
AT3G13230	GO:0015562	0.05147
AT3G13230	GO:0001671	0.05147
AT3G13235	GO:0003677	0.02319
AT5G64370	GO:0000036	0.02319
AT5G64370	GO:0000149	0.05147
AT2G01275	GO:0000036	0.00958
AT1G19910	GO:0000036	0.00128
AT1G19910	GO:0003678	0.05147
AT1G19910	GO:0003677	0.00128
AT4G34580	GO:0000036	0.00958
AT1G07980	GO:0015562	0.05147
AT4G17620	GO:0000036	0.02319
AT1G75510	GO:0005083	0.05147
AT1G75510	GO:0001671	0.05147
AT2G04540	GO:0020037	0.02319
AT1G17730	GO:0051536	0.00958
AT1G17730	GO:0003678	0.05147
AT1G17730	GO:0030170	0.00958
AT5G66540	GO:0003677	0.05147
AT2G05630	GO:0005527	0.02319
AT2G34520	GO:0015562	0.00365
AT2G34520	GO:0000149	0.05147
AT1G67930	GO:0000036	0.00958
AT1G67930	GO:0003677	0.00365
AT2G01280	GO:0000036	0.05147
AT2G01280	GO:0005527	0.02319
AT5G13070	GO:0005496	0.05147
AT5G13070	GO:0030170	0.00958
AT5G13070	GO:0001671	0.05147
AT3G60180	GO:0005496	0.02319
AT3G60180	GO:0020037	0.00365
AT3G03490	GO:0000036	0.00365
AT3G03490	GO:0005527	0.05147
AT2G31260	GO:0004325	0.00958
AT5G06580	GO:0005496	0.02319
AT5G06580	GO:0005527	0.02319
AT5G06580	GO:0020037	0.05147
AT3G62360	GO:0000036	0.02319
AT2G04550	GO:0000036	0.02319
AT2G04550	GO:0030170	0.00958
AT1G33590	GO:0000036	0.05147
AT2G01290	GO:0004839	0.00958
AT2G01290	GO:0000149	0.05147
AT2G01290	GO:0001671	0.05147
AT3G54790	GO:0000036	0.00365
AT3G54790	GO:0004325	0.05147
AT5G13060	GO:0004325	0.05147
AT4G26300	GO:0019888	0.05147
AT4G26300	GO:0015562	0.05147
AT5G07660	GO:0000036	0.00128
AT5G07660	GO:0005529	0.05147
AT3G26990	GO:0005496	0.05147
AT3G26990	GO:0000036	0.02319
AT3G26990	GO:0051536	0.02319
AT3G26990	GO:0001671	0.05147
AT5G35460	GO:0003677	0.00365
AT2G31270	GO:0000036	0.00042
AT5G17410	GO:0000149	0.05147
AT5G17410	GO:0001671	0.05147
AT3G16520	GO:0000036	0.05147
AT3G16520	GO:0003677	0.05147
AT3G16520	GO:0015562	0.02319
AT1G12270	GO:0051536	0.05147
AT1G12270	GO:0016597	0.05147
AT3G63460	GO:0000036	0.00958
AT3G63460	GO:0015562	0.00958
AT3G63460	GO:0001671	0.05147
AT4G18730	GO:0051536	0.05147
AT4G18730	GO:0000036	0.05147
AT5G09830	GO:0016597	0.05147
AT5G09830	GO:0001671	0.02319
AT3G12170	GO:0051536	0.00958
AT3G12170	GO:0019888	0.02319
AT3G12170	GO:0005529	0.00365
AT3G12170	GO:0030170	0.02319
AT4G37870	GO:0000036	0.05147
AT4G37870	GO:0000149	0.02319
AT3G07860	GO:0000036	0.05147
AT3G07860	GO:0030170	0.05147
AT1G10090	GO:0004839	0.02319
AT1G10090	GO:0019888	0.05147
AT1G04690	GO:0051536	0.05147
AT1G04690	GO:0000149	0.00958
AT2G35630	GO:0000036	0.05147
AT2G35630	GO:0005047	0.05147
AT2G35630	GO:0005529	0.02319
AT4G14385	GO:0004839	0.05147
AT4G14385	GO:0000036	0.00958
AT4G14385	GO:0000149	0.02319
AT1G43330	GO:0015562	0.05147
AT1G43330	GO:0000149	0.05147
AT2G02390	GO:0005529	0.05147
AT2G02390	GO:0016597	0.00958
AT4G15475	GO:0003678	0.05147
AT4G15475	GO:0004325	0.00042
AT2G25880	GO:0000036	0.00365
AT2G25880	GO:0051536	0.00958
AT5G62165	GO:0000036	0.05147
AT3G44330	GO:0000036	0.00365
AT2G26970	GO:0019888	0.00128
AT4G05000	GO:0000036	0.02319
AT4G05000	GO:0015562	0.05147
AT4G05000	GO:0005083	0.02319
AT4G05000	GO:0030170	0.02319
AT5G39800	GO:0019888	0.05147
AT1G07950	GO:0005083	0.05147
AT4G17650	GO:0000036	0.00128
AT4G17650	GO:0003677	0.00958
AT5G05470	GO:0003678	0.00365
AT5G05470	GO:0005527	0.05147
AT5G05470	GO:0015562	0.05147
AT5G16310	GO:0030170	0.05147
AT5G16310	GO:0004325	0.05147
AT2G26975	GO:0000036	0.00365
AT2G26975	GO:0005047	0.02319
AT5G44110	GO:0000036	0.05147
AT5G44110	GO:0003677	0.05147
AT5G44110	GO:0004325	0.02319
AT3G12180	GO:0000036	0.00128
AT3G12180	GO:0003678	0.00365
AT5G55670	GO:0000036	0.00365
AT5G55670	GO:0000149	0.02319
AT2G38905	GO:0005496	0.02319
AT2G38905	GO:0000036	0.02319
AT2G38905	GO:0005083	0.05147
AT2G38905	GO:0030170	0.05147
AT5G03290	GO:0005529	0.02319
AT5G03290	GO:0016597	0.00128
AT5G03290	GO:0001671	0.05147
AT4G37880	GO:0005496	0.05147
AT3G08960	GO:0000036	0.05147
AT3G08960	GO:0005527	0.00958
AT1G66810	GO:0003678	0.05147
AT1G66810	GO:0000149	0.00365
AT4G16570	GO:0005529	0.00958
AT4G16570	GO:0001671	0.00958
AT5G06550	GO:0005529	0.05147
AT3G44340	GO:0000036	0.02319
AT3G56990	GO:0005527	0.00958
AT1G07940	GO:0005496	0.00958
AT1G07940	GO:0000036	0.00958
AT1G07940	GO:0003677	0.00365
AT5G16300	GO:0005047	0.05147
AT5G56750	GO:0000036	0.00128
AT2G38910	GO:0000149	0.05147
AT2G38910	GO:0030170	0.05147
AT5G09810	GO:0004839	0.05147
AT5G09810	GO:0003678	0.02319
AT5G61060	GO:0019888	0.00365
AT3G46520	GO:0003678	0.00958
AT3G46520	GO:0020037	0.02319
AT3G46520	GO:0000149	0.05147
AT5G43010	GO:0005496	0.02319
AT5G43010	GO:0003678	0.02319
AT3G47610	GO:0000036	0.05147
AT5G13030	GO:0003677	0.00958
AT5G13030	GO:0020037	0.05147
AT5G07630	GO:0000149	0.02319
AT3G08970	GO:0000036	0.00958
AT3G08970	GO:0003678	0.05147
AT5G64320	GO:0019888	0.02319
AT5G64320	GO:0005529	0.05147
AT5G64320	GO:0020037	0.05147
AT4G00810	GO:0051536	0.05147
AT5G53480	GO:0003678	0.05147
AT5G53480	GO:0004325	0.02319
AT1G32470	GO:0005496	0.05147
AT1G32470	GO:0000036	0.02319
AT1G32470	GO:0005529	0.05147
AT1G32470	GO:0001671	0.02319
AT4G16580	GO:0000036	0.00128
AT4G16580	GO:0004325	0.02319
AT3G15460	GO:0003678	0.00365
AT1G13330	GO:0019888	0.00958
AT1G13330	GO:0005047	0.00128
AT2G26990	GO:0004839	0.02319
AT2G26990	GO:0001671	0.05147
AT4G05020	GO:0000036	0.02319
AT4G05020	GO:0003677	0.05147
AT4G05020	GO:0005083	0.02319
AT1G07930	GO:0003678	0.00042
AT1G07930	GO:0016597	0.00958
AT2G32390	GO:0003677	0.02319
AT5G56740	GO:0000036	0.00365
AT1G12240	GO:0000149	0.05147
AT3G63490	GO:0000036	0.05147
AT3G63490	GO:0003678	0.02319
AT4G29600	GO:0015562	0.02319
AT4G29600	GO:0000149	0.02319
AT4G29600	GO:0030170	0.02319
AT5G15200	GO:0000036	0.05147
AT5G15200	GO:0016597	0.00958
AT4G24160	GO:0051536	0.05147
AT5G37600	GO:0005496	0.00958
AT5G37600	GO:0051536	0.05147
AT5G37600	GO:0003678	0.05147
AT2G34570	GO:0000036	0.00042
AT3G07890	GO:0005083	0.00042
AT1G10060	GO:0000036	0.00365
AT1G10060	GO:0005529	0.05147
AT1G10060	GO:0020037	0.05147
AT1G10060	GO:0015562	0.05147
AT3G53020	GO:0005496	0.05147
AT3G53020	GO:0005529	0.00958
AT3G53020	GO:0005527	0.05147
AT3G53020	GO:0015562	0.00013
AT3G53020	GO:0004325	0.02319
AT2G35660	GO:0000036	0.00958
AT2G35660	GO:0005529	0.02319
AT3G08980	GO:0000036	0.05147
AT3G08980	GO:0003678	0.05147
AT3G08980	GO:0020037	0.05147
AT3G08980	GO:0015562	0.02319
AT3G08980	GO:0005083	0.05147
AT3G48710	GO:0005529	0.05147
AT1G71100	GO:0000036	0.02319
AT1G71100	GO:0005529	0.00958
AT1G65700	GO:0000036	0.00013
AT1G65700	GO:0003678	0.05147
AT1G65700	GO:0005083	0.05147
AT5G63220	GO:0000036	0.02319
AT5G63220	GO:0005083	0.00042
AT3G55200	GO:0004839	0.00958
AT3G55200	GO:0000036	0.02319
AT3G55200	GO:0005496	0.02319
AT3G55200	GO:0005529	0.05147
AT4G30800	GO:0005527	0.05147
AT4G30800	GO:0004325	0.05147
AT2G37840	GO:0004839	0.05147
AT1G07920	GO:0020037	0.05147
AT1G07920	GO:0005083	0.00365
AT1G07920	GO:0030170	0.02319
AT1G12230	GO:0000036	0.05147
AT1G12230	GO:0005083	0.05147
AT3G05000	GO:0004839	0.05147
AT3G05000	GO:0005527	0.05147
AT3G05000	GO:0000149	0.05147
AT1G62430	GO:0000036	0.02319
AT1G62430	GO:0051536	0.02319
AT3G18740	GO:0005527	0.05147
AT3G47630	GO:0051536	0.02319
AT5G13010	GO:0000036	0.00958
AT5G13010	GO:0003677	0.05147
AT5G13010	GO:0016597	0.05147
AT3G14390	GO:0000036	0.00128
AT3G14390	GO:0003678	0.02319
AT3G14390	GO:0020037	0.05147
AT5G53460	GO:0004839	0.05147
AT5G53460	GO:0001671	0.02319
AT1G03560	GO:0051536	0.02319
AT1G03560	GO:0000036	0.05147
AT1G14400	GO:0005496	0.05147
AT1G14400	GO:0000036	0.00958
AT2G47600	GO:0003678	0.05147
AT2G19800	GO:0000036	0.00365
AT1G53760	GO:0000036	0.02319
AT1G64600	GO:0051536	0.02319
AT1G64600	GO:0000036	0.00958
AT5G51280	GO:0000036	0.05147
AT1G79280	GO:0016597	0.05147
AT2G38940	GO:0000036	0.02319
AT5G04340	GO:0015562	0.05147
AT5G04340	GO:0016597	0.00128
AT5G55630	GO:0000036	0
AT5G55630	GO:0001671	0.02319
AT1G23780	GO:0000036	0.05147
AT1G05730	GO:0000036	0.00128
AT1G51580	GO:0000036	0.02319
AT1G51580	GO:0015562	0.00365
AT2G17630	GO:0016597	0.05147
AT2G17630	GO:0030170	0.00365
AT1G10040	GO:0003677	0.05147
AT1G04640	GO:0000036	0.00958
AT1G04640	GO:0001671	0.02319
AT2G46520	GO:0000036	0.00958
AT2G46520	GO:0020037	0.00958
AT2G46520	GO:0000149	0.05147
AT3G19840	GO:0016597	0.02319
AT4G00840	GO:0000036	0.05147
AT3G54130	GO:0000036	0.02319
AT2G47610	GO:0000036	0.02319
AT2G47610	GO:0005527	0.02319
AT2G36770	GO:0005529	0.02319
AT2G25210	GO:0005496	0.02319
AT2G25210	GO:0000036	0.02319
AT1G02460	GO:0051536	0.05147
AT1G53750	GO:0000036	0.05147
AT1G53750	GO:0015562	0.02319
AT3G56310	GO:0005083	0.02319
AT3G56310	GO:0004325	0.02319
AT2G26300	GO:0004839	0.05147
AT2G26300	GO:0015562	0.05147
AT2G44350	GO:0016597	0.05147
AT4G24190	GO:0005496	0.05147
AT5G44780	GO:0003678	0.00365
AT3G46560	GO:0005529	0.00958
AT3G46560	GO:0000149	0.05147
AT1G80460	GO:0005527	0.02319
AT1G80460	GO:0005083	0.02319
AT1G80460	GO:0000149	0.02319
AT1G04635	GO:0003678	0.02319
AT1G04635	GO:0003677	0.02319
AT1G10030	GO:0003677	0.02319
AT1G10030	GO:0005527	0.05147
AT1G10030	GO:0004325	0.02319
AT4G08320	GO:0000036	0.00365
AT4G08320	GO:0051536	0.02319
AT4G08320	GO:0005083	0.05147
AT2G35690	GO:0051536	0.00958
AT2G35690	GO:0005496	0.02319
AT5G02150	GO:0000036	0.05147
AT5G02150	GO:0020037	0.05147
AT4G37210	GO:0000036	0.05147
AT4G37210	GO:0030170	0.05147
AT3G07200	GO:0051536	0.05147
AT3G07200	GO:0020037	0.05147
AT1G50480	GO:0005083	0.05147
AT1G55920	GO:0005527	0.00958
AT1G55920	GO:0000149	0.05147
AT4G00850	GO:0004839	0.05147
AT4G00850	GO:0003677	0.02319
AT4G00850	GO:0030170	0.05147
AT3G54140	GO:0000036	0.00128
AT3G54140	GO:0030170	0.05147
AT3G26340	GO:0004839	0.00128
AT3G26340	GO:0000149	0.05147
AT1G71790	GO:0000036	0.00958
AT1G71790	GO:0005529	0.05147
AT1G71790	GO:0020037	0.05147
AT3G27430	GO:0016597	0.02319
AT5G22370	GO:0000036	0.00958
AT5G22370	GO:0020037	0.05147
AT5G22370	GO:0001671	0.02319
AT2G38960	GO:0000036	0.02319
AT2G38960	GO:0005527	0.00958
AT3G57410	GO:0000036	0.00128
AT3G57410	GO:0015562	0.02319
AT3G24170	GO:0000036	4e-05
AT3G24170	GO:0005527	0.05147
AT3G24170	GO:0000149	0.02319
AT1G55915	GO:0000036	0.02319
AT1G55915	GO:0020037	0.02319
AT1G55910	GO:0000036	0.02319
AT1G55910	GO:0003677	0.05147
AT3G48750	GO:0005047	0.05147
AT3G48750	GO:0005529	0.05147
AT2G18740	GO:0000036	0.00128
AT2G18740	GO:0020037	0.05147
AT2G18740	GO:0030170	0.02319
AT1G03530	GO:0000036	0.05147
AT1G03530	GO:0005083	0.05147
AT2G19830	GO:0000036	0.05147
AT2G19830	GO:0003677	0.05147
AT2G19830	GO:0030170	0.05147
AT5G23450	GO:0051536	0.02319
AT5G23450	GO:0000036	0.00365
AT3G27440	GO:0000036	0.02319
AT3G27440	GO:0030170	0.05147
AT1G01350	GO:0000036	0.00128
AT1G01350	GO:0030170	0.05147
AT2G16570	GO:0005527	0.05147
AT5G15870	GO:0004839	0.05147
AT5G15870	GO:0005047	0.00365
AT5G15870	GO:0030170	0.00958
AT5G26710	GO:0001671	0.05147
AT5G03220	GO:0004839	0.05147
AT5G03220	GO:0005496	0.00958
AT5G03220	GO:0019888	0.05147
AT3G58510	GO:0004839	0.05147
AT5G14780	GO:0005496	0.05147
AT5G14780	GO:0003678	0.05147
AT5G14780	GO:0015562	0.05147
AT1G50460	GO:0005047	0.05147
AT1G55900	GO:0004839	0.05147
AT1G55900	GO:0000036	0.02319
AT1G55900	GO:0005083	0.05147
AT1G32410	GO:0004325	0.00365
AT2G47640	GO:0003678	0.05147
AT2G47640	GO:0015562	0.02319
AT2G25240	GO:0003678	0.05147
AT2G25240	GO:0015562	0.05147
AT2G25240	GO:0016597	0.05147
AT5G63890	GO:0015562	0.00365
AT5G63890	GO:0004325	0.02319
AT1G53720	GO:0020037	0.02319
AT1G30230	GO:0015562	0.05147
AT3G56340	GO:0000036	0.05147
AT4G18100	GO:0000149	0.00365
AT1G48175	GO:0004839	0.05147
AT1G48175	GO:0051536	0.02319
AT1G48175	GO:0015562	0.02319
AT1G48175	GO:0004325	0.05147
AT3G60800	GO:0000149	0.05147
AT3G18790	GO:0005047	0.05147
AT2G23070	GO:0000036	0.00128
AT2G23070	GO:0003678	0.05147
AT4G08350	GO:0003678	0.00128
AT3G54170	GO:0030170	0.05147
AT5G13680	GO:0003677	0.05147
AT1G29030	GO:0005529	0.02319
AT1G29030	GO:0000149	0.05147
AT1G29030	GO:0001671	0.00958
AT5G41480	GO:0019888	0.02319
AT1G53710	GO:0005047	0.05147
AT1G53710	GO:0020037	0.05147
AT1G30220	GO:0005527	0.05147
AT1G30220	GO:0030170	0.05147
AT1G13980	GO:0000036	0.00365
AT1G13980	GO:0016597	0.00958
AT4G17020	GO:0019888	0.05147
AT5G44740	GO:0000036	1e-05
AT5G44740	GO:0003677	0.02319
AT5G44740	GO:0005083	0.05147
AT1G23730	GO:0000036	0.00958
AT1G23730	GO:0003678	0.05147
AT1G23730	GO:0003677	0.05147
AT1G80420	GO:0000036	0.05147
AT1G80420	GO:0016597	0.05147
AT3G47690	GO:0005496	0.05147
AT1G77050	GO:0000036	0.05147
AT1G77050	GO:0005083	0.00958
AT5G20160	GO:0000036	0.05147
AT5G20160	GO:0001671	0.00958
AT3G53090	GO:0005529	0.05147
AT3G53090	GO:0003677	0.05147
AT2G23080	GO:0004839	0.02319
AT2G23080	GO:0015562	0.05147
AT1G48160	GO:0016597	0.05147
AT1G48160	GO:0005083	0.02319
AT1G73930	GO:0051536	0.02319
AT1G73930	GO:0005496	0.02319
AT1G73930	GO:0015562	0.05147
AT3G48780	GO:0005047	0.05147
AT3G48780	GO:0005083	0.05147
AT2G19860	GO:0000149	0.05147
AT2G19860	GO:0004325	0.00958
AT1G02410	GO:0000036	0.05147
AT1G02410	GO:0019888	0.02319
AT1G02410	GO:0003677	0.02319
AT1G02410	GO:0000149	0.02319
AT1G71750	GO:0051536	0.02319
AT1G71750	GO:0005496	0.00365
AT1G71750	GO:0005083	0.02319
AT5G51220	GO:0000036	0.05147
AT2G26350	GO:0000036	0.00128
AT2G26350	GO:0015562	0.05147
AT2G26350	GO:0000149	0.05147
AT5G11490	GO:0004839	0.05147
AT5G11490	GO:0000036	0.00128
AT5G22330	GO:0004839	0.02319
AT5G22330	GO:0051536	0.02319
AT5G22330	GO:0005047	0.00365
AT5G22330	GO:0015562	0.05147
AT3G05070	GO:0015562	0.05147
AT1G49240	GO:0004325	0.02319
AT2G45490	GO:0003677	0.05147
AT2G45490	GO:0001671	0.05147
AT1G80410	GO:0005529	0.05147
AT3G60820	GO:0015562	0.00958
AT4G19210	GO:0000036	0.00013
AT4G19210	GO:0005529	0.02319
AT2G46580	GO:0000036	0.00958
AT2G46580	GO:0030170	0.00958
AT2G31900	GO:0000036	0.00365
AT2G31900	GO:0005083	0.02319
AT3G59630	GO:0000036	0.05147
AT3G59630	GO:0003677	0.05147
AT2G23096	GO:0005047	0.00958
AT2G23096	GO:0005529	0.02319
AT2G23096	GO:0016597	0.02319
AT4G38350	GO:0000036	0.00365
AT4G38350	GO:0019888	0.05147
AT4G38350	GO:0003677	0.02319
AT4G38350	GO:0015562	0.02319
AT1G24807	GO:0004839	0.05147
AT1G24807	GO:0015562	0.02319
AT1G24807	GO:0000149	0.02319
AT2G19870	GO:0019888	0.05147
AT3G55280	GO:0000036	0.05147
AT3G55280	GO:0003678	0.02319
AT3G11710	GO:0051536	0.05147
AT3G11710	GO:0000036	0.00958
AT5G63860	GO:0000036	0.00365
AT5G63860	GO:0030170	0.02319
AT1G79210	GO:0005529	0.05147
AT1G79210	GO:0020037	0.00958
AT1G01310	GO:0000036	4e-05
AT1G01310	GO:0001671	0.02319
AT1G52600	GO:0005529	0.00958
AT1G52600	GO:0005083	0.05147
AT1G52600	GO:0000149	0.02319
AT4G20410	GO:0051536	0.00128
AT4G20410	GO:0001671	0.05147
AT5G44720	GO:0051536	0.02319
AT5G44720	GO:0005529	0.05147
AT5G44720	GO:0003677	0.00365
AT5G44720	GO:0020037	0.02319
AT5G04990	GO:0019888	0.02319
AT5G04990	GO:0003677	0.00365
AT5G04990	GO:0005527	0.02319
AT3G18100	GO:0000036	0.00365
AT4G30890	GO:0003678	0.05147
AT4G30890	GO:0003677	0.02319
AT4G30890	GO:0000149	0.02319
AT4G30890	GO:0001671	0.02319
AT1G17070	GO:0000036	0.02319
AT1G17070	GO:0005529	0.02319
AT1G13950	GO:0004839	0.05147
AT1G13950	GO:0003677	0.05147
AT1G13950	GO:0016597	0.05147
AT3G05090	GO:0019888	0.05147
AT3G05090	GO:0005527	0.05147
AT4G31985	GO:0004839	0.05147
AT4G31985	GO:0000036	0.00958
AT3G60840	GO:0003677	0.05147
AT4G10670	GO:0000036	0.00128
AT3G58560	GO:0016597	0.00958
AT1G48130	GO:0005529	0.02319
AT1G48130	GO:0003677	0.05147
AT1G48130	GO:0016597	0.05147
AT4G36195	GO:0000036	0.05147
AT4G36195	GO:0001671	0.05147
AT4G37280	GO:0015562	0.05147
AT4G37280	GO:0016597	0.05147
AT3G07270	GO:0005047	0.00958
AT3G59650	GO:0000036	0.00365
AT3G59650	GO:0001671	0.05147
AT2G29640	GO:0003678	0.05147
AT2G35040	GO:0019888	0.05147
AT2G35040	GO:0016597	0.05147
AT4G39460	GO:0000036	0.00128
AT4G39460	GO:0000149	0.00958
AT4G39460	GO:0001671	0.05147
AT5G63840	GO:0000036	0.00042
AT5G63840	GO:0003677	0.05147
AT5G63840	GO:0004325	0.05147
AT4G13940	GO:0005496	0.00958
AT2G27470	GO:0000036	0.00958
AT2G27470	GO:0003677	0.00958
AT1G09480	GO:0005496	0.00128
AT1G09480	GO:0000036	0.00013
AT2G30840	GO:0000036	0.02319
AT2G30840	GO:0003677	0.05147
AT4G21520	GO:0004839	0.00958
AT4G21520	GO:0019888	0.00365
AT4G21520	GO:0000149	0.02319
AT2G28560	GO:0003678	0.00958
AT2G28560	GO:0005083	0.05147
AT5G58290	GO:0000036	0.02319
AT5G58290	GO:0005529	0.05147
AT5G58290	GO:0001671	0.02319
AT1G50400	GO:0020037	0.02319
AT5G02790	GO:0000036	0.02319
AT5G02790	GO:0005047	0.02319
AT3G19210	GO:0004839	0.00958
AT3G19210	GO:0030170	0.05147
AT1G43910	GO:0000036	0.02319
AT1G43910	GO:0001671	0.02319
AT1G17050	GO:0005496	0.05147
AT1G17050	GO:0019888	0.02319
AT1G30890	GO:0004839	0.00958
AT1G30890	GO:0005529	0.02319
AT5G08080	GO:0000036	0.00013
AT5G08080	GO:0005047	0.05147
AT5G08080	GO:0005083	0.02319
AT4G20440	GO:0003677	0.05147
AT1G12840	GO:0001671	0.02319
AT3G57490	GO:0015562	0.02319
AT3G13920	GO:0003678	0.02319
AT5G59370	GO:0005496	0.05147
AT5G59370	GO:0000036	0.00128
AT5G59370	GO:0005529	0.05147
AT3G60860	GO:0004839	0.05147
AT3G60860	GO:0005496	0.02319
AT3G60860	GO:0019888	0.05147
AT3G60860	GO:0005529	0.05147
AT1G61950	GO:0003678	0.05147
AT1G61950	GO:0015562	0.05147
AT1G07290	GO:0004839	0.05147
AT1G43900	GO:0000036	0.02319
AT1G43900	GO:0005529	0.00958
AT4G23710	GO:0000036	0.05147
AT4G23710	GO:0003678	0.02319
AT4G12870	GO:0000036	0.02319
AT4G12870	GO:0005496	0.05147
AT4G12870	GO:0003677	0.02319
AT2G18100	GO:0000036	0.00958
AT2G18100	GO:0005083	0.05147
AT4G01310	GO:0000036	0.02319
AT4G01310	GO:0005529	0.05147
AT4G01310	GO:0015562	0.02319
AT1G31970	GO:0000149	0.05147
AT1G31970	GO:0004325	0.02319
AT4G24800	GO:0005496	0.05147
AT4G24800	GO:0000036	0.02319
AT4G02400	GO:0000036	0.00958
AT4G02400	GO:0005083	0.05147
AT2G27490	GO:0000036	0.00958
AT2G27490	GO:0005047	0.00958
AT3G13930	GO:0001671	0.00958
AT5G10350	GO:0000036	0.00365
AT5G10350	GO:0005527	0.02319
AT5G10350	GO:0000149	0.05147
AT1G09460	GO:0000036	0.02319
AT1G09460	GO:0003678	0.02319
AT2G30860	GO:0000036	0.00958
AT2G30860	GO:0003678	0.00958
AT2G30860	GO:0005527	0.05147
AT4G21540	GO:0000036	0.00958
AT4G21540	GO:0005529	0.05147
AT4G21540	GO:0005083	0.02319
AT5G03860	GO:0000036	0.02319
AT5G03860	GO:0015562	0.05147
AT5G03860	GO:0030170	0.05147
AT5G58270	GO:0005047	0.02319
AT5G58270	GO:0003678	0.02319
AT3G18140	GO:0000036	0.00128
AT3G18140	GO:0015562	0.05147
AT5G60550	GO:0003678	0.05147
AT5G60550	GO:0020037	0.05147
AT4G11790	GO:0015562	0.00958
AT4G11790	GO:0030170	0.00958
AT4G11790	GO:0004325	0.02319
AT1G10650	GO:0003678	0.02319
AT1G10650	GO:0005527	0.05147
AT1G10650	GO:0016597	0.05147
AT1G59660	GO:0000036	0.02319
AT1G59660	GO:0003678	0.05147
AT2G47000	GO:0051536	0.05147
AT2G47000	GO:0000036	0.00958
AT1G69410	GO:0005496	0.00128
AT1G69410	GO:0016597	0.05147
AT2G36160	GO:0000036	0.00958
AT2G36160	GO:0000149	0.05147
AT5G56090	GO:0051536	0.05147
AT5G56090	GO:0000036	0.00958
AT5G56090	GO:0004325	0.05147
AT4G01320	GO:0000036	0.02319
AT4G31300	GO:0003677	0.00042
AT4G31300	GO:0016597	0.05147
AT1G79880	GO:0000036	0.00128
AT1G79880	GO:0005529	0.05147
AT4G29020	GO:0000036	0.02319
AT4G29020	GO:0003677	0.05147
AT3G42830	GO:0000036	0.05147
AT3G42830	GO:0003678	0.00042
AT3G42830	GO:0030170	0.05147
AT4G03500	GO:0015562	0.05147
AT4G03500	GO:0005083	0.00958
AT1G11730	GO:0001671	0.00128
AT1G11730	GO:0004325	0.02319
AT5G60540	GO:0004839	0.05147
AT5G60540	GO:0020037	0.02319
AT5G60540	GO:0015562	0.05147
AT1G08360	GO:0000036	0.02319
AT1G08360	GO:0030170	0.05147
AT5G02760	GO:0005527	0.02319
AT5G02760	GO:0000149	0.02319
AT5G02760	GO:0030170	0.05147
AT1G36160	GO:0000036	0.02319
AT1G36160	GO:0003678	0.00958
AT1G07270	GO:0019888	0.05147
AT2G36170	GO:0020037	0.05147
AT4G30220	GO:0005496	0.05147
AT4G30220	GO:0051536	0.05147
AT3G12860	GO:0000036	0.02319
AT3G12860	GO:0005529	0.05147
AT3G12860	GO:0001671	0.05147
AT1G79870	GO:0051536	0.05147
AT1G79870	GO:0003677	0.05147
AT1G79870	GO:0005083	0.00365
AT1G79870	GO:0001671	0.05147
AT5G22980	GO:0004839	0.05147
AT2G30880	GO:0004839	0.05147
AT2G30880	GO:0000036	0.02319
AT2G30880	GO:0051536	0.02319
AT2G30880	GO:0015562	0.05147
AT4G21560	GO:0016597	0.00042
AT4G21560	GO:0000149	0.05147
AT1G66130	GO:0000036	0.05147
AT1G66130	GO:0003678	0.05147
AT1G66130	GO:0005529	0.05147
AT3G18160	GO:0000036	0.00128
AT3G18160	GO:0005527	0.00958
AT2G42810	GO:0000036	0.00013
AT2G42810	GO:0005527	0.02319
AT2G42810	GO:0015562	0.00128
AT2G31970	GO:0000036	0.00365
AT2G31970	GO:0000149	0.05147
AT1G10630	GO:0005496	0.05147
AT1G10630	GO:0003677	0.00958
AT1G10630	GO:0015562	0.05147
AT1G10630	GO:0000149	0.05147
AT1G65040	GO:0000036	0.00128
AT1G65040	GO:0000149	0.02319
AT5G57160	GO:0051536	0.02319
AT5G57160	GO:0005047	0.05147
AT3G18165	GO:0000036	0.00128
AT3G18165	GO:0005496	0.05147
AT2G47020	GO:0000036	0.00128
AT2G37270	GO:0005496	0.05147
AT2G37270	GO:0003677	0.05147
AT2G37270	GO:0005083	0.02319
AT5G62700	GO:0000036	0.05147
AT5G62700	GO:0015562	0.02319
AT3G01310	GO:0015562	0.00365
AT1G01960	GO:0000036	0.00365
AT1G01960	GO:0005529	0.05147
AT1G01960	GO:0015562	0.05147
AT5G04920	GO:0005047	0.05147
AT5G04920	GO:0003678	0.02319
AT5G04920	GO:0020037	0.05147
AT1G78770	GO:0005527	0.00958
AT5G58240	GO:0000036	0.05147
AT4G33500	GO:0000036	0.05147
AT4G33500	GO:0030170	0.05147
AT2G17050	GO:0000036	0.02319
AT2G17050	GO:0003677	0.05147
AT1G65030	GO:0003678	0.05147
AT1G48790	GO:0005527	0.00958
AT1G48790	GO:0005083	0.05147
AT3G21540	GO:0000036	0.00365
AT3G21540	GO:0016597	0.02319
AT3G19260	GO:0000036	0.00128
AT3G19260	GO:0005496	0.05147
AT3G19260	GO:0000149	0.05147
AT2G20420	GO:0000036	0.02319
AT2G20420	GO:0019888	0.05147
AT3G48150	GO:0005047	0.05147
AT3G22630	GO:0004839	0.02319
AT5G56060	GO:0000036	0.00365
AT3G51520	GO:0005496	0.05147
AT3G51520	GO:0001671	0.00958
AT5G49570	GO:0004839	0.05147
AT2G40650	GO:0005529	0.05147
AT2G40650	GO:0020037	0.02319
AT3G13970	GO:0003677	0.02319
AT1G27470	GO:0020037	0.05147
AT4G32420	GO:0000036	0.02319
AT1G55270	GO:0000036	0.00958
AT1G55270	GO:0016597	0.02319
AT2G39460	GO:0000149	0.00365
AT5G58230	GO:0000036	0.02319
AT5G58230	GO:0005496	0.02319
AT4G22670	GO:0005496	0.05147
AT4G22670	GO:0000036	0.00958
AT4G22670	GO:0000149	0.05147
AT1G77670	GO:0005083	0.02319
AT1G77670	GO:0004325	0.02319
AT2G22610	GO:0003677	0.02319
AT2G22610	GO:0005083	0.05147
AT5G22950	GO:0000036	0.02319
AT5G22950	GO:0020037	0.05147
AT5G22950	GO:0015562	0.00958
AT1G49860	GO:0000036	0.00958
AT1G49860	GO:0000149	0.05147
AT3G18190	GO:0005047	0.05147
AT3G18190	GO:0020037	0.00128
AT3G18190	GO:0030170	0.02319
AT1G54170	GO:0000036	0.00365
AT4G11120	GO:0051536	0.05147
AT4G11120	GO:0000036	0.00958
AT4G11120	GO:0015562	0.02319
AT3G04600	GO:0000036	0.02319
AT3G04600	GO:0005496	0.05147
AT1G24190	GO:0004839	0.05147
AT1G24190	GO:0000036	0.02319
AT4G01370	GO:0004839	0.05147
AT4G01370	GO:0000036	0.05147
AT1G05055	GO:0000036	0.00958
AT1G05055	GO:0030170	0.02319
AT1G30825	GO:0000036	0.00365
AT1G30825	GO:0005083	0.00128
AT4G02460	GO:0005496	0.05147
AT4G02460	GO:0000036	0.05147
AT4G02460	GO:0051536	0.05147
AT4G02460	GO:0005527	0.00958
AT4G25950	GO:0051536	0.00958
AT4G25950	GO:0000036	0.02319
AT4G25950	GO:0003678	0.02319
AT1G79830	GO:0051536	0.05147
AT1G79830	GO:0000036	0.02319
AT1G79830	GO:0005527	0.05147
AT1G79830	GO:0016597	0.05147
AT3G01340	GO:0003677	0.00958
AT3G01340	GO:0015562	0.02319
AT1G56340	GO:0000036	0.02319
AT1G56340	GO:0003677	0.05147
AT1G56340	GO:0005083	0.02319
AT1G01930	GO:0000036	0.02319
AT1G01930	GO:0005496	0.00958
AT1G01930	GO:0005527	0.02319
AT1G01930	GO:0005083	0.02319
AT1G55255	GO:0019888	0.05147
AT1G55255	GO:0004325	0.05147
AT1G27450	GO:0051536	0.00365
AT1G27450	GO:0015562	0.05147
AT4G10040	GO:0000036	0.00958
AT4G10040	GO:0016597	0.02319
AT1G48760	GO:0004839	0.00365
AT1G48760	GO:0000036	0.00365
AT2G20450	GO:0000036	0.05147
AT2G20450	GO:0015562	0.02319
AT4G34620	GO:0000036	0.00958
AT3G22660	GO:0000036	0.05147
AT3G22660	GO:0003678	0.00128
AT5G45190	GO:0051536	0.00958
AT5G45190	GO:0001671	0.02319
AT5G45190	GO:0004325	0.05147
AT1G24180	GO:0003677	0.02319
AT5G52910	GO:0003678	0.02319
AT5G52910	GO:0000149	0.05147
AT5G67590	GO:0003677	0.02319
AT5G67590	GO:0015562	0.00958
AT1G17690	GO:0000036	4e-05
AT3G52640	GO:0003678	0.02319
AT5G51820	GO:0000036	0.00128
AT5G51820	GO:0000149	0.05147
AT5G51820	GO:0030170	0.00365
AT5G51820	GO:0004325	0.05147
AT1G30810	GO:0005496	0.05147
AT1G30810	GO:0003677	0.05147
AT1G30810	GO:0004325	0.05147
AT1G56330	GO:0016597	0.00958
AT4G03560	GO:0005496	0.00365
AT1G67890	GO:0005527	0.05147
AT1G67890	GO:0016597	0.02319
AT1G67890	GO:0001671	0.02319
AT2G01320	GO:0000036	0.02319
AT3G43980	GO:0000036	0.05147
AT3G43980	GO:0015562	0.00958
AT3G43980	GO:0005083	0.05147
AT4G10050	GO:0051536	0.05147
AT4G10050	GO:0000036	0.05147
AT4G10050	GO:0005529	0.05147
AT1G25260	GO:0000036	0.00958
AT1G25260	GO:0051536	0.05147
AT3G54826	GO:0000036	0.02319
AT3G54826	GO:0020037	0.00958
AT3G54826	GO:0005083	0.05147
AT3G54826	GO:0030170	0.05147
AT2G31300	GO:0051536	0.02319
AT2G31300	GO:0005496	0.00958
AT2G31300	GO:0005529	0.00365
AT5G17380	GO:0000036	0.00958
AT5G17380	GO:0005047	0.00128
AT5G17380	GO:0005527	0.02319
AT5G17380	GO:0001671	0.05147
AT5G28220	GO:0000036	0.00042
AT5G28220	GO:0015562	0.02319
AT2G31305	GO:0000036	0.00958
AT2G31305	GO:0003678	0.00958
AT4G12230	GO:0000036	0.02319
AT4G24880	GO:0000036	0.02319
AT3G05710	GO:0003677	0.02319
AT5G44090	GO:0015562	0.05147
AT5G44090	GO:0030170	0.05147
AT1G17680	GO:0000036	0.00958
AT1G17680	GO:0051536	0.02319
AT1G17680	GO:0030170	0.05147
AT4G25970	GO:0020037	0.05147
AT1G79810	GO:0000036	0.05147
AT1G79810	GO:0030170	0.00958
AT1G01910	GO:0004839	0.05147
AT1G01910	GO:0051536	0.02319
AT1G01910	GO:0000149	0.05147
AT1G78720	GO:0005047	0.02319
[truncated: 4,787 more rows]
