# Supplementary material for: Global protein interactome exploration through mining genome-scale data in Arabidopsis thaliana
Source: BMC Genomics. 2010 Nov 2;11(Suppl 2):S2. doi: 10.1186/1471-2164-11-S2-S2 (PMC2975419; doi:10.1186/1471-2164-11-S2-S2)
Supplement: Additional file 5 — This file contains the result of new published validated protein interaction pairs in our predictive interactome. [file 1471-2164-11-S2-S2-S5.xls]

## Sheet: Sheet1
The protein interaction pairs under the pathway is the pairs contained in the certain pathway.
pathway name:	2IOIalphamannosylDglycerate degradation
AT3G05560	AT5G13980	1029.64
AT1G53645	AT5G13980	578.148
AT2G34750	AT5G13980	578.148
AT1G80380	AT2G41630	113.692
AT2G39760	AT3G26720	207.425
AT2G27380	AT5G13980	262.648
AT5G13980	AT5G23300	262.648
AT1G80380	AT2G25070	113.849
AT1G74310	AT1G80380	113.692
AT5G06150	AT5G13980	169.172
pathway name:	4aminobutyrate degradation I
AT1G79440	AT2G27710	143.96
pathway name:	acetylCoA biosynthesis from citrate
AT3G06650	AT3G60820	540.248
AT1G53240	AT2G44350	239.702
AT2G44350	AT3G28715	92.7246
AT1G44910	AT2G44350	287.074
AT2G44350	AT3G28710	92.7246
AT2G44350	AT3G47520	120.899
AT2G44350	AT5G11240	287.074
AT1G10490	AT3G06650	335.54
AT2G44350	AT3G09810	222.528
AT5G15770	AT5G49460	410.835
pathway name:	acetylCoA biosynthesis from pyruvate
AT1G24180	AT5G50850	653.681
AT1G48030	AT1G54220	653.681
AT1G66130	AT5G50850	207.425
AT4G16360	AT5G50850	193.575
AT1G59900	AT3G22590	113.692
AT2G29400	AT4G33070	116.491
AT4G24770	AT5G50850	164.904
AT5G24270	AT5G50850	222.94
AT1G24180	AT3G11630	166.231
AT3G54170	AT5G50850	222.458
AT4G33070	AT5G01720	92.7246
AT3G09100	AT5G50850	106.034
AT3G22590	AT5G50850	104.464
AT1G48030	AT4G14300	94.2047
AT1G24180	AT1G49630	132.984
AT1G54220	AT3G06483	387.927
AT1G24180	AT2G01430	262.648
AT5G50850	AT5G63840	157.348
AT1G17745	AT5G50850	132.776
AT1G24180	AT5G19820	116.491
AT1G48030	AT3G13224	92.7246
AT1G24180	AT1G52360	116.491
AT5G48370	AT5G50850	207.398
AT1G48030	AT1G49630	156.309
AT1G48030	AT3G55410	334.433
AT1G24180	AT5G51120	287.074
AT1G24180	AT3G43810	287.074
AT3G57150	AT4G33070	113.692
AT4G15900	AT5G50850	121.931
AT1G10730	AT5G50850	120.899
AT1G59900	AT4G29810	139.858
AT1G60780	AT5G50850	132.059
AT1G07510	AT1G48030	99.7677
AT1G54220	AT5G50850	298.339
AT1G24180	AT4G26070	135.485
AT1G59900	AT5G50850	334.433
AT2G20330	AT3G13930	422.885
AT1G59900	AT1G79990	94.2047
AT5G23540	AT5G50850	157.348
AT5G19820	AT5G50850	113.677
AT5G09300	AT5G50850	462.213
AT1G48030	AT5G65750	113.677
AT1G48030	AT4G26910	107.984
AT3G04050	AT5G50850	143.96
AT3G07300	AT5G50850	192.206
AT1G54290	AT4G33070	113.692
AT5G17380	AT5G25800	193.454
AT3G13930	AT3G27530	334.433
AT1G24180	AT2G18390	287.074
AT1G59900	AT5G19820	143.96
AT1G26830	AT4G33070	116.491
AT1G49630	AT1G59900	107.476
AT1G49630	AT1G54220	106.73
AT1G03090	AT5G50850	113.849
AT1G24180	AT3G13860	287.074
AT3G16650	AT5G50850	113.677
AT1G48030	AT2G29080	94.2047
AT1G24180	AT3G22590	107.984
AT3G28710	AT4G33070	92.7246
AT1G48030	AT5G50850	113.849
AT1G54220	AT1G59900	315.714
pathway name:	acylCoA synthetase pathway
AT1G77590	AT3G59520	92.7246
AT1G53880	AT1G77590	92.7246
AT1G77590	AT4G26840	92.9316
AT1G04980	AT1G77590	113.692
AT3G05970	AT5G57020	107.984
AT1G50370	AT1G77590	113.849
AT1G77590	AT5G57020	135.485
AT1G77590	AT2G34770	113.849
pathway name:	acylCoA thioesterase pathway
AT1G04290	AT1G18080	169.549
AT1G01710	AT1G53880	92.7246
AT1G04290	AT3G57490	207.398
AT2G01690	AT5G48370	262.648
AT1G04290	AT1G68100	163.051
AT5G48370	AT5G50850	207.398
AT5G14800	AT5G48370	190.59
AT1G04290	AT1G09640	272.381
AT1G01710	AT1G72340	106.1
AT1G04290	AT5G12410	333.929
AT1G04290	AT3G48930	166.231
AT1G04290	AT4G36020	192.206
AT1G69740	AT5G48370	212.533
AT3G14120	AT5G48370	207.398
AT1G07070	AT5G48370	182.022
AT1G04290	AT1G22840	207.712
AT5G47090	AT5G48370	166.231
pathway name:	adenosylmethionine biosynthesis
AT1G02500	AT3G57000	156.309
AT1G02500	AT3G08960	116.491
AT3G17390	AT5G09900	169.172
AT3G10370	AT3G17390	169.172
AT1G02500	AT3G48780	92.7246
AT3G17390	AT5G26360	169.172
AT1G02500	AT5G36880	157.348
AT3G17390	AT4G00560	272.381
AT3G08960	AT3G17390	92.7246
AT3G17390	AT5G23670	92.7246
AT3G09630	AT3G17390	169.172
AT1G02500	AT3G20650	113.849
AT1G02500	AT1G16280	106.034
AT3G17390	AT5G60620	169.172
AT1G02500	AT5G53480	139.858
pathway name:	aerobic respiration alternative oxidase pathway
AT1G16700	AT1G48790	169.172
AT2G20360	AT5G44740	207.425
AT5G40650	AT5G55130	285.179
AT4G02580	AT4G30480	255.164
AT4G03240	AT5G66760	121.931
AT1G10170	AT5G66760	255.164
AT1G04820	AT2G20360	335.54
AT4G17615	AT5G40650	222.458
AT4G02580	AT5G12210	242.243
AT1G53240	AT5G37510	387.927
AT1G25420	AT5G37510	262.648
AT2G16940	AT5G67590	163.051
pathway name:	aerobic respiration
AT1G22450	AT1G22840	578.148
AT1G51980	AT3G02090	564.357
AT1G16700	AT1G48790	169.172
AT1G13120	AT5G13440	92.7246
AT2G07727	AT5G47010	92.7246
AT2G07687	AT2G46470	92.7246
AT1G18540	AT3G02090	157.348
AT1G03360	AT3G02090	121.931
AT3G02090	AT5G09230	185.294
AT3G27240	AT5G13440	272.381
AT2G20360	AT5G44740	207.425
AT1G22450	AT2G20580	207.712
AT3G02090	AT5G48600	157.348
AT1G22450	AT5G52640	207.398
AT3G02090	AT5G14170	174.034
AT1G80230	AT3G55770	222.458
AT5G40650	AT5G55130	285.179
AT1G43910	AT2G07727	92.7246
AT4G02580	AT4G30480	255.164
AT1G80670	AT5G13430	92.7246
AT1G07270	AT1G22450	194.724
AT3G02090	AT4G10040	334.433
AT3G02090	AT3G44850	220.574
AT1G54270	AT2G07687	92.7246
AT1G51980	AT4G31790	121.931
AT4G03240	AT5G66760	121.931
AT1G10170	AT5G66760	255.164
AT1G80670	AT5G13440	92.7246
AT1G22450	AT1G29150	287.074
AT2G28910	AT5G25450	197.012
AT1G04820	AT2G20360	335.54
AT4G17615	AT5G40650	222.458
AT1G11800	AT5G13430	272.381
AT1G22450	AT2G40490	207.425
AT3G02090	AT4G31290	198.185
AT1G11650	AT2G07727	92.7246
AT1G22450	AT5G42740	162.401
AT4G02580	AT5G12210	242.243
AT2G07727	AT2G46470	92.7246
AT1G22450	AT5G35530	287.074
AT1G34770	AT4G32470	462.213
AT1G53240	AT5G37510	387.927
AT1G25420	AT5G37510	262.648
AT2G16940	AT5G67590	163.051
AT2G17510	AT3G02090	113.692
AT2G46170	AT3G02090	309.468
AT3G02090	AT4G25630	157.348
AT1G13120	AT5G13430	92.7246
AT3G02090	AT5G25754	169.172
pathway name:	alanine biosynthesis I
AT1G17290	AT3G11910	92.7246
pathway name:	alanine biosynthesis II
AT2G28190	AT5G65720	122.196
AT1G08830	AT5G65720	116.491
AT3G01020	AT5G65720	143.96
AT4G22220	AT5G65720	132.776
pathway name:	alanine degradation
AT1G17290	AT3G11910	92.7246
pathway name:	alphaketoglutarate dehydrogenase complex
AT1G48030	AT1G54220	653.681
AT1G22780	AT3G55410	120.899
AT1G36240	AT3G55410	132.984
AT3G55410	AT4G16720	108.627
AT4G26910	AT5G65750	113.677
AT3G09810	AT3G55410	316.888
AT1G09760	AT3G55410	157.348
AT3G63130	AT5G65750	122.196
AT1G48030	AT4G14300	94.2047
AT3G55410	AT4G26910	222.528
AT1G48030	AT3G13224	92.7246
AT1G16280	AT5G65750	122.196
AT1G48030	AT1G49630	156.309
AT1G48030	AT3G55410	334.433
AT5G51220	AT5G65750	169.172
AT5G09900	AT5G65750	113.677
AT3G21700	AT3G55410	143.96
AT1G07510	AT1G48030	99.7677
AT3G13970	AT5G65750	92.7246
AT3G55410	AT5G57160	157.348
AT1G09760	AT5G65750	113.677
AT1G29965	AT3G55410	92.7246
AT1G48030	AT5G65750	113.677
AT1G48030	AT4G26910	107.984
AT2G01250	AT3G55410	108.627
AT5G54840	AT5G65750	113.849
AT3G55410	AT5G55070	540.248
AT5G57160	AT5G65750	139.858
AT1G16280	AT3G55410	108.627
AT3G55410	AT5G09900	157.348
AT1G59760	AT3G55410	157.348
AT1G48030	AT2G29080	94.2047
AT1G54210	AT3G55410	122.196
AT3G06000	AT3G55410	143.96
AT1G48030	AT5G50850	113.849
pathway name:	ammonia assimilation cycle
AT3G10330	AT5G53460	157.348
AT1G04480	AT5G53460	121.931
AT1G16980	AT1G48470	143.96
AT1G48470	AT3G20800	222.528
AT3G17820	AT3G46650	333.972
AT4G18040	AT5G53460	212.533
AT1G50370	AT5G53460	157.348
AT2G41630	AT5G53460	113.677
AT1G78580	AT3G17820	132.059
AT1G55830	AT5G53460	222.458
AT5G16570	AT5G18570	422.885
AT1G48470	AT2G30860	113.677
AT1G14320	AT5G53460	122.196
AT1G44900	AT5G53460	157.348
AT4G27640	AT5G53460	113.692
AT3G19980	AT5G53460	122.196
AT4G28820	AT5G37600	169.172
AT1G72370	AT5G53460	121.931
AT2G37270	AT5G53460	92.7246
pathway name:	arginine biosynthesis I
AT3G06720	AT4G24830	100.235
AT1G75330	AT3G54610	222.528
AT1G02690	AT5G10920	183.913
AT1G52360	AT5G10920	113.677
AT3G06720	AT5G10920	106.1
AT1G79990	AT5G10920	139.858
AT3G48750	AT4G24830	116.491
AT1G75330	AT2G05840	92.7246
pathway name:	arginine biosynthesis II acetyl cycle
AT3G06720	AT4G24830	100.235
AT1G75330	AT3G54610	222.528
AT1G02690	AT5G10920	183.913
AT1G52360	AT5G10920	113.677
AT3G06720	AT5G10920	106.1
AT1G79990	AT5G10920	139.858
AT3G48750	AT4G24830	116.491
AT1G75330	AT2G05840	92.7246
pathway name:	arginine biosynthesis III
AT1G12470	AT2G39800	92.7246
AT3G06720	AT4G24830	100.235
AT3G13970	AT5G46180	92.7246
AT1G03930	AT5G46180	92.7246
AT2G18040	AT5G46180	122.196
AT1G75330	AT3G54610	222.528
AT2G39800	AT5G10270	92.7246
AT5G46180	AT5G55810	92.7246
AT1G02690	AT5G10920	183.913
AT1G52360	AT5G10920	113.677
AT5G26110	AT5G46180	106.1
AT1G54210	AT5G46180	222.528
AT5G46180	AT5G57015	92.7246
AT3G55610	AT5G64550	169.172
AT3G06720	AT5G10920	106.1
AT3G53570	AT5G46180	104.464
AT1G54290	AT5G46180	107.476
AT3G57000	AT5G46180	122.196
AT1G79990	AT5G10920	139.858
AT2G39800	AT3G18524	92.7246
AT3G48750	AT4G24830	116.491
AT5G41150	AT5G46180	108.627
AT3G47120	AT5G46180	122.196
AT1G75330	AT2G05840	92.7246
pathway name:	arginine degradation II
AT1G52360	AT5G14800	107.984
AT1G79990	AT5G14800	222.528
AT5G14800	AT5G45190	220.574
AT3G13970	AT5G46180	92.7246
AT1G03930	AT5G46180	92.7246
AT2G18040	AT5G46180	122.196
AT5G14800	AT5G48370	190.59
AT5G46180	AT5G55810	92.7246
AT1G66410	AT5G14800	121.931
AT1G54390	AT5G14800	262.648
AT5G14800	AT5G25780	92.7246
AT5G26110	AT5G46180	106.1
AT1G54210	AT5G46180	222.528
AT5G46180	AT5G57015	92.7246
AT1G56070	AT5G14800	122.196
AT3G53570	AT5G46180	104.464
AT1G54290	AT5G46180	107.476
AT5G14800	AT5G54840	157.348
AT1G15870	AT5G14800	139.858
AT3G43810	AT5G14800	222.528
AT3G57000	AT5G46180	122.196
AT5G14800	AT5G53480	113.692
AT2G30860	AT5G14800	116.491
AT3G06720	AT5G14800	157.348
AT4G15770	AT5G14800	316.888
AT2G19480	AT5G14800	132.059
AT5G41150	AT5G46180	108.627
AT3G47120	AT5G46180	122.196
AT1G02690	AT5G14800	222.528
AT3G07300	AT5G14800	222.528
AT3G21700	AT5G14800	113.677
pathway name:	ascorbate biosynthesis
AT4G10670	AT4G33670	143.96
AT1G13700	AT3G02870	174.069
AT3G25520	AT4G33670	92.9316
AT2G47790	AT3G02870	113.692
pathway name:	ascorbate glutathione cycle
AT4G30160	AT5G36270	653.681
AT3G07300	AT4G39830	105.382
AT2G39630	AT4G39830	105.382
AT1G07890	AT2G26150	94.2047
AT1G13580	AT4G39830	108.627
AT1G63440	AT5G21105	422.885
AT3G54660	AT5G42850	181.191
AT1G19910	AT4G39830	92.7246
AT4G38630	AT4G39830	121.931
AT1G57600	AT4G39830	116.491
AT4G39830	AT5G51130	222.458
AT1G24470	AT4G39830	113.692
AT3G27000	AT4G39830	113.692
AT1G47240	AT4G39830	116.491
AT1G54210	AT4G39830	139.858
AT1G07890	AT3G11630	113.849
AT3G13970	AT4G39830	92.7246
AT2G18240	AT4G39830	122.196
AT3G60800	AT4G39830	121.931
AT2G29080	AT4G35970	135.485
AT3G06460	AT4G39830	113.692
AT1G25500	AT4G39830	121.931
AT4G17270	AT4G39830	121.931
AT1G07890	AT3G27240	183.913
AT1G19730	AT3G24170	106.1
AT2G18770	AT4G39830	113.692
AT1G07890	AT1G18600	113.677
AT1G08830	AT4G39830	106.034
AT1G16570	AT4G39830	113.692
AT1G08750	AT4G39830	106.1
AT1G18600	AT4G35970	113.677
AT3G25540	AT4G39830	116.491
AT2G17420	AT3G24170	92.7246
AT2G03410	AT4G39830	143.96
AT3G11630	AT3G24170	105.35
pathway name:	asparagine biosynthesis II
AT1G30820	AT3G47340	113.692
AT1G53240	AT2G30970	410.835
AT2G30970	AT3G42660	135.485
AT2G30970	AT5G26680	143.96
AT2G30970	AT3G57350	169.172
AT2G30970	AT3G12580	422.885
AT3G47340	AT4G26840	113.692
AT1G04730	AT2G30970	98.0298
AT3G47340	AT4G18900	92.7246
AT2G30970	AT2G44580	113.692
AT1G54290	AT2G30970	113.849
AT1G56070	AT2G30970	106.1
pathway name:	asparagine degradation
AT5G08100	AT5G35530	335.54
AT3G44010	AT5G08100	169.172
pathway name:	aspartate biosynthesis
AT1G53240	AT2G30970	410.835
AT2G30970	AT3G42660	135.485
AT2G30970	AT5G26680	143.96
AT2G30970	AT3G57350	169.172
AT2G30970	AT3G12580	422.885
AT1G04730	AT2G30970	98.0298
AT2G30970	AT2G44580	113.692
AT1G54290	AT2G30970	113.849
AT1G56070	AT2G30970	106.1
pathway name:	ath00010.
AT1G24180	AT5G50850	653.681
AT1G48030	AT1G54220	653.681
AT2G22480	AT3G16650	113.677
AT1G23190	AT2G16950	101.561
AT4G14300	AT4G17260	410.835
AT2G22480	AT5G01720	92.7246
AT2G22480	AT4G15900	120.899
AT1G79530	AT3G12480	169.172
AT3G05630	AT4G26520	422.885
AT3G02200	AT5G08570	220.574
AT1G66130	AT5G50850	207.425
AT4G16360	AT5G50850	193.575
AT2G45790	AT3G04050	143.96
AT1G59900	AT3G22590	113.692
AT3G04050	AT4G30890	143.96
AT5G01320	AT5G01720	92.7246
AT5G20020	AT5G56350	169.172
AT1G55810	AT3G04050	143.96
AT2G29400	AT4G33070	116.491
AT5G03730	AT5G42740	166.757
AT1G66410	AT2G22480	157.348
AT4G03430	AT5G36880	132.776
AT4G24770	AT5G50850	164.904
AT3G04050	AT5G36880	143.96
AT1G79530	AT3G13860	169.172
AT5G24270	AT5G50850	222.94
AT2G17190	AT2G19860	272.381
AT1G24180	AT3G11630	166.231
AT1G16280	AT1G23190	106.1
AT1G60430	AT2G22480	135.485
AT2G22480	AT5G10790	132.059
AT1G79530	AT3G05630	272.381
AT1G44790	AT1G74030	148.876
AT1G29990	AT4G29130	122.196
AT1G56190	AT4G26840	95.3898
AT3G54170	AT5G50850	222.458
AT1G56190	AT5G03220	92.7246
AT3G05070	AT4G26530	207.398
AT1G74030	AT5G09590	157.348
AT1G78580	AT4G29130	143.96
AT4G33070	AT5G01720	92.7246
AT2G22480	AT2G45300	92.7246
AT2G45290	AT5G36880	157.348
AT2G21170	AT3G46010	540.248
AT3G09100	AT5G50850	106.034
AT3G22590	AT5G50850	104.464
AT1G02010	AT5G42740	92.7246
AT2G21170	AT3G10370	97.9007
AT1G65040	AT5G36880	92.7246
AT4G39520	AT5G43940	139.858
AT2G39840	AT5G01320	92.7246
AT1G22170	AT5G36880	157.348
AT1G79750	AT3G04050	143.96
AT1G48030	AT4G14300	94.2047
AT3G16840	AT5G43940	183.913
AT3G05000	AT5G51820	171.872
AT1G08780	AT4G29130	122.196
AT1G56190	AT1G62020	95.3898
AT1G24180	AT1G49630	132.984
AT1G54220	AT3G06483	387.927
AT1G17720	AT2G22480	106.034
AT1G24180	AT2G01430	262.648
AT1G14980	AT3G48000	311.672
AT5G50850	AT5G63840	157.348
AT1G17745	AT5G50850	132.776
AT2G45000	AT5G42740	143.96
AT1G24180	AT5G19820	116.491
AT1G48030	AT3G13224	92.7246
AT3G60240	AT5G42740	185.294
AT1G24180	AT1G52360	116.491
AT5G46630	AT5G56350	287.074
AT1G14320	AT5G36880	122.196
AT1G54210	AT2G22480	183.913
AT2G19860	AT5G64550	220.574
AT1G03190	AT3G04050	143.96
AT1G43670	AT3G21700	113.849
AT5G48370	AT5G50850	207.398
AT2G22480	AT5G20570	157.348
AT2G17190	AT2G21170	169.172
AT1G48030	AT1G49630	156.309
AT1G48030	AT3G55410	334.433
AT1G23190	AT4G03430	107.984
AT1G13460	AT1G16300	92.7246
AT3G57150	AT5G01320	92.7246
AT1G47840	AT1G50460	92.7246
AT1G29940	AT3G04050	143.96
AT1G24180	AT5G51120	287.074
AT1G02500	AT5G36880	157.348
AT1G16300	AT2G03820	92.7246
AT4G29130	AT5G49510	122.196
AT1G24180	AT3G43810	287.074
AT1G05120	AT1G16300	92.7246
AT2G22480	AT2G25070	183.913
AT2G22480	AT3G42830	143.96
AT2G21410	AT4G32840	295.571
AT3G57150	AT4G33070	113.692
AT1G13440	AT3G26020	105.35
AT4G15900	AT5G50850	121.931
AT1G79990	AT3G12780	99.3124
AT3G04050	AT4G26840	143.96
AT1G54290	AT5G36880	113.692
AT1G23800	AT3G10330	108.627
AT1G47840	AT3G06720	92.7246
AT2G39770	AT5G36880	122.196
AT1G10730	AT5G50850	120.899
AT1G02690	AT1G43670	113.692
AT1G04820	AT5G36880	106.034
AT1G16300	AT3G07180	92.7246
AT2G20580	AT5G36880	106.034
AT1G59900	AT4G29810	139.858
AT1G60780	AT5G50850	132.059
AT1G47840	AT3G12110	92.7246
AT1G07510	AT1G48030	99.7677
AT1G54220	AT5G50850	298.339
AT2G31610	AT5G36880	92.7246
AT2G07675	AT2G36530	92.7246
AT1G24180	AT4G26070	135.485
AT3G28710	AT4G26530	169.172
AT1G21690	AT1G23190	105.35
AT2G22480	AT5G51660	116.491
AT1G59900	AT5G50850	334.433
AT1G48860	AT2G22480	92.7246
AT1G56190	AT2G37690	92.7246
AT2G20330	AT3G13930	422.885
AT1G59900	AT1G79990	94.2047
AT5G23540	AT5G50850	157.348
AT5G53970	AT5G56350	207.712
AT2G36530	AT4G37910	183.913
AT5G19820	AT5G50850	113.677
AT1G02690	AT1G47840	92.7246
AT1G23190	AT3G47120	135.485
AT1G16980	AT1G47840	92.7246
AT2G27170	AT3G04050	143.96
AT2G22480	AT5G13520	157.348
AT5G09300	AT5G50850	462.213
AT1G48030	AT5G65750	113.677
AT2G21790	AT5G36880	116.491
AT1G16980	AT1G23190	143.96
AT1G65040	AT2G22480	92.7246
AT1G72370	AT2G22480	120.899
AT3G22480	AT4G29130	122.196
AT2G22480	AT5G54840	222.528
AT1G48030	AT4G26910	107.984
AT2G20800	AT2G21170	143.96
AT1G16300	AT3G12480	169.172
AT1G14400	AT1G79530	272.381
AT1G23800	AT3G28710	92.7246
AT2G36530	AT5G13780	183.913
AT3G50670	AT5G36880	120.899
AT1G50670	AT1G79530	169.172
AT1G43670	AT4G04210	122.196
AT1G79550	AT3G43790	222.458
AT1G30580	AT5G36880	157.348
AT1G79530	AT5G58470	169.172
AT3G04050	AT5G50850	143.96
AT1G07660	AT1G47840	92.7246
AT3G07300	AT5G50850	192.206
AT1G07630	AT1G23190	113.849
AT2G39770	AT3G04050	143.96
AT1G54290	AT4G33070	113.692
AT3G04050	AT5G62600	143.96
AT1G17745	AT5G43940	113.849
AT4G25630	AT5G43940	139.858
AT3G13930	AT3G27530	334.433
AT1G24180	AT2G18390	287.074
AT1G22450	AT5G42740	162.401
AT1G59900	AT5G19820	143.96
AT1G26830	AT4G33070	116.491
AT1G07660	AT2G22480	92.7246
AT1G23190	AT1G66410	99.7677
AT1G67120	AT5G36880	121.931
AT1G56190	AT5G48120	106.1
AT1G49630	AT1G59900	107.476
AT1G56190	AT3G05670	107.984
AT1G49630	AT1G54220	106.73
AT2G36530	AT4G26840	108.627
AT4G26530	AT5G64630	262.648
AT1G54290	AT5G01320	92.7246
AT1G23800	AT1G42440	222.94
AT2G22480	AT3G61650	92.7246
AT3G55770	AT4G32840	222.458
AT1G02690	AT1G16300	92.7246
AT1G11660	AT5G36880	157.348
AT1G74260	AT1G79550	165.016
AT1G13870	AT3G04050	143.96
AT1G69670	AT5G01320	92.7246
AT4G26600	AT5G43940	183.913
AT1G79150	AT5G43940	222.528
AT2G22480	AT3G13970	92.7246
AT1G03090	AT5G50850	113.849
AT1G54340	AT3G04050	143.96
AT3G04050	AT5G48120	143.96
AT4G29130	AT5G23290	116.491
AT1G79530	AT2G04660	272.381
AT3G04050	AT3G09810	143.96
AT1G56190	AT1G79920	272.381
AT2G26200	AT5G08570	222.458
AT2G22480	AT3G21700	113.849
AT1G72370	AT5G36880	121.931
AT1G18070	AT5G42740	111.761
AT1G16300	AT2G23420	92.7246
AT2G22480	AT5G20850	113.692
AT2G22480	AT3G12050	121.931
AT1G05500	AT1G56190	105.35
AT1G74030	AT5G58470	207.712
AT5G08570	AT5G62700	169.172
AT3G18600	AT5G43940	139.858
AT1G29150	AT3G12780	106.1
AT1G56190	AT1G79530	272.381
AT3G12780	AT3G18140	92.7246
AT1G23800	AT5G18280	104.464
AT1G44170	AT5G56350	287.074
AT3G11964	AT5G43940	183.913
AT2G21410	AT5G42740	101.561
AT2G33210	AT5G36880	157.348
AT2G37690	AT3G12780	92.7246
AT1G05120	AT1G13440	105.35
AT1G52360	AT5G36880	104.464
AT1G16300	AT4G26720	92.7246
AT1G24180	AT3G13860	287.074
AT1G16280	AT5G36880	106.034
AT1G21690	AT1G70730	113.677
AT4G32840	AT5G66640	397.989
AT3G28715	AT5G01320	92.7246
AT3G16650	AT5G50850	113.677
AT1G16280	AT3G04050	143.96
AT1G16300	AT4G26840	92.7246
AT3G04920	AT5G08570	220.574
AT1G16280	AT2G22480	106.034
AT1G48030	AT2G29080	94.2047
AT3G04050	AT4G26910	143.96
AT1G24180	AT3G22590	107.984
AT1G70730	AT4G34460	143.96
AT1G47840	AT3G05060	92.7246
AT2G18220	AT5G43940	183.913
AT3G28710	AT4G33070	92.7246
AT1G74030	AT2G01320	164.904
AT1G13440	AT4G26720	143.96
AT1G79530	AT3G54960	272.381
AT3G12780	AT5G03220	92.7246
AT1G48030	AT5G50850	113.849
AT1G56190	AT2G22040	92.7246
AT1G23800	AT2G16950	116.491
AT1G74030	AT5G13780	157.348
AT1G09640	AT2G22480	92.7246
AT1G23900	AT5G42740	92.7246
AT1G16300	AT5G10350	92.7246
AT1G54220	AT1G59900	315.714
AT1G79530	AT3G63460	169.172
AT1G64200	AT2G36460	315.714
AT1G56190	AT5G23630	107.984
pathway name:	ath00020.
AT4G35260	AT5G03290	1657.81
AT2G20420	AT5G08300	564.357
AT2G17130	AT5G03290	1657.81
AT1G48030	AT1G54220	653.681
AT2G17130	AT4G35260	4156.48
AT3G09810	AT4G26910	564.357
AT1G02690	AT3G09810	157.348
AT1G22780	AT3G55410	120.899
AT3G47520	AT5G57015	92.7246
AT1G36240	AT3G55410	132.984
AT3G52140	AT4G26910	120.899
AT1G04160	AT2G05710	116.491
AT2G18760	AT4G26970	143.96
AT1G53240	AT2G30970	410.835
AT2G05710	AT4G38600	132.059
AT5G03290	AT5G21170	113.677
AT1G03190	AT3G09810	157.348
AT3G48750	AT5G23250	132.059
AT1G16280	AT3G09810	106.73
AT1G60620	AT5G03290	121.931
AT4G26910	AT5G02880	157.348
AT1G27880	AT2G20420	287.074
AT4G26970	AT5G57160	157.348
AT3G55410	AT4G16720	108.627
AT3G06650	AT3G60820	540.248
AT1G54340	AT5G60790	113.849
AT1G09020	AT5G08300	139.858
AT1G59760	AT4G26910	157.348
AT1G53240	AT2G18760	113.692
AT3G47520	AT5G41670	183.913
AT1G66410	AT2G05710	157.348
AT1G03930	AT1G53240	92.7246
AT4G26910	AT5G65750	113.677
AT2G05710	AT5G40820	113.677
AT4G26910	AT5G19820	143.96
AT3G09810	AT3G55410	316.888
AT2G05710	AT2G06510	157.348
AT1G01960	AT5G03290	157.348
AT2G39840	AT3G47520	113.677
AT1G09760	AT3G55410	157.348
AT3G63130	AT5G65750	122.196
AT3G47520	AT5G35700	121.931
AT1G53240	AT2G44350	239.702
AT2G05710	AT2G22290	143.96
AT1G03190	AT5G03290	121.931
AT1G48030	AT4G14300	94.2047
AT1G53240	AT3G19210	113.692
AT1G53240	AT3G09810	107.984
AT2G36930	AT3G47520	132.059
AT2G20420	AT2G24490	255.164
AT3G55410	AT4G26910	222.528
AT1G17470	AT1G53240	143.96
AT1G48030	AT3G13224	92.7246
AT1G20010	AT3G09810	106.1
AT5G03290	AT5G18650	193.575
AT5G40650	AT5G55130	285.179
AT1G63160	AT4G26970	121.931
AT1G16280	AT5G65750	122.196
AT1G04410	AT5G12210	255.164
AT3G09810	AT3G49830	113.692
AT1G48030	AT1G49630	156.309
AT1G48030	AT3G55410	334.433
AT3G19210	AT3G47520	122.196
AT5G51220	AT5G65750	169.172
AT4G26970	AT5G55300	113.692
AT2G20420	AT3G09810	157.348
AT4G26910	AT4G38600	106.034
AT2G20420	AT5G42190	194.724
AT5G09900	AT5G65750	113.677
AT1G48860	AT3G09810	92.7246
AT1G03190	AT3G47520	108.627
AT2G06510	AT4G26970	157.348
AT2G01430	AT5G03290	207.425
AT3G09810	AT5G58290	157.348
AT3G05790	AT5G03290	143.96
AT2G05710	AT2G23420	107.984
AT1G53240	AT1G60620	113.677
AT2G45300	AT5G03290	92.7246
AT4G03240	AT5G66760	121.931
AT1G63160	AT2G05710	121.931
AT3G21700	AT3G55410	143.96
AT4G26910	AT4G27640	106.1
AT2G40360	AT4G26970	157.348
AT4G14040	AT5G50950	169.172
AT3G27380	AT5G49010	285.179
AT1G07510	AT1G48030	99.7677
AT2G12550	AT5G50950	169.172
AT1G54340	AT2G31970	107.984
AT1G64790	AT3G09810	113.677
AT2G05710	AT5G57950	121.931
AT1G10170	AT5G66760	255.164
AT4G26970	AT5G57015	92.7246
AT2G44350	AT3G47520	120.899
AT1G50940	AT2G18450	113.692
AT3G15220	AT3G27380	106.73
AT3G13970	AT5G65750	92.7246
AT3G55410	AT5G57160	157.348
AT1G09760	AT5G65750	113.677
AT1G29965	AT3G55410	92.7246
AT2G05710	AT5G57160	157.348
AT1G53240	AT4G08870	92.7246
AT1G48030	AT5G65750	113.677
AT3G06720	AT4G26910	183.913
AT1G53240	AT1G64190	101.561
AT4G17615	AT5G40650	222.458
AT3G05780	AT3G09810	143.96
AT1G03190	AT2G05710	157.348
AT3G47520	AT4G03430	111.761
AT1G48030	AT4G26910	107.984
AT1G53165	AT3G27380	132.059
AT1G54340	AT3G09810	139.858
AT1G29900	AT3G09810	120.899
AT2G01250	AT3G55410	108.627
AT1G10490	AT3G06650	335.54
AT1G03930	AT2G05710	92.7246
AT3G47520	AT5G40820	113.677
AT5G54840	AT5G65750	113.849
AT4G26970	AT5G40820	121.931
AT1G53240	AT2G47510	272.381
AT1G03190	AT5G08300	121.931
AT1G09000	AT4G37870	113.692
AT1G60620	AT3G47520	113.677
AT3G06720	AT5G03290	183.913
AT2G44610	AT4G26970	132.059
AT3G27380	AT4G03240	108.627
AT1G04820	AT3G09810	106.034
AT1G54340	AT3G04050	143.96
AT2G05710	AT4G33090	222.528
AT3G04050	AT3G09810	143.96
AT4G26840	AT4G26910	105.382
AT3G55410	AT5G55070	540.248
AT2G44350	AT3G09810	222.528
AT1G53240	AT5G37510	387.927
AT2G47510	AT3G05210	92.7246
AT1G02690	AT4G26910	157.348
AT1G65930	AT5G54750	285.179
AT2G32160	AT4G26910	139.858
AT1G53240	AT5G40820	113.677
AT5G57160	AT5G65750	139.858
AT1G03190	AT4G26970	121.931
AT2G18450	AT4G03240	113.692
AT1G16280	AT3G55410	108.627
AT2G01250	AT4G26910	120.899
AT3G55410	AT5G09900	157.348
AT1G54340	AT3G11910	120.899
AT1G36240	AT4G26910	132.984
AT1G54340	AT4G30890	121.931
AT2G05710	AT2G18760	113.692
AT3G09810	AT5G08300	222.528
AT1G03190	AT5G23250	316.888
AT1G59760	AT3G55410	157.348
AT1G48030	AT2G29080	94.2047
AT3G04050	AT4G26910	143.96
AT2G18760	AT3G47520	113.692
AT5G15770	AT5G49460	410.835
AT1G54210	AT3G55410	122.196
AT1G29965	AT4G26910	92.7246
AT3G06000	AT3G55410	143.96
AT2G05710	AT2G40360	157.348
AT1G01960	AT3G09810	120.899
AT1G48030	AT5G50850	113.849
AT5G03290	AT5G58290	157.348
AT1G60620	AT3G09810	156.309
AT1G03190	AT1G53240	107.984
AT2G05710	AT5G55300	100.235
AT3G47520	AT4G08870	92.7246
pathway name:	ath00030.
AT1G64140	AT2G45290	1029.64
AT2G22480	AT3G16650	113.677
AT1G23190	AT2G16950	101.561
AT2G22480	AT5G01720	92.7246
AT2G22480	AT4G15900	120.899
AT3G27300	AT5G59440	108.627
AT3G05630	AT4G26520	422.885
AT1G12230	AT2G45290	104.464
AT1G60620	AT1G64190	121.931
AT1G12230	AT1G65700	422.885
AT1G12230	AT2G41530	104.464
AT5G03730	AT5G42740	166.757
AT1G66410	AT2G22480	157.348
AT1G16280	AT1G23190	106.1
AT1G60430	AT2G22480	135.485
AT2G22480	AT5G10790	132.059
AT1G64190	AT2G45000	143.96
AT3G05070	AT4G26530	207.398
AT3G47520	AT5G41670	183.913
AT2G45290	AT4G26840	113.677
AT2G22480	AT2G45300	92.7246
AT2G45290	AT5G36880	157.348
AT1G64190	AT2G40360	157.348
AT1G02010	AT5G42740	92.7246
AT1G03530	AT1G32380	92.7246
AT3G05000	AT5G51820	171.872
AT1G17720	AT2G22480	106.034
AT2G45290	AT3G27300	106.034
AT1G64190	AT4G26840	132.776
AT2G45000	AT5G42740	143.96
AT3G60240	AT5G42740	185.294
AT1G54210	AT2G22480	183.913
AT1G43670	AT3G21700	113.849
AT2G22480	AT5G20570	157.348
AT2G01290	AT5G08160	203.231
AT1G64190	AT5G58230	157.348
AT1G23190	AT4G03430	107.984
AT1G71100	AT4G25630	113.677
AT3G27300	AT5G57450	262.648
AT2G22480	AT2G25070	183.913
AT2G22480	AT3G42830	143.96
AT2G21410	AT4G32840	295.571
AT5G41670	AT5G58230	157.348
AT5G40760	AT5G59440	157.348
AT1G02690	AT1G43670	113.692
AT1G65700	AT3G02360	462.213
AT3G22590	AT3G60750	317.205
AT5G24400	AT5G41520	319.095
AT1G12230	AT1G77510	132.059
AT1G67070	AT3G60750	194.724
AT3G28710	AT4G26530	169.172
AT1G21690	AT1G23190	105.35
AT2G22480	AT5G51660	116.491
AT1G60620	AT5G41670	121.931
AT1G48860	AT2G22480	92.7246
AT1G23190	AT3G47120	135.485
AT2G22480	AT5G13520	157.348
AT1G16980	AT1G23190	143.96
AT1G53240	AT1G64190	101.561
AT1G65040	AT2G22480	92.7246
AT1G72370	AT2G22480	120.899
AT2G22480	AT5G54840	222.528
AT1G12230	AT5G60640	143.96
AT1G32380	AT4G12230	272.381
AT1G17160	AT2G37760	262.648
AT1G13700	AT3G02870	174.069
AT1G43670	AT4G04210	122.196
AT1G71100	AT2G30410	113.677
AT1G07630	AT1G23190	113.849
AT1G22450	AT5G42740	162.401
AT1G07660	AT2G22480	92.7246
AT1G23190	AT1G66410	99.7677
AT4G26530	AT5G64630	262.648
AT2G22480	AT3G61650	92.7246
AT3G55770	AT4G32840	222.458
AT2G22480	AT3G13970	92.7246
AT2G22480	AT3G21700	113.849
AT1G18070	AT5G42740	111.761
AT2G22480	AT5G20850	113.692
AT2G22480	AT3G12050	121.931
AT1G05120	AT5G41670	121.931
AT2G21410	AT5G42740	101.561
AT1G12230	AT3G27300	98.0298
AT1G64190	AT4G25120	157.348
AT1G21690	AT1G70730	113.677
AT4G32840	AT5G66640	397.989
AT1G16280	AT2G22480	106.034
AT1G05120	AT1G64190	157.348
AT1G70730	AT4G34460	143.96
AT2G40360	AT5G41670	157.348
AT1G08830	AT2G45290	157.348
AT1G09640	AT2G22480	92.7246
AT1G23900	AT5G42740	92.7246
AT2G45290	AT3G59630	247.186
AT1G64200	AT2G36460	315.714
pathway name:	ath00031.
AT2G21170	AT3G46010	540.248
AT2G21170	AT3G10370	97.9007
AT2G17190	AT2G21170	169.172
AT2G20800	AT2G21170	143.96
AT2G14170	AT4G02150	240.936
pathway name:	ath00040.
AT2G12550	AT5G17310	166.231
AT4G26840	AT5G39320	309.562
AT2G36060	AT5G17310	410.835
AT1G25420	AT5G49650	107.476
AT2G01320	AT3G29360	192.206
pathway name:	ath00051.
AT2G22480	AT3G16650	113.677
AT2G22480	AT5G01720	92.7246
AT2G22480	AT4G15900	120.899
AT1G14320	AT2G39770	107.984
AT3G05630	AT4G26520	422.885
AT2G39770	AT2G47610	116.491
AT2G45790	AT3G04050	143.96
AT2G37600	AT2G39770	113.677
AT2G01250	AT2G39770	100.619
AT1G67070	AT3G26560	113.692
AT1G66410	AT2G22480	157.348
AT1G36160	AT2G39770	116.491
AT2G39770	AT4G26840	106.73
AT2G17190	AT2G19860	272.381
AT1G60430	AT2G22480	135.485
AT1G78800	AT2G39770	113.692
AT2G22480	AT5G10790	132.059
AT1G02690	AT2G39770	116.491
AT1G29990	AT4G29130	122.196
AT3G05070	AT4G26530	207.398
AT1G78580	AT4G29130	143.96
AT2G39770	AT3G03110	122.196
AT1G04810	AT2G39770	108.627
AT2G22480	AT2G45300	92.7246
AT1G67070	AT4G03430	132.059
AT2G21170	AT3G46010	540.248
AT1G64790	AT2G39770	113.677
AT2G27170	AT2G39770	113.677
AT2G21170	AT3G10370	97.9007
AT1G08780	AT4G29130	122.196
AT2G33210	AT2G39770	116.491
AT1G17720	AT2G22480	106.034
AT2G18760	AT2G45790	113.692
AT1G30820	AT2G39770	116.491
AT1G54210	AT2G22480	183.913
AT1G50480	AT2G39770	92.7246
AT2G19860	AT5G64550	220.574
AT1G43670	AT3G21700	113.849
AT2G45790	AT4G26840	106.73
AT2G22480	AT5G20570	157.348
AT2G17190	AT2G21170	169.172
AT2G20580	AT2G39770	116.491
AT1G04820	AT2G45790	111.761
AT1G01960	AT2G39770	116.491
AT1G47840	AT1G50460	92.7246
AT2G39770	AT3G11964	116.491
AT1G79750	AT2G39770	122.196
AT4G29130	AT5G49510	122.196
AT3G28710	AT5G51970	92.7246
AT2G22480	AT2G25070	183.913
AT2G22480	AT3G42830	143.96
AT2G36160	AT2G39770	116.491
AT2G21410	AT4G32840	295.571
AT2G39770	AT5G58290	116.491
AT1G67070	AT5G10350	106.1
AT1G47840	AT3G06720	92.7246
AT2G39770	AT5G36880	122.196
AT1G64550	AT2G39770	108.627
AT1G02690	AT1G43670	113.692
AT1G47840	AT3G12110	92.7246
AT1G29900	AT2G45790	120.899
AT2G39770	AT4G11010	97.9007
AT1G67070	AT3G60750	194.724
AT2G39770	AT4G26870	122.196
AT2G45790	AT5G54840	120.899
AT3G28710	AT4G26530	169.172
AT2G22480	AT5G51660	116.491
AT1G48860	AT2G22480	92.7246
AT1G55810	AT2G39770	122.196
AT1G02690	AT1G47840	92.7246
AT1G16980	AT1G47840	92.7246
AT2G22480	AT5G13520	157.348
AT1G16570	AT2G39770	132.059
AT1G11660	AT2G39770	183.913
AT1G64790	AT2G45790	122.196
AT1G23290	AT2G39770	92.7246
AT1G02690	AT5G51970	113.692
AT2G45790	AT3G49830	113.692
AT1G65040	AT2G22480	92.7246
AT1G72370	AT2G22480	120.899
AT2G45790	AT4G25120	121.931
AT3G22480	AT4G29130	122.196
AT1G74910	AT2G39770	235.553
AT2G22480	AT5G54840	222.528
AT2G39770	AT3G11630	105.35
AT2G20800	AT2G21170	143.96
AT1G43670	AT4G04210	122.196
AT2G39770	AT3G06720	116.491
AT1G15420	AT2G45790	113.677
AT1G67120	AT2G39770	116.491
AT1G07660	AT1G47840	92.7246
AT1G48860	AT2G39770	92.7246
AT1G67070	AT4G34460	144.532
AT2G39770	AT3G04050	143.96
AT2G39770	AT5G20850	135.485
AT2G39770	AT3G10050	99.7677
AT1G07660	AT2G22480	92.7246
AT1G52360	AT2G39770	116.491
AT2G39770	AT3G09630	106.73
AT4G26530	AT5G64630	262.648
AT2G39770	AT3G52140	122.196
AT2G22480	AT3G61650	92.7246
AT2G39770	AT3G49830	113.692
AT3G55770	AT4G32840	222.458
AT1G53750	AT2G39770	92.7246
AT2G39770	AT3G03960	116.491
AT1G20575	AT2G39770	116.491
AT2G22480	AT3G13970	92.7246
AT2G39770	AT5G53480	106.73
AT2G40360	AT2G45790	121.931
AT4G29130	AT5G23290	116.491
AT2G22480	AT3G21700	113.849
AT1G26630	AT1G71220	422.885
AT2G22480	AT5G20850	113.692
AT2G22480	AT3G12050	121.931
AT2G39770	AT5G26710	122.196
AT2G39770	AT3G24090	122.196
AT2G45790	AT3G06720	113.849
AT2G45790	AT5G21170	111.761
AT2G39770	AT3G50360	116.491
AT4G32840	AT5G66640	397.989
AT1G43190	AT2G39770	192.206
AT1G67070	AT2G28840	193.575
AT1G16280	AT2G22480	106.034
AT1G15870	AT2G39770	113.692
AT1G02690	AT2G45790	120.899
AT1G29940	AT2G39770	116.491
AT1G47840	AT3G05060	92.7246
AT5G19820	AT5G51970	105.35
AT1G09080	AT2G39770	113.677
AT3G06720	AT5G51970	99.7677
AT2G19480	AT2G39770	222.528
AT3G28715	AT5G51970	92.7246
AT1G09640	AT2G22480	92.7246
AT1G14610	AT2G39770	122.196
AT1G09640	AT2G39770	92.7246
AT2G39770	AT3G22630	108.627
AT2G45790	AT4G34460	135.485
AT1G67070	AT3G56700	262.648
AT1G64200	AT2G36460	315.714
pathway name:	ath00052.
AT1G76400	AT5G63840	564.357
AT2G02870	AT3G56310	1029.64
AT5G63840	AT5G66680	564.357
AT5G60640	AT5G63840	564.357
AT1G75950	AT3G56310	220.574
AT2G22480	AT3G16650	113.677
AT1G23190	AT2G16950	101.561
AT2G12550	AT5G17310	166.231
AT4G24710	AT5G18200	333.972
AT2G22480	AT5G01720	92.7246
AT2G22480	AT4G15900	120.899
AT1G16560	AT5G63840	157.348
AT1G68990	AT5G63840	316.888
AT2G30710	AT5G63840	222.528
AT1G26450	AT5G63840	222.528
AT4G14350	AT5G18200	116.491
AT1G66410	AT2G22480	157.348
AT5G39740	AT5G63840	405.992
AT2G17190	AT2G19860	272.381
AT1G16280	AT1G23190	106.1
AT1G60430	AT2G22480	135.485
AT2G22480	AT5G10790	132.059
AT1G29990	AT4G29130	122.196
AT1G78580	AT4G29130	143.96
AT2G22480	AT2G45300	92.7246
AT1G09210	AT5G63840	316.888
AT1G01910	AT1G12240	113.677
AT3G05000	AT5G51820	171.872
AT1G08780	AT4G29130	122.196
AT1G79990	AT5G18200	105.382
AT2G34770	AT5G63840	104.464
AT1G17720	AT2G22480	106.034
AT5G50850	AT5G63840	157.348
AT1G12780	AT2G17380	101.561
AT1G54960	AT5G63840	222.528
AT1G54210	AT2G22480	183.913
AT3G07100	AT5G18200	222.94
AT1G47230	AT3G56310	317.581
AT2G19860	AT5G64550	220.574
AT2G22480	AT5G20570	157.348
AT1G23190	AT4G03430	107.984
AT2G17520	AT5G63840	121.931
AT3G56310	AT5G45190	240.936
AT1G27880	AT3G56310	285.179
AT1G52360	AT5G63840	105.35
AT1G26830	AT3G56310	287.074
AT1G47840	AT1G50460	92.7246
AT3G56310	AT5G27620	207.398
AT2G36060	AT5G17310	410.835
AT1G50030	AT5G63840	183.913
AT4G29130	AT5G49510	122.196
AT2G22480	AT2G25070	183.913
AT2G22480	AT3G42830	143.96
AT2G21410	AT4G32840	295.571
AT1G61040	AT3G06580	121.931
AT1G09460	AT5G63840	132.059
AT1G47840	AT3G06720	92.7246
AT1G12780	AT1G63210	143.96
AT1G47840	AT3G12110	92.7246
AT1G53710	AT3G56310	220.574
AT1G21690	AT1G23190	105.35
AT2G22480	AT5G51660	116.491
AT1G48860	AT2G22480	92.7246
AT1G02690	AT1G47840	92.7246
AT1G23190	AT3G47120	135.485
AT1G16980	AT1G47840	92.7246
AT2G22480	AT5G13520	157.348
AT3G43810	AT5G63840	222.528
AT5G23630	AT5G63840	157.348
AT3G56310	AT4G25550	207.398
AT1G16980	AT1G23190	143.96
AT1G57600	AT5G63840	222.528
AT1G17745	AT5G18200	121.931
AT1G65040	AT2G22480	92.7246
AT1G72370	AT2G22480	120.899
AT3G22480	AT4G29130	122.196
AT2G22480	AT5G54840	222.528
AT3G56310	AT5G08565	222.458
AT1G07660	AT1G47840	92.7246
AT2G27960	AT3G56310	182.875
AT1G10130	AT5G63840	222.528
AT1G66410	AT5G63840	183.913
AT1G07630	AT1G23190	113.849
AT1G09000	AT5G63840	113.692
AT1G09080	AT5G63840	113.677
AT1G07660	AT2G22480	92.7246
AT1G23190	AT1G66410	99.7677
AT3G56310	AT5G39410	240.936
AT3G06580	AT5G48630	104.464
AT2G39760	AT3G06580	222.458
AT2G22480	AT3G61650	92.7246
AT3G55770	AT4G32840	222.458
AT2G22480	AT3G13970	92.7246
AT4G29130	AT5G23290	116.491
AT2G22480	AT3G21700	113.849
AT2G22480	AT5G20850	113.692
AT2G22480	AT3G12050	121.931
AT1G79000	AT3G56310	207.425
AT1G79940	AT5G63840	222.528
AT1G21690	AT1G70730	113.677
AT4G32840	AT5G66640	397.989
AT2G01170	AT5G63840	105.35
AT1G16280	AT2G22480	106.034
AT1G70730	AT4G34460	143.96
AT1G47840	AT3G05060	92.7246
AT1G03920	AT5G18200	132.059
AT2G24120	AT5G63840	101.561
AT1G09640	AT2G22480	92.7246
AT1G17745	AT3G06580	183.913
pathway name:	ath00053.
AT4G26840	AT5G39320	309.562
AT4G10670	AT4G33670	143.96
AT1G14980	AT3G48000	311.672
AT1G23800	AT3G10330	108.627
AT2G19800	AT3G13860	192.264
AT1G13700	AT3G02870	174.069
AT1G23800	AT3G28710	92.7246
AT2G01320	AT3G29360	192.206
AT1G23800	AT1G42440	222.94
AT1G54390	AT4G26850	207.398
AT1G23800	AT5G18280	104.464
AT3G25520	AT4G33670	92.9316
AT2G47790	AT3G02870	113.692
AT1G23800	AT2G16950	116.491
pathway name:	ath00061.
AT1G36160	AT2G39770	116.491
AT1G36160	AT1G50370	222.528
AT1G36160	AT1G79750	316.888
AT1G63380	AT2G44020	169.172
AT1G36160	AT5G09860	222.528
AT1G63380	AT2G47130	169.172
AT1G36160	AT3G19980	183.913
AT1G36160	AT2G01690	113.849
AT1G36160	AT3G50670	316.888
AT1G24510	AT1G36160	183.913
AT1G36160	AT3G01090	183.913
AT1G24360	AT2G27170	132.059
AT1G15420	AT1G36160	139.858
AT1G20960	AT1G36160	183.913
AT1G36160	AT3G22630	183.913
AT1G14400	AT2G04540	121.931
AT1G36160	AT1G60620	122.196
pathway name:	ath00062.
AT2G32730	AT3G45770	196.086
AT1G80670	AT3G45770	105.35
AT2G36170	AT3G45770	99.7677
pathway name:	ath00071.
AT5G56290	AT5G65110	578.148
AT3G51840	AT5G62500	333.929
AT3G60240	AT5G27600	255.164
AT2G27710	AT2G35690	137.993
AT1G77590	AT3G59520	92.7246
AT2G35690	AT5G41770	207.425
AT1G34030	AT2G35690	126.563
AT5G57280	AT5G65110	212.533
AT1G55860	AT5G65110	169.172
AT1G53880	AT1G77590	92.7246
AT4G39520	AT5G43940	139.858
AT3G16840	AT5G43940	183.913
AT1G56450	AT2G35690	166.231
AT1G14980	AT3G48000	311.672
AT1G28060	AT2G35690	192.206
AT1G77590	AT4G26840	92.9316
AT2G35690	AT2G47110	169.172
AT2G35690	AT3G22230	207.398
AT1G04980	AT1G77590	113.692
AT3G51840	AT4G39850	335.54
AT2G27530	AT2G35690	207.398
AT1G23800	AT3G10330	108.627
AT3G05970	AT5G57020	107.984
AT2G35690	AT3G03110	160.071
AT1G50370	AT1G77590	113.849
AT2G11000	AT2G35690	207.425
AT4G16760	AT5G56290	222.528
AT3G17810	AT4G16800	222.94
AT4G26750	AT5G65110	335.54
AT1G27880	AT2G35690	197.012
AT3G24010	AT5G65110	317.581
AT2G35690	AT5G49930	182.022
AT1G47550	AT2G35690	169.172
AT1G03910	AT2G35690	242.243
AT2G35690	AT3G09630	158.626
AT2G35690	AT5G47240	197.012
AT2G27960	AT3G51840	265.51
AT1G23800	AT3G28710	92.7246
AT2G17250	AT2G35690	166.231
AT3G51840	AT4G30220	225.275
AT1G77590	AT5G57020	135.485
AT2G35690	AT5G04990	169.172
AT1G17745	AT5G43940	113.849
AT4G25630	AT5G43940	139.858
AT2G35690	AT4G13940	134.098
AT1G04710	AT1G29260	113.677
AT1G75950	AT5G65110	240.936
AT4G03430	AT5G48230	139.858
AT1G23800	AT1G42440	222.94
AT2G35690	AT5G56290	132.776
AT4G26600	AT5G43940	183.913
AT1G79150	AT5G43940	222.528
AT4G16210	AT5G54840	157.348
AT1G77590	AT2G34770	113.849
AT3G18600	AT5G43940	139.858
AT1G23800	AT5G18280	104.464
AT3G11964	AT5G43940	183.913
AT1G04710	AT3G49660	135.485
AT5G05180	AT5G65110	262.648
AT2G18220	AT5G43940	183.913
AT1G23800	AT2G16950	116.491
pathway name:	ath00072.
AT1G27400	AT4G11820	139.858
AT2G42500	AT4G11820	92.7246
AT2G39460	AT4G11820	139.858
AT2G34750	AT4G11820	113.692
AT1G36240	AT4G11820	132.984
AT1G10430	AT4G11820	113.849
AT3G12110	AT4G11820	143.96
AT2G36620	AT4G11820	183.913
AT4G11820	AT4G26840	139.858
AT1G30590	AT4G11820	92.7246
AT2G01250	AT4G11820	132.059
AT2G16360	AT4G11820	132.059
AT1G49240	AT4G11820	120.899
AT1G07770	AT4G11820	132.059
AT4G03430	AT5G48230	139.858
pathway name:	ath00100.
AT1G07420	AT3G07680	564.357
AT3G54250	AT3G54280	653.681
AT1G76490	AT2G34770	564.357
AT1G07420	AT1G29330	564.357
AT1G17280	AT5G13710	92.7246
AT1G08750	AT1G11680	139.858
AT3G02580	AT3G22480	156.309
AT1G07420	AT2G18770	101.561
AT2G43650	AT3G52940	183.913
AT1G51740	AT4G34640	132.059
AT1G11680	AT1G16330	108.627
AT1G11680	AT4G01320	157.348
AT3G02580	AT4G27690	183.913
AT1G01910	AT1G07420	101.561
AT1G28350	AT2G38700	92.7246
AT5G13710	AT5G66680	111.761
AT1G10030	AT5G13710	132.059
AT1G07420	AT1G69700	107.476
AT1G11680	AT2G20000	143.96
AT1G76490	AT3G16090	97.9007
AT3G02580	AT3G09900	121.931
AT1G47240	AT3G02580	139.858
AT1G07420	AT1G71270	92.7246
AT2G38700	AT4G11260	157.348
AT3G02580	AT5G13710	120.899
AT1G07420	AT3G06460	113.692
AT1G11680	AT2G27750	143.96
AT1G11680	AT2G30710	316.888
AT1G07420	AT1G24470	113.692
AT3G54250	AT4G37910	540.248
AT2G28850	AT3G22480	92.7246
AT1G07420	AT4G01320	222.528
AT1G14290	AT5G13710	135.485
AT1G06400	AT1G11680	113.677
AT5G13710	AT5G53770	113.692
AT1G57600	AT5G13710	105.382
AT1G11680	AT5G23630	108.627
AT1G11680	AT2G38700	222.528
AT1G76490	AT5G23630	132.059
AT5G13710	AT5G27970	113.849
AT1G11680	AT2G34980	183.913
AT1G11680	AT3G25540	132.059
AT1G12040	AT3G02580	113.692
AT1G11680	AT3G02580	157.348
AT2G28850	AT5G66680	92.7246
AT1G11680	AT3G06460	113.692
AT1G01210	AT1G11680	92.7246
AT1G76490	AT5G20850	113.692
AT1G76490	AT5G24360	132.059
AT1G07420	AT1G57600	101.561
AT2G38130	AT5G16440	242.243
AT1G11680	AT3G60360	157.348
AT1G07370	AT1G11680	132.059
AT1G11680	AT5G27720	157.348
AT1G16360	AT3G02580	113.692
AT2G28850	AT5G13060	92.7246
AT4G03430	AT5G47770	121.931
AT4G38570	AT5G13710	111.761
AT1G11680	AT4G19050	122.196
AT1G20970	AT1G58440	143.96
AT1G11680	AT5G22480	92.7246
AT1G07420	AT1G12450	113.849
AT1G07420	AT4G24960	106.1
AT3G02580	AT3G27000	113.692
AT3G52940	AT5G17690	342.195
AT1G11680	AT1G29880	113.849
AT1G57600	AT2G28850	92.7246
AT2G18760	AT4G17190	113.849
AT1G79940	AT5G13710	107.476
AT1G71270	AT3G02580	92.7246
AT3G46460	AT5G13710	113.849
AT1G10030	AT1G58440	183.913
AT1G11680	AT4G26600	121.931
AT2G28850	AT2G34770	92.7246
AT1G07420	AT4G40042	92.7246
AT1G76490	AT2G17520	99.3124
AT1G07420	AT3G04080	122.196
AT1G55810	AT3G02580	132.059
AT1G11680	AT1G33390	120.899
AT2G34770	AT5G13710	105.35
AT1G07420	AT3G22845	222.528
AT1G09020	AT1G76490	222.94
AT1G11680	AT3G48890	113.849
AT1G11680	AT1G55255	113.692
AT1G09460	AT2G28850	92.7246
AT1G07420	AT4G25630	116.491
AT2G38700	AT4G15770	121.931
AT1G76490	AT5G05620	272.381
AT2G17520	AT5G13710	108.627
AT1G18260	AT1G76490	113.692
AT4G00690	AT5G13710	113.692
AT1G07420	AT2G30710	122.196
AT1G20970	AT3G02580	143.96
AT1G11680	AT2G31170	92.9316
AT1G11680	AT1G58440	183.913
AT1G07420	AT3G46460	116.491
AT4G36480	AT5G13710	113.849
AT1G10130	AT2G28850	92.7246
AT1G32270	AT5G13710	143.96
AT1G11680	AT4G24520	157.348
AT1G11680	AT4G18900	92.7246
AT1G11680	AT5G14240	157.348
AT1G10030	AT1G11680	316.888
AT1G10030	AT3G02580	183.913
AT1G09580	AT2G28850	92.7246
AT3G02580	AT4G19490	92.7246
AT3G02580	AT3G47810	121.931
AT1G07420	AT1G11680	116.491
AT1G07420	AT2G22425	106.73
AT2G28850	AT3G04080	92.7246
AT4G34640	AT5G07320	113.849
AT1G11680	AT2G43750	99.3124
AT1G06080	AT5G13710	143.96
AT1G11680	AT3G07050	132.059
AT2G26975	AT5G13710	92.7246
AT1G15440	AT2G38700	157.348
AT3G54250	AT5G15200	255.164
AT1G79940	AT3G02580	121.931
AT1G65040	AT1G76490	92.7246
AT1G07420	AT3G19940	143.96
AT1G24470	AT3G02580	116.491
AT1G07420	AT1G13210	106.73
AT1G07420	AT4G10310	113.692
AT1G11680	AT3G46460	120.899
AT1G11680	AT3G07140	132.059
AT1G13210	AT2G28850	92.7246
AT1G11680	AT1G22180	120.899
AT1G10130	AT5G13710	106.034
AT1G06080	AT3G02580	113.849
AT1G07420	AT2G47830	107.984
AT1G13210	AT5G13710	101.561
AT4G26840	AT4G34640	139.858
AT1G01620	AT1G07420	105.35
AT1G11680	AT3G06000	143.96
AT1G07420	AT3G55360	106.73
AT1G07420	AT3G51460	116.491
AT2G18760	AT5G47770	113.692
AT1G07420	AT3G66658	116.491
AT1G11680	AT1G66960	143.96
AT1G07420	AT3G05710	122.196
AT4G40042	AT5G13710	92.7246
AT3G13225	AT3G52940	333.972
AT1G07420	AT2G39630	113.849
AT1G68000	AT5G13710	139.858
AT1G07420	AT2G34980	113.692
AT1G11680	AT1G13580	316.888
AT1G11680	AT1G12730	113.849
AT1G24470	AT1G76490	113.849
AT1G11680	AT4G16630	92.7246
AT1G49240	AT1G58440	132.059
AT1G76490	AT2G18770	101.561
AT1G11680	AT2G19760	132.059
AT1G11680	AT1G15130	120.899
AT1G11680	AT1G20970	143.96
AT1G07420	AT1G10030	122.196
AT3G54250	AT4G16700	240.936
AT1G11680	AT1G20580	157.348
AT1G07420	AT3G60800	122.196
AT1G07420	AT1G58440	107.476
AT1G07420	AT3G02580	316.888
AT1G11680	AT1G13120	132.059
AT1G07420	AT1G47290	122.196
AT1G11680	AT3G56120	139.858
AT1G11680	AT1G79150	132.059
AT1G11680	AT4G26870	157.348
AT1G32610	AT1G76490	116.491
AT1G11680	AT2G34770	104.464
AT2G22425	AT5G13710	132.059
AT4G03430	AT4G17190	139.858
AT1G11680	AT3G47810	108.627
AT2G30710	AT3G52940	106.73
AT1G76490	AT2G41490	316.888
AT1G07420	AT1G16570	100.235
AT2G22290	AT3G02580	143.96
AT1G11680	AT2G17570	156.309
AT1G07420	AT1G13580	139.858
AT1G76490	AT5G66680	99.7677
AT1G58440	AT3G62120	113.677
AT2G28850	AT5G27970	92.7246
AT1G58440	AT2G17520	113.849
AT1G07420	AT3G25540	100.235
pathway name:	ath00120.
AT4G39520	AT5G43940	139.858
AT3G16840	AT5G43940	183.913
AT1G14980	AT3G48000	311.672
AT1G23800	AT3G10330	108.627
AT1G23800	AT3G28710	92.7246
AT1G17745	AT5G43940	113.849
AT4G25630	AT5G43940	139.858
AT1G04710	AT1G29260	113.677
AT1G23800	AT1G42440	222.94
AT4G26600	AT5G43940	183.913
AT1G79150	AT5G43940	222.528
AT3G18600	AT5G43940	139.858
AT1G23800	AT5G18280	104.464
AT3G11964	AT5G43940	183.913
AT1G04710	AT3G49660	135.485
AT2G18220	AT5G43940	183.913
AT1G23800	AT2G16950	116.491
pathway name:	ath00130.
AT2G30920	AT3G24200	108.627
AT1G14400	AT3G24200	120.899
AT1G09020	AT5G57300	113.692
AT3G24200	AT4G38130	122.196
AT5G27060	AT5G57300	169.172
AT3G24200	AT5G55130	222.458
pathway name:	ath00150.
AT3G02820	AT4G29510	1414.96
AT2G45000	AT4G31120	143.96
AT4G03430	AT4G31120	139.858
AT2G21660	AT4G29510	183.913
AT2G29080	AT4G29510	222.528
AT3G50670	AT4G29510	316.888
pathway name:	ath00190.
AT3G42050	AT4G11150	578.148
AT4G02620	AT4G23710	564.357
AT1G78900	AT3G42050	564.357
AT1G12840	AT3G58730	564.357
AT1G78900	AT3G58730	564.357
AT3G42050	AT3G58730	564.357
AT1G22450	AT1G22840	578.148
AT3G28715	AT4G02620	92.7246
AT1G03530	AT1G17260	143.96
AT1G16700	AT1G48790	169.172
AT1G31470	AT2G25610	113.677
AT3G09790	AT4G11150	262.648
AT1G19910	AT3G18430	92.7246
AT1G80830	AT4G32530	105.35
AT2G25610	AT2G40420	316.888
AT3G28710	AT5G48840	92.7246
AT1G02410	AT3G12180	183.913
AT2G33040	AT3G05090	108.627
AT1G54650	AT3G28715	92.7246
AT3G28710	AT4G19110	92.7246
AT1G13120	AT5G13440	92.7246
AT1G78900	AT2G31970	99.3124
AT5G08670	AT5G48120	92.7246
AT1G19910	AT1G51260	169.172
AT1G09620	AT5G47030	113.677
AT2G07698	AT5G13450	92.7246
AT3G60330	AT5G19680	113.692
AT3G42050	AT4G17170	247.186
AT1G78900	AT1G79750	107.476
AT1G16570	AT2G25610	95.3898
AT3G28710	AT5G10050	92.7246
AT3G11630	AT3G28710	92.7246
AT2G44580	AT4G02620	143.96
AT1G64200	AT5G13780	113.677
AT1G78900	AT3G58560	113.692
AT1G12840	AT5G54840	135.485
AT1G19910	AT5G66680	92.7246
AT2G21410	AT5G02530	116.491
AT3G60330	AT5G20570	135.485
AT1G17590	AT2G33040	113.692
AT2G07698	AT3G57350	169.172
AT1G78900	AT3G01390	183.913
AT3G28715	AT4G38900	92.7246
AT1G19910	AT2G44610	92.7246
AT3G27240	AT5G13440	272.381
AT1G19910	AT1G54140	92.7246
AT2G25610	AT3G07680	113.677
AT1G78900	AT3G28710	92.7246
AT3G08560	AT5G42190	143.96
AT1G03920	AT3G28710	92.7246
AT3G28710	AT4G16700	92.7246
AT2G20360	AT5G44740	207.425
AT1G22450	AT2G20580	207.712
AT1G64200	AT3G28710	92.7246
AT2G22290	AT3G58730	143.96
AT1G02410	AT2G44150	183.913
AT2G26590	AT5G55290	185.294
AT3G01390	AT3G42050	139.858
AT2G33040	AT3G27000	113.692
AT2G21410	AT2G40730	98.0298
AT1G54650	AT3G28710	92.7246
AT2G07698	AT5G40660	272.381
AT2G19830	AT3G28715	92.7246
AT1G19910	AT4G39830	92.7246
AT1G76030	AT3G28715	92.7246
AT1G20140	AT3G58730	92.7246
AT4G11150	AT5G40840	190.59
AT1G72340	AT4G05020	116.491
AT1G60620	AT3G08560	143.96
AT2G44350	AT3G28715	92.7246
AT1G19910	AT2G30910	92.7246
AT3G22480	AT3G28710	92.7246
AT3G28710	AT5G39740	169.172
AT1G79750	AT3G28710	92.7246
AT1G12840	AT1G78900	316.888
AT1G43700	AT3G28710	92.7246
AT1G14400	AT2G25610	113.849
AT1G08750	AT4G32530	104.464
AT1G20260	AT4G02620	92.7246
AT2G33040	AT5G58230	108.627
AT1G76030	AT3G18430	92.7246
AT3G28710	AT4G05440	92.7246
AT1G78900	AT5G02530	105.35
AT1G78900	AT5G14050	94.2047
AT1G14230	AT3G42050	92.7246
AT1G12840	AT3G21700	135.485
AT1G22450	AT5G52640	207.398
AT5G08670	AT5G47030	92.7246
AT1G12840	AT2G21410	111.761
AT2G33040	AT3G19420	107.984
AT1G78900	AT5G44635	92.7246
AT3G28715	AT5G48840	92.7246
AT4G39080	AT5G09230	262.648
AT1G80230	AT3G55770	222.458
AT3G01390	AT3G58730	139.858
AT1G76030	AT1G78900	92.7246
AT5G40650	AT5G55130	285.179
AT4G02580	AT4G30480	255.164
AT2G44610	AT4G02620	132.059
AT1G79750	AT3G28715	92.7246
AT1G14400	AT4G02620	183.913
AT2G07671	AT2G07698	92.7246
AT1G17745	AT4G02620	121.931
AT1G17260	AT5G19680	143.96
AT1G19910	AT2G31300	92.7246
AT3G28710	AT5G67290	92.7246
AT1G77290	AT3G58730	169.172
AT3G27240	AT4G10040	410.835
AT2G44610	AT3G58730	113.849
AT1G80670	AT5G13430	92.7246
AT2G16950	AT3G58730	132.059
AT2G44620	AT5G11900	222.94
AT1G64200	AT3G18430	121.931
AT2G21410	AT3G28710	92.7246
AT1G07270	AT1G22450	194.724
AT1G78900	AT3G59760	107.984
AT1G50370	AT2G33040	121.931
AT1G12840	AT1G14400	132.059
AT1G02410	AT1G12340	92.7246
AT2G42120	AT3G28710	92.7246
AT3G08560	AT5G57015	92.7246
AT1G78900	AT5G42190	105.35
AT2G44620	AT5G37055	183.575
AT1G78900	AT2G32600	113.677
AT1G76030	AT2G21410	92.7246
AT2G31970	AT3G58730	99.3124
AT2G37620	AT5G08670	169.172
AT3G42050	AT4G02620	222.528
AT1G53880	AT3G58730	92.7246
AT2G33040	AT5G08670	92.7246
AT1G27450	AT3G28710	92.7246
AT1G32270	AT3G28710	92.7246
AT3G58730	AT4G02620	183.913
AT3G28710	AT5G51970	92.7246
AT1G17745	AT1G19910	92.7246
AT1G47240	AT2G25610	105.35
AT1G08780	AT1G78900	104.464
AT2G44350	AT3G28710	92.7246
AT3G28715	AT5G10050	92.7246
AT2G21410	AT4G32840	295.571
AT1G78900	AT5G67320	113.677
AT3G18430	AT3G28715	92.7246
AT1G07940	AT1G19910	272.381
AT1G05120	AT3G08560	143.96
AT1G71270	AT3G28710	92.7246
AT1G32610	AT1G64200	106.1
AT5G08670	AT5G40660	272.381
AT2G21410	AT4G33150	132.059
AT2G33040	AT2G34720	92.7246
AT1G20140	AT1G64200	92.7246
AT1G07940	AT4G11150	169.172
AT1G53165	AT2G33040	113.849
AT1G48090	AT1G78900	106.73
AT2G21410	AT3G08560	143.96
AT4G03240	AT5G66760	121.931
AT1G19910	AT2G22290	92.7246
AT3G19020	AT3G28715	92.7246
AT5G08670	AT5G17270	92.7246
AT3G01390	AT4G02620	143.96
AT3G19980	AT4G05020	120.899
AT2G33040	AT3G48850	207.398
AT1G03190	AT1G78900	113.692
AT1G74150	AT5G08670	169.172
AT1G78900	AT2G18760	135.485
AT3G27380	AT5G49010	285.179
AT1G12840	AT3G18430	135.485
AT2G33040	AT5G12980	207.398
AT1G76030	AT4G23710	92.7246
AT5G28740	AT5G40810	165.016
AT1G10170	AT5G66760	255.164
AT3G18430	AT4G02620	121.931
AT3G27240	AT5G42970	220.574
AT1G62020	AT2G33040	121.931
AT2G21410	AT5G52640	335.54
AT2G21410	AT4G02620	116.491
AT1G16570	AT4G32530	116.491
AT3G28710	AT4G26530	169.172
AT2G46470	AT3G27240	156.309
AT1G20260	AT2G21410	92.7246
AT1G14400	AT3G58730	132.059
AT2G25610	AT5G13780	92.9316
AT2G07698	AT2G32510	272.381
AT1G80670	AT5G13440	92.7246
AT1G22450	AT1G29150	287.074
AT2G28910	AT5G25450	197.012
AT1G50940	AT2G18450	113.692
AT3G28710	AT5G14170	169.172
AT3G28715	AT5G26680	92.7246
AT1G50230	AT4G25950	262.648
AT1G78900	AT5G17270	113.677
AT1G12840	AT1G64200	132.059
AT1G15710	AT3G28715	92.7246
AT2G19830	AT3G28710	92.7246
AT3G15220	AT3G27380	106.73
AT3G28715	AT4G16700	92.7246
AT1G78900	AT3G53570	98.0298
AT1G14230	AT1G78900	92.7246
AT1G71270	AT3G28715	92.7246
AT1G64200	AT1G78900	113.849
AT1G15920	AT1G78900	106.1
AT2G21410	AT2G26660	132.059
AT4G11150	AT5G04990	169.172
AT2G26300	AT3G28710	169.172
AT1G19910	AT2G01250	272.381
AT3G28710	AT5G23290	92.7246
AT2G26140	AT2G33040	135.485
AT1G14320	AT2G33040	113.849
AT1G05120	AT1G64200	116.491
AT4G11150	AT5G56150	242.243
AT3G08560	AT3G58730	143.96
AT2G06530	AT4G02620	183.913
AT1G02410	AT5G27400	185.294
AT1G08780	AT3G28715	92.7246
AT2G07698	AT3G14290	272.381
AT2G33040	AT5G60790	116.491
AT1G04820	AT2G20360	335.54
AT3G28715	AT4G19110	92.7246
AT1G64200	AT3G58730	113.849
AT4G17615	AT5G40650	222.458
AT1G78900	AT5G04990	169.172
AT3G16640	AT4G11150	207.425
AT1G56450	AT2G25610	107.476
AT3G18430	AT4G23710	157.348
AT1G17260	AT3G42830	143.96
AT4G32530	AT5G01230	122.196
AT1G03190	AT2G33040	121.931
AT2G07698	AT3G58560	92.7246
AT2G34050	AT5G08670	169.172
AT1G19910	AT2G25610	92.7246
AT2G07671	AT5G08670	92.7246
AT2G33040	AT2G40290	139.858
AT3G28715	AT4G22570	92.7246
AT1G76030	AT5G42190	92.7246
AT2G21410	AT3G01390	135.485
AT1G11800	AT5G13430	272.381
AT5G08670	AT5G13450	92.7246
AT1G53165	AT3G27380	132.059
AT1G23800	AT3G28710	92.7246
AT2G38670	AT3G03070	167.715
AT1G20260	AT3G58730	92.7246
AT2G33040	AT3G19980	100.235
AT3G28710	AT5G58240	92.7246
AT3G55360	AT4G32530	113.677
AT3G22845	AT4G32530	106.73
AT1G15920	AT2G07698	92.7246
AT2G21410	AT3G28715	92.7246
AT4G39080	AT5G10260	169.172
AT2G07698	AT5G62500	272.381
AT3G15220	AT3G58730	113.849
AT2G07698	AT5G62600	169.172
AT1G22450	AT2G40490	207.425
AT1G60620	AT1G64200	113.677
AT1G53165	AT3G58730	113.849
AT3G28710	AT4G08960	92.7246
AT3G28715	AT5G46860	92.7246
AT4G39080	AT5G14170	207.425
AT2G22425	AT3G28710	92.7246
AT1G19910	AT2G04845	169.172
AT1G76030	AT2G30710	92.7246
AT2G15790	AT4G23710	121.931
AT1G20140	AT1G78900	92.7246
AT2G33040	AT3G15220	100.619
AT1G54080	AT4G39080	212.533
AT3G28715	AT4G40042	92.7246
AT1G22450	AT5G42740	162.401
AT1G19910	AT1G33120	272.381
AT1G78900	AT3G05210	107.984
AT3G18430	AT3G28710	92.7246
AT1G76030	AT3G05710	92.7246
AT2G04038	AT3G27240	262.648
AT2G21410	AT3G42050	132.776
AT2G07698	AT2G34050	92.7246
AT2G07698	AT5G08670	92.7246
AT1G20260	AT1G64200	92.7246
AT2G21410	AT4G23710	111.761
AT1G13210	AT3G28710	92.7246
AT2G22290	AT4G02620	143.96
AT3G28715	AT5G23290	92.7246
AT1G12840	AT1G20260	92.7246
AT4G25120	AT5G56090	121.931
AT1G64200	AT3G01390	113.849
AT3G27380	AT4G03240	108.627
AT2G44580	AT3G42050	113.692
AT3G58730	AT5G42190	135.485
AT4G02580	AT5G12210	242.243
AT4G11150	AT4G38260	194.724
AT1G64200	AT3G42050	387.927
AT1G31470	AT4G32530	116.491
AT1G03930	AT1G64200	92.7246
AT3G11630	AT3G27240	104.464
AT3G08560	AT4G02620	143.96
AT1G09330	AT1G65290	157.348
AT1G53570	AT1G78900	139.858
AT1G07890	AT3G27240	183.913
AT1G22450	AT5G35530	287.074
AT1G34770	AT4G32470	462.213
AT2G21410	AT3G58730	111.761
AT1G53240	AT5G37510	387.927
AT1G64200	AT1G80410	98.0298
AT2G07698	AT2G33040	92.7246
AT2G25610	AT3G18430	107.476
AT1G78900	AT2G12550	207.398
AT1G25420	AT5G37510	262.648
AT2G25610	AT3G55360	107.984
AT2G16940	AT5G67590	163.051
AT1G72340	AT3G58730	135.485
AT4G11150	AT4G25950	262.648
AT1G55255	AT4G02620	113.692
AT1G78900	AT4G02620	132.059
AT1G12840	AT1G76030	92.7246
AT1G78900	AT2G43750	222.528
AT1G21690	AT2G33040	121.931
AT2G07698	AT2G07741	92.7246
AT2G18450	AT4G03240	113.692
AT1G08750	AT2G25610	143.96
AT2G33040	AT5G52640	105.382
AT3G28715	AT4G08960	92.7246
AT2G44610	AT4G23710	157.348
AT1G12840	AT3G44110	247.186
AT3G28715	AT4G14350	92.7246
AT2G07698	AT2G26140	92.7246
AT2G21410	AT5G42740	101.561
AT1G20260	AT1G78900	92.7246
AT3G58730	AT5G13780	107.476
AT5G08670	AT5G52640	92.7246
AT1G78900	AT4G14540	222.528
AT1G12840	AT2G36170	135.485
AT1G78900	AT2G13570	143.96
AT3G22480	AT3G28715	92.7246
AT2G44150	AT3G27240	108.627
AT1G13120	AT5G13430	92.7246
AT2G21270	AT4G23710	121.931
AT3G08560	AT3G18430	143.96
AT2G25610	AT5G01230	105.35
AT2G07698	AT5G47030	92.7246
AT2G30710	AT3G42050	99.3124
AT1G51260	AT5G08670	169.172
AT1G12040	AT3G28710	92.7246
AT3G28715	AT5G01320	92.7246
AT3G28710	AT3G60820	272.381
AT2G25610	AT3G22630	107.984
AT3G05000	AT4G25950	262.648
AT1G19910	AT1G78900	92.7246
AT1G20260	AT3G28710	92.7246
AT2G07741	AT5G08670	92.7246
AT2G42120	AT3G28715	92.7246
AT2G07698	AT5G03415	169.172
AT1G24470	AT2G25610	113.692
AT1G08780	AT3G28710	92.7246
AT3G28710	AT4G33070	92.7246
AT3G28715	AT5G58240	92.7246
AT1G60620	AT1G78900	113.677
AT3G28715	AT4G05440	92.7246
AT1G78900	AT2G21410	143.96
AT1G15710	AT3G28710	92.7246
AT3G28715	AT5G51970	92.7246
AT2G16950	AT4G05020	120.899
AT1G64200	AT4G02620	139.858
AT1G02080	AT3G28710	169.172
AT3G28710	AT4G02620	92.7246
AT4G11150	AT5G46190	397.989
AT3G48780	AT4G25950	169.172
AT1G20260	AT3G42050	92.7246
AT3G08560	AT3G28715	92.7246
AT3G28710	AT5G26680	92.7246
AT1G64200	AT2G36460	315.714
pathway name:	ath00220.
AT1G29900	AT1G48090	95.3898
AT1G29900	AT3G49830	113.692
AT3G06720	AT4G24830	100.235
AT1G29900	AT3G06000	143.96
AT1G29900	AT3G03110	156.309
AT1G29900	AT2G39260	106.034
AT1G29900	AT5G53480	122.196
AT1G29900	AT5G10810	207.712
AT1G25350	AT1G70310	193.454
AT1G27880	AT1G29900	255.164
AT1G14980	AT3G48000	311.672
AT1G29900	AT3G07050	222.528
AT1G75330	AT3G54610	222.528
AT1G29900	AT4G38600	122.196
AT1G29900	AT5G19820	222.528
AT1G29900	AT1G67120	183.913
AT1G29900	AT2G15790	139.858
AT1G02690	AT5G10920	183.913
AT1G29900	AT3G11910	113.849
AT1G23800	AT3G10330	108.627
AT1G29900	AT3G22630	120.899
AT1G52360	AT5G10920	113.677
AT1G29900	AT2G16950	121.931
AT3G02470	AT3G14390	92.7246
AT1G29900	AT2G45790	120.899
AT3G55610	AT5G64550	169.172
AT3G06720	AT5G10920	106.1
AT1G29900	AT1G54270	174.069
AT1G29900	AT2G29400	106.034
AT1G29900	AT1G29940	222.528
AT3G12050	AT5G15950	113.692
AT1G23820	AT1G65040	92.7246
AT1G29900	AT5G04340	158.626
AT1G23800	AT3G28710	92.7246
AT1G18600	AT3G02470	113.677
AT1G29900	AT3G09810	120.899
AT1G79990	AT5G10920	139.858
AT1G23820	AT4G29720	132.059
AT1G44820	AT2G28210	169.172
AT3G48750	AT4G24830	116.491
AT1G29900	AT4G26870	183.913
AT4G17830	AT4G34450	107.984
AT1G23800	AT1G42440	222.94
AT1G29900	AT1G79750	106.73
AT1G08830	AT3G02470	132.776
AT2G43650	AT4G17830	113.677
AT1G70310	AT2G34720	92.7246
AT1G29900	AT2G44510	183.913
AT1G29900	AT5G47240	162.401
AT1G04480	AT1G29900	316.888
AT1G29900	AT4G27640	183.913
AT3G02470	AT3G12050	106.1
AT1G07660	AT1G29900	92.7246
AT1G23800	AT5G18280	104.464
AT1G23820	AT3G19420	107.984
AT1G17590	AT1G23820	122.196
AT1G29900	AT3G06910	139.858
AT1G29900	AT1G72440	222.528
AT1G29900	AT5G22330	183.913
AT1G75330	AT2G05840	92.7246
AT1G29900	AT5G47010	113.849
AT1G23800	AT2G16950	116.491
AT1G29900	AT3G03600	183.913
AT1G29900	AT1G55810	108.627
pathway name:	ath00230.
AT1G78650	AT2G29570	4156.48
AT1G07790	AT5G45140	564.357
AT1G29940	AT2G29540	564.357
AT3G04920	AT3G52090	578.148
AT5G27740	AT5G67100	1414.96
AT1G67320	AT3G03110	564.357
AT1G07370	AT1G16350	578.148
AT3G06010	AT4G35800	930.866
AT3G16980	AT3G52090	564.357
AT1G67630	AT5G41880	4156.48
AT1G08260	AT3G54670	564.357
AT3G53650	AT5G45140	564.357
AT1G09200	AT2G27470	564.357
AT4G35800	AT5G51940	1657.81
AT1G50370	AT4G21710	564.357
AT3G22320	AT5G59180	564.357
AT3G19840	AT4G35800	653.681
AT1G67630	AT2G31320	1657.81
AT1G44910	AT4G35800	564.357
AT2G21790	AT3G27060	930.866
AT1G29940	AT3G57660	1414.96
AT1G16280	AT2G21790	564.357
AT3G57490	AT5G41880	1657.81
AT1G08260	AT3G57150	1414.96
AT1G21690	AT5G63960	1414.96
AT1G67630	AT5G27740	1414.96
AT2G31320	AT5G67100	1657.81
AT1G08260	AT1G67320	1414.96
AT1G04730	AT2G27470	564.357
AT1G67320	AT5G67100	1414.96
AT1G08260	AT3G18524	564.357
AT3G25100	AT5G67100	4156.48
AT1G54140	AT3G16980	564.357
AT4G02460	AT5G63960	1414.96
AT1G07790	AT1G08260	564.357
AT2G29540	AT3G25940	564.357
AT1G29940	AT2G34970	564.357
AT1G29940	AT5G41010	564.357
AT1G08260	AT5G63960	564.357
AT1G01510	AT1G63660	578.148
AT2G42120	AT5G67100	1414.96
AT2G31970	AT5G63960	564.357
AT3G02820	AT5G63960	564.357
AT4G32420	AT4G35800	653.681
AT1G04730	AT1G08260	1414.96
AT2G04630	AT3G22320	564.357
AT2G29570	AT5G63960	4156.48
AT5G02530	AT5G41880	564.357
AT4G21710	AT5G13680	564.357
AT2G33610	AT4G35800	930.866
AT1G29940	AT3G13940	564.357
AT1G17760	AT4G35800	564.357
AT2G06510	AT4G35800	564.357
AT2G29540	AT5G60040	1414.96
AT2G42120	AT3G59810	653.681
AT1G67320	AT5G41880	1414.96
AT4G09140	AT5G63960	564.357
AT3G13940	AT3G22320	564.357
AT5G41880	AT5G67100	1414.96
AT3G42660	AT5G67100	1414.96
[truncated: 16,205 more rows]
[truncated: 3 more columns]
