# Supplementary material for: Global protein interactome exploration through mining genome-scale data in Arabidopsis thaliana
Source: BMC Genomics. 2010 Nov 2;11(Suppl 2):S2. doi: 10.1186/1471-2164-11-S2-S2 (PMC2975419; doi:10.1186/1471-2164-11-S2-S2)
Supplement: Additional file 6 — The tables in the file contains the information about the predictive result of the seven methods applied in our study. [file 1471-2164-11-S2-S2-S6.xls]

## Sheet: Sheet1
Predictive A.thaliana protein interaction pair in S.Cerevisiae, The first two protein si from A.thaliana. the third and fourth protein are from S.Cerevisiae
the information under the four protein are the interaction information from databases.
AT2G33340	AT5G06160	YLL036C	YDL030W
uniprotkb:P32523|intact:EBI-493	uniprotkb:P19736|intact:EBI-511	uniprotkb:PSO4(gene name synonym)|uniprotkb:YLL036C(locus name)|uniprotkb:prp19_yeast(shortlabel)|irefindex:KdND4RpxZClM+WS1nvziahvv9TE4932(rogid)	uniprotkb:YDL030W(locus name)|uniprotkb:D2773(orf name)|uniprotkb:prp9_yeast(shortlabel)|irefindex:2uLHEot3Ll59aIe+LaO9Gats/DM4932(rogid)	uniprotkb:PRP19	uniprotkb:PRP9	psi-mi:"MI:0676"(tandem affinity purification)	Ohi et al. (2002)	pubmed:11884590	taxid:4932(Baker's yeast)	taxid:4932(Baker's yeast)	psi-mi:"MI:0914"(association)	psi-mi:"MI:0469"(intact)	intact:EBI-538568|irefindex:nBkleThCjmk7gJgEWNUybk9OIcc(rigid)	-	psi-mi:"MI:0496"(bait)	psi-mi:"MI:0498"(prey)	psi-mi:"MI:0499"(unspecified role)	psi-mi:"MI:0499"(unspecified role)	go:"GO:0000398"(nuclear mRNA splicing, via spliceosome)|sgd:S000003959(PRP19)|go:"GO:0005739"(mitochondrion)|uniprotkb:Q07870(secondary-ac)|go:"GO:0005515"(protein binding)|go:"GO:0031202"|go:"GO:0006511"(ubiquitin-dependent protein catabolic process)|interpro:IPR003613(U box)|cygd:YLL036c|rcsb pdb:1N87|rcsb pdb:2BAY|interpro:IPR013915(Pre-mRNA-splicing factor 19)|ensembl:YLL036C|go:"GO:0000151"(…	go:"GO:0008270"(zinc ion binding)|go:"GO:0000398"(nuclear mRNA splicing, via spliceosome)|sgd:S000002188(PRP9)|go:"GO:0003723"(RNA binding)|go:"GO:0005686"(U2 snRNP)|go:"GO:0005515"(protein binding)|interpro:IPR000690(Zinc finger, C2H2-type matrin)|interpro:IPR003604(Zinc finger, U1-type)|cygd:YDL030w|ensembl:YDL030W|refseq:NP_010254.1|interpro:IPR015880(Zinc finger, C2H2-like)|go:"GO:0005681"(sp…	psi-mi:"MI:0326"(protein)	psi-mi:"MI:0326"(protein)	taxid:4932(Baker's yeast)	Spoke	-	-	-	-	-	-
uniprotkb:P32523|intact:EBI-493	uniprotkb:P19736|intact:EBI-511	uniprotkb:PSO4(gene name synonym)|uniprotkb:YLL036C(locus name)|uniprotkb:prp19_yeast(shortlabel)|irefindex:KdND4RpxZClM+WS1nvziahvv9TE4932(rogid)	uniprotkb:YDL030W(locus name)|uniprotkb:D2773(orf name)|uniprotkb:prp9_yeast(shortlabel)|irefindex:2uLHEot3Ll59aIe+LaO9Gats/DM4932(rogid)	uniprotkb:PRP19	uniprotkb:PRP9	psi-mi:"MI:0676"(tandem affinity purification)	Gavin et al. (2006)	pubmed:16429126	taxid:4932(Baker's yeast)	taxid:4932(Baker's yeast)	psi-mi:"MI:0914"(association)	psi-mi:"MI:0469"(intact)	intact:EBI-803122|irefindex:nBkleThCjmk7gJgEWNUybk9OIcc(rigid)	-	psi-mi:"MI:0496"(bait)	psi-mi:"MI:0498"(prey)	psi-mi:"MI:0499"(unspecified role)	psi-mi:"MI:0499"(unspecified role)	go:"GO:0000398"(nuclear mRNA splicing, via spliceosome)|sgd:S000003959(PRP19)|go:"GO:0005739"(mitochondrion)|uniprotkb:Q07870(secondary-ac)|go:"GO:0005515"(protein binding)|go:"GO:0031202"|go:"GO:0006511"(ubiquitin-dependent protein catabolic process)|interpro:IPR003613(U box)|cygd:YLL036c|rcsb pdb:1N87|rcsb pdb:2BAY|interpro:IPR013915(Pre-mRNA-splicing factor 19)|ensembl:YLL036C|go:"GO:0000151"(…	go:"GO:0008270"(zinc ion binding)|go:"GO:0000398"(nuclear mRNA splicing, via spliceosome)|sgd:S000002188(PRP9)|go:"GO:0003723"(RNA binding)|go:"GO:0005686"(U2 snRNP)|go:"GO:0005515"(protein binding)|interpro:IPR000690(Zinc finger, C2H2-type matrin)|interpro:IPR003604(Zinc finger, U1-type)|cygd:YDL030w|ensembl:YDL030W|refseq:NP_010254.1|interpro:IPR015880(Zinc finger, C2H2-like)|go:"GO:0005681"(sp…	psi-mi:"MI:0326"(protein)	psi-mi:"MI:0326"(protein)	taxid:4932(Baker's yeast)	Spoke	-	-	-	-	-	-
AT1G21690	AT5G66130	YJR068W	YER173W
uniprotkb:P32641|intact:EBI-14675	uniprotkb:P40348|intact:EBI-14992	uniprotkb:YER173W(locus name)|uniprotkb:SYGP-ORF60(orf name)|uniprotkb:rad24_yeast(shortlabel)|irefindex:WcU4Csw2ql6YqXv6xRLIcdrJhSU4932(rogid)	uniprotkb:YJR068W(locus name)|uniprotkb:J1808(orf name)|uniprotkb:Activator 1 41 kDa subunit(gene name synonym)|uniprotkb:rfc2_yeast(shortlabel)|irefindex:raGMtBPc6GdZC9kkdpCjysEeZlk4932(rogid)	uniprotkb:RAD24	uniprotkb:RFC2	psi-mi:"MI:0007"(anti tag coimmunoprecipitation)	Ho et al. (2002)	pubmed:11805837	taxid:4932(Baker's yeast)	taxid:4932(Baker's yeast)	psi-mi:"MI:0914"(association)	psi-mi:"MI:0469"(intact)	intact:EBI-46250|irefindex:vbjqRvqHPDJniKhLOn92RKeC/Qo(rigid)	-	psi-mi:"MI:0496"(bait)	psi-mi:"MI:0498"(prey)	psi-mi:"MI:0499"(unspecified role)	psi-mi:"MI:0499"(unspecified role)	go:"GO:0007131"(reciprocal meiotic recombination)|go:"GO:0006289"(nucleotide-excision repair)|go:"GO:0000077"(DNA damage checkpoint)|sgd:S000000975(RAD24)|go:"GO:0005634"(nucleus)|refseq:NP_011100.1|go:"GO:0005515"(protein binding)|interpro:IPR004582(Checkpoint protein Rad24)|go:"GO:0005524"(ATP binding)|cygd:YER173w|ensembl:YER173W|go:"GO:0031389"(Rad17 RFC-like complex)|interpro:IPR018324|unipr…	sgd:S000003829(RFC2)|go:"GO:0005663"(DNA replication factor C complex)|go:"GO:0000075"(cell cycle checkpoint)|go:"GO:0006272"(leading strand elongation)|go:"GO:0007062"(sister chromatid cohesion)|go:"GO:0031390"(Ctf18 RFC-like complex)|refseq:NP_012602.1|go:"GO:0005515"(protein binding)|go:"GO:0006298"(mismatch repair)|go:"GO:0005634"(nucleus)|go:"GO:0005524"(ATP binding)|interpro:IPR003593(AAA+ …	psi-mi:"MI:0326"(protein)	psi-mi:"MI:0326"(protein)	taxid:4932(Baker's yeast)	Spoke	-	-	-	-	-	-
uniprotkb:P32641|intact:EBI-14675	uniprotkb:P40348|intact:EBI-14992	uniprotkb:YER173W(locus name)|uniprotkb:SYGP-ORF60(orf name)|uniprotkb:rad24_yeast(shortlabel)|irefindex:WcU4Csw2ql6YqXv6xRLIcdrJhSU4932(rogid)	uniprotkb:YJR068W(locus name)|uniprotkb:J1808(orf name)|uniprotkb:Activator 1 41 kDa subunit(gene name synonym)|uniprotkb:rfc2_yeast(shortlabel)|irefindex:raGMtBPc6GdZC9kkdpCjysEeZlk4932(rogid)	uniprotkb:RAD24	uniprotkb:RFC2	psi-mi:"MI:0007"(anti tag coimmunoprecipitation)	Ho et al. (2002)	pubmed:11805837	taxid:4932(Baker's yeast)	taxid:4932(Baker's yeast)	psi-mi:"MI:0914"(association)	psi-mi:"MI:0469"(intact)	intact:EBI-46250|irefindex:vbjqRvqHPDJniKhLOn92RKeC/Qo(rigid)	-	psi-mi:"MI:0496"(bait)	psi-mi:"MI:0498"(prey)	psi-mi:"MI:0499"(unspecified role)	psi-mi:"MI:0499"(unspecified role)	go:"GO:0007131"(reciprocal meiotic recombination)|go:"GO:0006289"(nucleotide-excision repair)|go:"GO:0000077"(DNA damage checkpoint)|sgd:S000000975(RAD24)|go:"GO:0005634"(nucleus)|refseq:NP_011100.1|go:"GO:0005515"(protein binding)|interpro:IPR004582(Checkpoint protein Rad24)|go:"GO:0005524"(ATP binding)|cygd:YER173w|ensembl:YER173W|go:"GO:0031389"(Rad17 RFC-like complex)|interpro:IPR018324|unipr…	sgd:S000003829(RFC2)|go:"GO:0005663"(DNA replication factor C complex)|go:"GO:0000075"(cell cycle checkpoint)|go:"GO:0006272"(leading strand elongation)|go:"GO:0007062"(sister chromatid cohesion)|go:"GO:0031390"(Ctf18 RFC-like complex)|refseq:NP_012602.1|go:"GO:0005515"(protein binding)|go:"GO:0006298"(mismatch repair)|go:"GO:0005634"(nucleus)|go:"GO:0005524"(ATP binding)|interpro:IPR003593(AAA+ …	psi-mi:"MI:0326"(protein)	psi-mi:"MI:0326"(protein)	taxid:4932(Baker's yeast)	Spoke	-	-	-	-	-	-
AT2G21790	AT3G27060	YER070W	YJL026W
uniprotkb:P21524|intact:EBI-15234	uniprotkb:P09938|intact:EBI-15240	uniprotkb:YER070W(locus name)|uniprotkb:CRT7(gene name synonym)|uniprotkb:RIR1(gene name synonym)|uniprotkb:SDS12(gene name synonym)|uniprotkb:Ribonucleotide reductase large subunit 1(gene name synonym)|uniprotkb:Ribonucleotide reductase R1 subunit 1(gene name synonym)|uniprotkb:rir1_yeast(shortlabel)|irefindex:Y87r+AcEbG2TVXA5bhulaZN152c4932(rogid)	uniprotkb:YJL026W(locus name)|uniprotkb:J1271(orf name)|uniprotkb:CRT6(gene name synonym)|uniprotkb:Ribonucleotide reductase small subunit 1(gene name synonym)|uniprotkb:Ribonucleotide reductase R2 subunit 1(gene name synonym)|uniprotkb:rir2_yeast(shortlabel)|irefindex:Z+Hb0/tn2ECkt+PvSx2CM0lOuVE4932(rogid)	uniprotkb:RNR1	uniprotkb:RNR2	psi-mi:"MI:0029"(cosedimentation through density gradient)	Chabes et al. (2000)	pubmed:10716984	taxid:4932(Baker's yeast)	taxid:4932(Baker's yeast)	psi-mi:"MI:0915"(physical association)	psi-mi:"MI:0469"(intact)	intact:EBI-1396608|irefindex:rONk2XmhVyL/cQgKSosmguS/+BY(rigid)	-	psi-mi:"MI:0497"(neutral component)	psi-mi:"MI:0497"(neutral component)	psi-mi:"MI:0499"(unspecified role)	psi-mi:"MI:0499"(unspecified role)	sgd:S000000872(RNR1)|go:"GO:0005971"(ribonucleoside-diphosphate reductase complex)|go:"GO:0004748"(ribonucleoside-diphosphate reductase activity)|interpro:IPR005144(ATP-cone)|interpro:IPR000788(Ribonucleotide reductase large subunit, C-terminal)|go:"GO:0006260"(DNA replication)|go:"GO:0055114"(oxidation reduction)|go:"GO:0005524"(ATP binding)|cygd:YER070w|go:"GO:0005515"(protein binding)|ensembl:…	sgd:S000003563(RNR2)|go:"GO:0005971"(ribonucleoside-diphosphate reductase complex)|go:"GO:0005634"(nucleus)|interpro:IPR012348(Ribonucleotide reductase-related)|interpro:IPR000358(Ribonucleotide reductase)|go:"GO:0005506"(iron ion binding)|go:"GO:0009186"(deoxyribonucleoside diphosphate metabolic process)|go:"GO:0006260"(DNA replication)|go:"GO:0055114"(oxidation reduction)|cygd:YJL026w|rcsb pdb:…	psi-mi:"MI:0326"(protein)	psi-mi:"MI:0326"(protein)	taxid:-1	Spoke	-	-	-	-	-	-
uniprotkb:P21524|intact:EBI-15234	uniprotkb:P09938|intact:EBI-15240	uniprotkb:YER070W(locus name)|uniprotkb:CRT7(gene name synonym)|uniprotkb:RIR1(gene name synonym)|uniprotkb:SDS12(gene name synonym)|uniprotkb:Ribonucleotide reductase large subunit 1(gene name synonym)|uniprotkb:Ribonucleotide reductase R1 subunit 1(gene name synonym)|uniprotkb:rir1_yeast(shortlabel)|irefindex:Y87r+AcEbG2TVXA5bhulaZN152c4932(rogid)	uniprotkb:YJL026W(locus name)|uniprotkb:J1271(orf name)|uniprotkb:CRT6(gene name synonym)|uniprotkb:Ribonucleotide reductase small subunit 1(gene name synonym)|uniprotkb:Ribonucleotide reductase R2 subunit 1(gene name synonym)|uniprotkb:rir2_yeast(shortlabel)|irefindex:Z+Hb0/tn2ECkt+PvSx2CM0lOuVE4932(rogid)	uniprotkb:RNR1	uniprotkb:RNR2	psi-mi:"MI:0364"(inferred by curator)	-	pubmed:14681455	taxid:4932(Baker's yeast)	taxid:4932(Baker's yeast)	psi-mi:"MI:0915"(physical association)	psi-mi:"MI:0469"(intact)	intact:EBI-1396664|irefindex:rONk2XmhVyL/cQgKSosmguS/+BY(rigid)	-	psi-mi:"MI:0497"(neutral component)	psi-mi:"MI:0497"(neutral component)	psi-mi:"MI:0499"(unspecified role)	psi-mi:"MI:0499"(unspecified role)	sgd:S000000872(RNR1)|go:"GO:0005971"(ribonucleoside-diphosphate reductase complex)|go:"GO:0004748"(ribonucleoside-diphosphate reductase activity)|interpro:IPR005144(ATP-cone)|interpro:IPR000788(Ribonucleotide reductase large subunit, C-terminal)|go:"GO:0006260"(DNA replication)|go:"GO:0055114"(oxidation reduction)|go:"GO:0005524"(ATP binding)|cygd:YER070w|go:"GO:0005515"(protein binding)|ensembl:…	sgd:S000003563(RNR2)|go:"GO:0005971"(ribonucleoside-diphosphate reductase complex)|go:"GO:0005634"(nucleus)|interpro:IPR012348(Ribonucleotide reductase-related)|interpro:IPR000358(Ribonucleotide reductase)|go:"GO:0005506"(iron ion binding)|go:"GO:0009186"(deoxyribonucleoside diphosphate metabolic process)|go:"GO:0006260"(DNA replication)|go:"GO:0055114"(oxidation reduction)|cygd:YJL026w|rcsb pdb:…	psi-mi:"MI:0326"(protein)	psi-mi:"MI:0326"(protein)	taxid:4932(Baker's yeast)	Spoke	Complexes - Interaction dataset based on curated protein complexes.	-	-	-	-	-
uniprotkb:P21524|intact:EBI-15234	uniprotkb:P09938|intact:EBI-15240	uniprotkb:YER070W(locus name)|uniprotkb:CRT7(gene name synonym)|uniprotkb:RIR1(gene name synonym)|uniprotkb:SDS12(gene name synonym)|uniprotkb:Ribonucleotide reductase large subunit 1(gene name synonym)|uniprotkb:Ribonucleotide reductase R1 subunit 1(gene name synonym)|uniprotkb:rir1_yeast(shortlabel)|irefindex:Y87r+AcEbG2TVXA5bhulaZN152c4932(rogid)	uniprotkb:YJL026W(locus name)|uniprotkb:J1271(orf name)|uniprotkb:CRT6(gene name synonym)|uniprotkb:Ribonucleotide reductase small subunit 1(gene name synonym)|uniprotkb:Ribonucleotide reductase R2 subunit 1(gene name synonym)|uniprotkb:rir2_yeast(shortlabel)|irefindex:Z+Hb0/tn2ECkt+PvSx2CM0lOuVE4932(rogid)	uniprotkb:RNR1	uniprotkb:RNR2	psi-mi:"MI:0364"(inferred by curator)	-	pubmed:14681455	taxid:4932(Baker's yeast)	taxid:4932(Baker's yeast)	psi-mi:"MI:0915"(physical association)	psi-mi:"MI:0469"(intact)	intact:EBI-1396793|irefindex:rONk2XmhVyL/cQgKSosmguS/+BY(rigid)	-	psi-mi:"MI:0497"(neutral component)	psi-mi:"MI:0497"(neutral component)	psi-mi:"MI:0499"(unspecified role)	psi-mi:"MI:0499"(unspecified role)	sgd:S000000872(RNR1)|go:"GO:0005971"(ribonucleoside-diphosphate reductase complex)|go:"GO:0004748"(ribonucleoside-diphosphate reductase activity)|interpro:IPR005144(ATP-cone)|interpro:IPR000788(Ribonucleotide reductase large subunit, C-terminal)|go:"GO:0006260"(DNA replication)|go:"GO:0055114"(oxidation reduction)|go:"GO:0005524"(ATP binding)|cygd:YER070w|go:"GO:0005515"(protein binding)|ensembl:…	sgd:S000003563(RNR2)|go:"GO:0005971"(ribonucleoside-diphosphate reductase complex)|go:"GO:0005634"(nucleus)|interpro:IPR012348(Ribonucleotide reductase-related)|interpro:IPR000358(Ribonucleotide reductase)|go:"GO:0005506"(iron ion binding)|go:"GO:0009186"(deoxyribonucleoside diphosphate metabolic process)|go:"GO:0006260"(DNA replication)|go:"GO:0055114"(oxidation reduction)|cygd:YJL026w|rcsb pdb:…	psi-mi:"MI:0326"(protein)	psi-mi:"MI:0326"(protein)	taxid:4932(Baker's yeast)	Spoke	Complexes - Interaction dataset based on curated protein complexes.	-	-	-	-	-
AT3G01160	AT3G48930	YDR365C	YDR025W
uniprotkb:Q06344|intact:EBI-34121	uniprotkb:P26781|intact:EBI-16042	uniprotkb:YDR365C(locus name)|uniprotkb:18S rRNA factor 1(gene name synonym)|uniprotkb:esf1_yeast(shortlabel)|irefindex:ZKC0obBW2nS9QIjZOZBvjMTg7Eg4932(rogid)	uniprotkb:RPS18A(gene name synonym)|uniprotkb:YDR025W(locus name)|uniprotkb:YD9813.03(orf name)|uniprotkb:RPS18B(gene name synonym)|uniprotkb:YBR048W(locus name)|uniprotkb:YBR0501(orf name)|uniprotkb:S18(gene name synonym)|uniprotkb:YS12(gene name synonym)|uniprotkb:RP41(gene name synonym)|uniprotkb:rs11_yeast(shortlabel)|irefindex:QzuvVNiO5Ny+Ew7WwihnoZimOUg4932(rogid)	uniprotkb:ESF1	uniprotkb:RPS11A|uniprotkb:RPS11B	psi-mi:"MI:0676"(tandem affinity purification)	Gavin et al. (2006)	pubmed:16429126	taxid:4932(Baker's yeast)	taxid:4932(Baker's yeast)	psi-mi:"MI:0914"(association)	psi-mi:"MI:0469"(intact)	intact:EBI-795900|irefindex:oDkv79v+tyW+HAP1f0g2cYaoxQo(rigid)	-	psi-mi:"MI:0496"(bait)	psi-mi:"MI:0498"(prey)	psi-mi:"MI:0499"(unspecified role)	psi-mi:"MI:0499"(unspecified role)	go:"GO:0006364"(rRNA processing)|go:"GO:0005730"(nucleolus)|sgd:S000002773(ESF1)|refseq:NP_010653.1|go:"GO:0003723"(RNA binding)|interpro:IPR012580(NUC153)|go:"GO:0005515"(protein binding)|cygd:YDR365c|ensembl:YDR365C|uniprotkb:Q06344(identity)	uniprotkb:O11852(secondary-ac)|go:"GO:0000028"(ribosomal small subunit assembly)|sgd:S000002432(RPS11A)|sgd:S000000252(RPS11B)|interpro:IPR012340(Nucleic acid-binding, OB-fold)|go:"GO:0030686"(90S preribosome)|refseq:NP_010308.1|go:"GO:0003735"(structural constituent of ribosome)|go:"GO:0022627"(cytosolic small ribosomal subunit)|ensembl:YDR025W|refseq:NP_009604.1|interpro:IPR000266(Ribosomal pro…	psi-mi:"MI:0326"(protein)	psi-mi:"MI:0326"(protein)	taxid:4932(Baker's yeast)	Spoke	-	-	-	-	-	-
AT3G24080	AT5G39740	YNL308C	YPL131W
uniprotkb:P42846|intact:EBI-28360	uniprotkb:P26321|intact:EBI-15398	uniprotkb:YNL308C(locus name)|uniprotkb:N0388(orf name)|uniprotkb:KRR1-interacting protein 1(gene name synonym)|uniprotkb:kri1_yeast(shortlabel)|irefindex:6SQdphCPOVTy06N5EFCRSN7/YW44932(rogid)	uniprotkb:RPL1(gene name synonym)|uniprotkb:YPL131W(locus name)|uniprotkb:LPI14W(orf name)|uniprotkb:RPL1A(gene name synonym)|uniprotkb:L1(gene name synonym)|uniprotkb:L1a(gene name synonym)|uniprotkb:YL3(gene name synonym)|uniprotkb:Ribosomal 5S RNA-binding protein(gene name synonym)|uniprotkb:rl5_yeast(shortlabel)|irefindex:xXQbZJbrXGFrtbANbz/s3DX/uxk4932(rogid)	uniprotkb:KRI1	uniprotkb:RPL5	psi-mi:"MI:0676"(tandem affinity purification)	Gavin et al. (2006)	pubmed:16429126	taxid:4932(Baker's yeast)	taxid:4932(Baker's yeast)	psi-mi:"MI:0914"(association)	psi-mi:"MI:0469"(intact)	intact:EBI-803913|irefindex:3dme/k2S0QAMfVOKXRuDrVbgf0I(rigid)	-	psi-mi:"MI:0496"(bait)	psi-mi:"MI:0498"(prey)	psi-mi:"MI:0499"(unspecified role)	psi-mi:"MI:0499"(unspecified role)	sgd:S000005252(KRI1)|go:"GO:0005730"(nucleolus)|refseq:NP_014091.1|go:"GO:0005515"(protein binding)|interpro:IPR007851(Kri1)|cygd:YNL308c|ensembl:YNL308C|go:"GO:0000447"("endonucleolytic cleavage in ITS1 to separate SSU-rRNA from 5.8S rRNA and LSU-rRNA from tricistronic rRNA transcript (SSU-rRNA, 5.8S rRNA, LSU-rRNA)")|interpro:IPR018034|uniprotkb:P42846(identity)	sgd:S000006052(RPL5)|go:"GO:0000027"(ribosomal large subunit assembly)|go:"GO:0003735"(structural constituent of ribosome)|go:"GO:0006412"(translation)|interpro:IPR005484(Ribosomal protein L18/L5)|interpro:IPR005485(Ribosomal protein L5, eukaryotic)|go:"GO:0008097"(5S rRNA binding)|cygd:YPL131w|rcsb pdb:1K5Y|rcsb pdb:1S1I|ensembl:YPL131W|go:"GO:0022625"(cytosolic large ribosomal subunit)|refseq:N…	psi-mi:"MI:0326"(protein)	psi-mi:"MI:0326"(protein)	taxid:4932(Baker's yeast)	Spoke	-	-	-	-	-	-
AT3G59810	AT5G48870	YDR378C	YER146W
uniprotkb:P40089|intact:EBI-10236	uniprotkb:Q06406|intact:EBI-196	uniprotkb:YER146W(locus name)|uniprotkb:lsm5_yeast(shortlabel)|irefindex:aOZf9hZahGPVIYw0LC7qXw0/vkM4932(rogid)	uniprotkb:YDR378C(locus name)|uniprotkb:D9481.18(orf name)|uniprotkb:lsm6_yeast(shortlabel)|irefindex:yWf21rguqIrB2Wy9RMWYFLtC8nk4932(rogid)	uniprotkb:LSM5	uniprotkb:LSM6	psi-mi:"MI:0399"(two hybrid fragment pooling approach)	Ito et al. (2001)	pubmed:11283351	taxid:4932(Baker's yeast)	taxid:4932(Baker's yeast)	psi-mi:"MI:0915"(physical association)	psi-mi:"MI:0469"(intact)	intact:EBI-377904|irefindex:hgHjeaicAkPL8gt1EY1PZkxMYZ0(rigid)	-	psi-mi:"MI:0498"(prey)	psi-mi:"MI:0496"(bait)	psi-mi:"MI:0499"(unspecified role)	psi-mi:"MI:0499"(unspecified role)	go:"GO:0005688"(U6 snRNP)|sgd:S000000948(LSM5)|go:"GO:0005732"(small nucleolar ribonucleoprotein complex)|go:"GO:0000398"(nuclear mRNA splicing, via spliceosome)|interpro:IPR006649(Like-Sm ribonucleoprotein, eukaryotic and archaea-type, core)|refseq:NP_011073.1|go:"GO:0005730"(nucleolus)|go:"GO:0046540"(U4/U6 x U5 tri-snRNP complex)|go:"GO:0006402"(mRNA catabolic process)|interpro:IPR001163(Like-…	sgd:S000002786(LSM6)|go:"GO:0005732"(small nucleolar ribonucleoprotein complex)|go:"GO:0000398"(nuclear mRNA splicing, via spliceosome)|go:"GO:0005688"(U6 snRNP)|go:"GO:0006364"(rRNA processing)|go:"GO:0008033"(tRNA processing)|go:"GO:0003723"(RNA binding)|go:"GO:0046540"(U4/U6 x U5 tri-snRNP complex)|go:"GO:0006402"(mRNA catabolic process)|interpro:IPR006649(Like-Sm ribonucleoprotein, eukaryotic…	psi-mi:"MI:0326"(protein)	psi-mi:"MI:0326"(protein)	taxid:4932(Baker's yeast)	-	-	-	-	-	-	-
uniprotkb:Q06406|intact:EBI-196	uniprotkb:P40089|intact:EBI-10236	uniprotkb:YDR378C(locus name)|uniprotkb:D9481.18(orf name)|uniprotkb:lsm6_yeast(shortlabel)|irefindex:yWf21rguqIrB2Wy9RMWYFLtC8nk4932(rogid)	uniprotkb:YER146W(locus name)|uniprotkb:lsm5_yeast(shortlabel)|irefindex:aOZf9hZahGPVIYw0LC7qXw0/vkM4932(rogid)	uniprotkb:LSM6	uniprotkb:LSM5	psi-mi:"MI:0018"(two hybrid)	Yu et al. (2008)	pubmed:18719252	taxid:4932(Baker's yeast)	taxid:4932(Baker's yeast)	psi-mi:"MI:0915"(physical association)	psi-mi:"MI:0469"(intact)	intact:EBI-2343356|irefindex:hgHjeaicAkPL8gt1EY1PZkxMYZ0(rigid)	-	psi-mi:"MI:0499"(unspecified role)	psi-mi:"MI:0499"(unspecified role)	psi-mi:"MI:0499"(unspecified role)	psi-mi:"MI:0499"(unspecified role)	sgd:S000002786(LSM6)|go:"GO:0005732"(small nucleolar ribonucleoprotein complex)|go:"GO:0000398"(nuclear mRNA splicing, via spliceosome)|go:"GO:0005688"(U6 snRNP)|go:"GO:0006364"(rRNA processing)|go:"GO:0008033"(tRNA processing)|go:"GO:0003723"(RNA binding)|go:"GO:0046540"(U4/U6 x U5 tri-snRNP complex)|go:"GO:0006402"(mRNA catabolic process)|interpro:IPR006649(Like-Sm ribonucleoprotein, eukaryotic…	go:"GO:0005688"(U6 snRNP)|sgd:S000000948(LSM5)|go:"GO:0005732"(small nucleolar ribonucleoprotein complex)|go:"GO:0000398"(nuclear mRNA splicing, via spliceosome)|interpro:IPR006649(Like-Sm ribonucleoprotein, eukaryotic and archaea-type, core)|refseq:NP_011073.1|go:"GO:0005730"(nucleolus)|go:"GO:0046540"(U4/U6 x U5 tri-snRNP complex)|go:"GO:0006402"(mRNA catabolic process)|interpro:IPR001163(Like-…	psi-mi:"MI:0326"(protein)	psi-mi:"MI:0326"(protein)	taxid:4932(Baker's yeast)	-	-	-	-	-	-	-
AT2G37560	AT4G29910	YBR060C	YNL261W
uniprotkb:P32833|intact:EBI-12572	uniprotkb:P50874|intact:EBI-12584	uniprotkb:RRR1(gene name synonym)|uniprotkb:SIR5(gene name synonym)|uniprotkb:YBR060C(locus name)|uniprotkb:YBR0523(orf name)|uniprotkb:Origin recognition complex 71 kDa subunit(gene name synonym)|uniprotkb:orc2_yeast(shortlabel)|irefindex:SOofwTmMEe7ZFeXRGzcazhAVT1s4932(rogid)	uniprotkb:YNL261W(locus name)|uniprotkb:N0834(orf name)|uniprotkb:Origin recognition complex 53 kDa subunit(gene name synonym)|uniprotkb:orc5_yeast(shortlabel)|irefindex:lUlTBSrvr1nY8vI9MZ4S67wEZu44932(rogid)	uniprotkb:ORC2	uniprotkb:ORC5	psi-mi:"MI:0397"(two hybrid array)	Matsuda et al. (2007)	pubmed:17825065	taxid:4932(Baker's yeast)	taxid:4932(Baker's yeast)	psi-mi:"MI:0915"(physical association)	psi-mi:"MI:0469"(intact)	intact:EBI-1533052|irefindex:4mRThg911AY2+rAN5T3ezr3Aksg(rigid)	-	psi-mi:"MI:0496"(bait)	psi-mi:"MI:0498"(prey)	psi-mi:"MI:0499"(unspecified role)	psi-mi:"MI:0499"(unspecified role)	sgd:S000000264(ORC2)|go:"GO:0005664"(nuclear origin of replication recognition complex)|go:"GO:0003688"(DNA replication origin binding)|go:"GO:0030466"(chromatin silencing at silent mating-type cassette)|go:"GO:0006270"(DNA replication initiation)|go:"GO:0006267"(pre-replicative complex assembly)|go:"GO:0005656"(pre-replicative complex)|interpro:IPR007220(Origin recognition complex subunit 2)|go:…	sgd:S000005205(ORC5)|go:"GO:0005664"(nuclear origin of replication recognition complex)|go:"GO:0003688"(DNA replication origin binding)|go:"GO:0030466"(chromatin silencing at silent mating-type cassette)|go:"GO:0006270"(DNA replication initiation)|go:"GO:0006267"(pre-replicative complex assembly)|go:"GO:0005656"(pre-replicative complex)|cygd:YNL261w|go:"GO:0031261"(DNA replication preinitiation c…	psi-mi:"MI:0326"(protein)	psi-mi:"MI:0326"(protein)	taxid:4932(Baker's yeast)	-	-	-	-	-	-	-
uniprotkb:P32833|intact:EBI-12572	uniprotkb:P50874|intact:EBI-12584	uniprotkb:RRR1(gene name synonym)|uniprotkb:SIR5(gene name synonym)|uniprotkb:YBR060C(locus name)|uniprotkb:YBR0523(orf name)|uniprotkb:Origin recognition complex 71 kDa subunit(gene name synonym)|uniprotkb:orc2_yeast(shortlabel)|irefindex:SOofwTmMEe7ZFeXRGzcazhAVT1s4932(rogid)	uniprotkb:YNL261W(locus name)|uniprotkb:N0834(orf name)|uniprotkb:Origin recognition complex 53 kDa subunit(gene name synonym)|uniprotkb:orc5_yeast(shortlabel)|irefindex:lUlTBSrvr1nY8vI9MZ4S67wEZu44932(rogid)	uniprotkb:ORC2	uniprotkb:ORC5	psi-mi:"MI:0676"(tandem affinity purification)	Gavin et al. (2002)	pubmed:11805826	taxid:4932(Baker's yeast)	taxid:4932(Baker's yeast)	psi-mi:"MI:0914"(association)	psi-mi:"MI:0469"(intact)	intact:EBI-41388|irefindex:4mRThg911AY2+rAN5T3ezr3Aksg(rigid)	-	psi-mi:"MI:0496"(bait)	psi-mi:"MI:0498"(prey)	psi-mi:"MI:0499"(unspecified role)	psi-mi:"MI:0499"(unspecified role)	sgd:S000000264(ORC2)|go:"GO:0005664"(nuclear origin of replication recognition complex)|go:"GO:0003688"(DNA replication origin binding)|go:"GO:0030466"(chromatin silencing at silent mating-type cassette)|go:"GO:0006270"(DNA replication initiation)|go:"GO:0006267"(pre-replicative complex assembly)|go:"GO:0005656"(pre-replicative complex)|interpro:IPR007220(Origin recognition complex subunit 2)|go:…	sgd:S000005205(ORC5)|go:"GO:0005664"(nuclear origin of replication recognition complex)|go:"GO:0003688"(DNA replication origin binding)|go:"GO:0030466"(chromatin silencing at silent mating-type cassette)|go:"GO:0006270"(DNA replication initiation)|go:"GO:0006267"(pre-replicative complex assembly)|go:"GO:0005656"(pre-replicative complex)|cygd:YNL261w|go:"GO:0031261"(DNA replication preinitiation c…	psi-mi:"MI:0326"(protein)	psi-mi:"MI:0326"(protein)	taxid:4932(Baker's yeast)	Spoke	-	-	-	-	-	-
uniprotkb:P32833|intact:EBI-12572	uniprotkb:P50874|intact:EBI-12584	uniprotkb:RRR1(gene name synonym)|uniprotkb:SIR5(gene name synonym)|uniprotkb:YBR060C(locus name)|uniprotkb:YBR0523(orf name)|uniprotkb:Origin recognition complex 71 kDa subunit(gene name synonym)|uniprotkb:orc2_yeast(shortlabel)|irefindex:SOofwTmMEe7ZFeXRGzcazhAVT1s4932(rogid)	uniprotkb:YNL261W(locus name)|uniprotkb:N0834(orf name)|uniprotkb:Origin recognition complex 53 kDa subunit(gene name synonym)|uniprotkb:orc5_yeast(shortlabel)|irefindex:lUlTBSrvr1nY8vI9MZ4S67wEZu44932(rogid)	uniprotkb:ORC2	uniprotkb:ORC5	psi-mi:"MI:0397"(two hybrid array)	Matsuda et al. (2007)	pubmed:17825065	taxid:4932(Baker's yeast)	taxid:4932(Baker's yeast)	psi-mi:"MI:0915"(physical association)	psi-mi:"MI:0469"(intact)	intact:EBI-1532907|irefindex:4mRThg911AY2+rAN5T3ezr3Aksg(rigid)	-	psi-mi:"MI:0496"(bait)	psi-mi:"MI:0498"(prey)	psi-mi:"MI:0499"(unspecified role)	psi-mi:"MI:0499"(unspecified role)	sgd:S000000264(ORC2)|go:"GO:0005664"(nuclear origin of replication recognition complex)|go:"GO:0003688"(DNA replication origin binding)|go:"GO:0030466"(chromatin silencing at silent mating-type cassette)|go:"GO:0006270"(DNA replication initiation)|go:"GO:0006267"(pre-replicative complex assembly)|go:"GO:0005656"(pre-replicative complex)|interpro:IPR007220(Origin recognition complex subunit 2)|go:…	sgd:S000005205(ORC5)|go:"GO:0005664"(nuclear origin of replication recognition complex)|go:"GO:0003688"(DNA replication origin binding)|go:"GO:0030466"(chromatin silencing at silent mating-type cassette)|go:"GO:0006270"(DNA replication initiation)|go:"GO:0006267"(pre-replicative complex assembly)|go:"GO:0005656"(pre-replicative complex)|cygd:YNL261w|go:"GO:0031261"(DNA replication preinitiation c…	psi-mi:"MI:0326"(protein)	psi-mi:"MI:0326"(protein)	taxid:4932(Baker's yeast)	-	-	-	-	-	-	-
uniprotkb:P50874|intact:EBI-12584	uniprotkb:P32833|intact:EBI-12572	uniprotkb:YNL261W(locus name)|uniprotkb:N0834(orf name)|uniprotkb:Origin recognition complex 53 kDa subunit(gene name synonym)|uniprotkb:orc5_yeast(shortlabel)|irefindex:lUlTBSrvr1nY8vI9MZ4S67wEZu44932(rogid)	uniprotkb:RRR1(gene name synonym)|uniprotkb:SIR5(gene name synonym)|uniprotkb:YBR060C(locus name)|uniprotkb:YBR0523(orf name)|uniprotkb:Origin recognition complex 71 kDa subunit(gene name synonym)|uniprotkb:orc2_yeast(shortlabel)|irefindex:SOofwTmMEe7ZFeXRGzcazhAVT1s4932(rogid)	uniprotkb:ORC5	uniprotkb:ORC2	psi-mi:"MI:0397"(two hybrid array)	Matsuda et al. (2007)	pubmed:17825065	taxid:4932(Baker's yeast)	taxid:4932(Baker's yeast)	psi-mi:"MI:0915"(physical association)	psi-mi:"MI:0469"(intact)	intact:EBI-1532912|irefindex:4mRThg911AY2+rAN5T3ezr3Aksg(rigid)	-	psi-mi:"MI:0496"(bait)	psi-mi:"MI:0498"(prey)	psi-mi:"MI:0499"(unspecified role)	psi-mi:"MI:0499"(unspecified role)	sgd:S000005205(ORC5)|go:"GO:0005664"(nuclear origin of replication recognition complex)|go:"GO:0003688"(DNA replication origin binding)|go:"GO:0030466"(chromatin silencing at silent mating-type cassette)|go:"GO:0006270"(DNA replication initiation)|go:"GO:0006267"(pre-replicative complex assembly)|go:"GO:0005656"(pre-replicative complex)|cygd:YNL261w|go:"GO:0031261"(DNA replication preinitiation c…	sgd:S000000264(ORC2)|go:"GO:0005664"(nuclear origin of replication recognition complex)|go:"GO:0003688"(DNA replication origin binding)|go:"GO:0030466"(chromatin silencing at silent mating-type cassette)|go:"GO:0006270"(DNA replication initiation)|go:"GO:0006267"(pre-replicative complex assembly)|go:"GO:0005656"(pre-replicative complex)|interpro:IPR007220(Origin recognition complex subunit 2)|go:…	psi-mi:"MI:0326"(protein)	psi-mi:"MI:0326"(protein)	taxid:4932(Baker's yeast)	-	-	-	-	-	-	-
uniprotkb:P32833|intact:EBI-12572	uniprotkb:P50874|intact:EBI-12584	uniprotkb:RRR1(gene name synonym)|uniprotkb:SIR5(gene name synonym)|uniprotkb:YBR060C(locus name)|uniprotkb:YBR0523(orf name)|uniprotkb:Origin recognition complex 71 kDa subunit(gene name synonym)|uniprotkb:orc2_yeast(shortlabel)|irefindex:SOofwTmMEe7ZFeXRGzcazhAVT1s4932(rogid)	uniprotkb:YNL261W(locus name)|uniprotkb:N0834(orf name)|uniprotkb:Origin recognition complex 53 kDa subunit(gene name synonym)|uniprotkb:orc5_yeast(shortlabel)|irefindex:lUlTBSrvr1nY8vI9MZ4S67wEZu44932(rogid)	uniprotkb:ORC2	uniprotkb:ORC5	psi-mi:"MI:0676"(tandem affinity purification)	Gavin et al. (2006)	pubmed:16429126	taxid:4932(Baker's yeast)	taxid:4932(Baker's yeast)	psi-mi:"MI:0914"(association)	psi-mi:"MI:0469"(intact)	intact:EBI-811350|irefindex:4mRThg911AY2+rAN5T3ezr3Aksg(rigid)	-	psi-mi:"MI:0496"(bait)	psi-mi:"MI:0498"(prey)	psi-mi:"MI:0499"(unspecified role)	psi-mi:"MI:0499"(unspecified role)	sgd:S000000264(ORC2)|go:"GO:0005664"(nuclear origin of replication recognition complex)|go:"GO:0003688"(DNA replication origin binding)|go:"GO:0030466"(chromatin silencing at silent mating-type cassette)|go:"GO:0006270"(DNA replication initiation)|go:"GO:0006267"(pre-replicative complex assembly)|go:"GO:0005656"(pre-replicative complex)|interpro:IPR007220(Origin recognition complex subunit 2)|go:…	sgd:S000005205(ORC5)|go:"GO:0005664"(nuclear origin of replication recognition complex)|go:"GO:0003688"(DNA replication origin binding)|go:"GO:0030466"(chromatin silencing at silent mating-type cassette)|go:"GO:0006270"(DNA replication initiation)|go:"GO:0006267"(pre-replicative complex assembly)|go:"GO:0005656"(pre-replicative complex)|cygd:YNL261w|go:"GO:0031261"(DNA replication preinitiation c…	psi-mi:"MI:0326"(protein)	psi-mi:"MI:0326"(protein)	taxid:4932(Baker's yeast)	Spoke	-	-	-	-	-	-
AT1G79650	AT4G38630	YEL037C	YHR200W
uniprotkb:P32628|intact:EBI-14668	uniprotkb:P38886|intact:EBI-15949	uniprotkb:YEL037C(locus name)|uniprotkb:SYGP-ORF29(orf name)|uniprotkb:rad23_yeast(shortlabel)|irefindex:AETVCMzX2LBMhuKg0lzNqSgZ7tI4932(rogid)	uniprotkb:MCB1(gene name synonym)|uniprotkb:SUN1(gene name synonym)|uniprotkb:YHR200W(locus name)|uniprotkb:rpn10_yeast(shortlabel)|irefindex:O2kaG7IedNxqw09YnQdhK7HRsy04932(rogid)	uniprotkb:RAD23	uniprotkb:RPN10	psi-mi:"MI:0676"(tandem affinity purification)	Gavin et al. (2002)	pubmed:11805826	taxid:4932(Baker's yeast)	taxid:4932(Baker's yeast)	psi-mi:"MI:0914"(association)	psi-mi:"MI:0469"(intact)	intact:EBI-41827|irefindex:8zDvoVt8FdVoxtp1+y9s2Y5h+tA(rigid)	-	psi-mi:"MI:0496"(bait)	psi-mi:"MI:0498"(prey)	psi-mi:"MI:0499"(unspecified role)	psi-mi:"MI:0499"(unspecified role)	sgd:S000000763(RAD23)|go:"GO:0000111"(nucleotide-excision repair factor 2 complex)|go:"GO:0000108"(repairosome)|go:"GO:0003684"(damaged DNA binding)|refseq:NP_010877.1|go:"GO:0005739"(mitochondrion)|go:"GO:0000502"(proteasome complex)|go:"GO:0042177"(negative regulation of protein catabolic process)|go:"GO:0000715"(nucleotide-excision repair, DNA damage recognition)|go:"GO:0030674"(protein bindin…	sgd:S000001243(RPN10)|go:"GO:0006511"(ubiquitin-dependent protein catabolic process)|go:"GO:0008540"(proteasome regulatory particle, base subcomplex)|interpro:IPR003903(Ubiquitin interacting motif)|interpro:IPR002035(von Willebrand factor, type A)|cygd:YHR200w|ensembl:YHR200W|refseq:NP_012070.1|go:"GO:0031593"(polyubiquitin binding)|uniprotkb:P38886(identity)	psi-mi:"MI:0326"(protein)	psi-mi:"MI:0326"(protein)	taxid:4932(Baker's yeast)	Spoke	-	-	-	-	-	-
uniprotkb:P32628|intact:EBI-14668	uniprotkb:P38886|intact:EBI-15949	uniprotkb:YEL037C(locus name)|uniprotkb:SYGP-ORF29(orf name)|uniprotkb:rad23_yeast(shortlabel)|irefindex:AETVCMzX2LBMhuKg0lzNqSgZ7tI4932(rogid)	uniprotkb:MCB1(gene name synonym)|uniprotkb:SUN1(gene name synonym)|uniprotkb:YHR200W(locus name)|uniprotkb:rpn10_yeast(shortlabel)|irefindex:O2kaG7IedNxqw09YnQdhK7HRsy04932(rogid)	uniprotkb:RAD23	uniprotkb:RPN10	psi-mi:"MI:0676"(tandem affinity purification)	Gavin et al. (2006)	pubmed:16429126	taxid:4932(Baker's yeast)	taxid:4932(Baker's yeast)	psi-mi:"MI:0914"(association)	psi-mi:"MI:0469"(intact)	intact:EBI-801412|irefindex:8zDvoVt8FdVoxtp1+y9s2Y5h+tA(rigid)	-	psi-mi:"MI:0496"(bait)	psi-mi:"MI:0498"(prey)	psi-mi:"MI:0499"(unspecified role)	psi-mi:"MI:0499"(unspecified role)	sgd:S000000763(RAD23)|go:"GO:0000111"(nucleotide-excision repair factor 2 complex)|go:"GO:0000108"(repairosome)|go:"GO:0003684"(damaged DNA binding)|refseq:NP_010877.1|go:"GO:0005739"(mitochondrion)|go:"GO:0000502"(proteasome complex)|go:"GO:0042177"(negative regulation of protein catabolic process)|go:"GO:0000715"(nucleotide-excision repair, DNA damage recognition)|go:"GO:0030674"(protein bindin…	sgd:S000001243(RPN10)|go:"GO:0006511"(ubiquitin-dependent protein catabolic process)|go:"GO:0008540"(proteasome regulatory particle, base subcomplex)|interpro:IPR003903(Ubiquitin interacting motif)|interpro:IPR002035(von Willebrand factor, type A)|cygd:YHR200w|ensembl:YHR200W|refseq:NP_012070.1|go:"GO:0031593"(polyubiquitin binding)|uniprotkb:P38886(identity)	psi-mi:"MI:0326"(protein)	psi-mi:"MI:0326"(protein)	taxid:4932(Baker's yeast)	Spoke	-	-	-	-	-	-
AT1G33980	AT2G39260	YGR072W	YHR077C
uniprotkb:P48412|intact:EBI-20117	uniprotkb:P38798|intact:EBI-12071	uniprotkb:SUA6(gene name synonym)|uniprotkb:YGR072W(locus name)|uniprotkb:Up-frameshift suppressor 3(gene name synonym)|uniprotkb:upf3_yeast(shortlabel)|irefindex:DdBdzbFfQ7vZC8iRL80oPX6La+s4932(rogid)	uniprotkb:IFS1(gene name synonym)|uniprotkb:SUA1(gene name synonym)|uniprotkb:UPF2(gene name synonym)|uniprotkb:YHR077C(locus name)|uniprotkb:Up-frameshift suppressor 2(gene name synonym)|uniprotkb:nmd2_yeast(shortlabel)|irefindex:DKHdL06MsvMcwc1Rk9tP6RPB98I4932(rogid)	uniprotkb:UPF3	uniprotkb:NMD2	psi-mi:"MI:0018"(two hybrid)	Uetz et al. (2000)	pubmed:10688190	taxid:4932(Baker's yeast)	taxid:4932(Baker's yeast)	psi-mi:"MI:0915"(physical association)	psi-mi:"MI:0469"(intact)	intact:EBI-394248|irefindex:leecO+4fGU3yXD4CvrPbLbrYU9Q(rigid)	-	psi-mi:"MI:0496"(bait)	psi-mi:"MI:0498"(prey)	psi-mi:"MI:0499"(unspecified role)	psi-mi:"MI:0499"(unspecified role)	sgd:S000003304(UPF3)|go:"GO:0005844"(polysome)|go:"GO:0005737"(cytoplasm)|go:"GO:0005634"(nucleus)|interpro:IPR005120(Nonsense-mediated decay UPF3)|cygd:YGR072w|ensembl:YGR072W|refseq:NP_011586.1|go:"GO:0016567"(protein ubiquitination)|go:"GO:0070478"(nuclear-transcribed mRNA catabolic process, 3'-5' exonucleolytic nonsense-mediated decay)|uniprotkb:P48412(identity)	sgd:S000001119(NMD2)|go:"GO:0005844"(polysome)|go:"GO:0005737"(cytoplasm)|go:"GO:0005515"(protein binding)|interpro:IPR003890(MIF4G-like, type 3)|cygd:YHR077c|ensembl:YHR077C|refseq:NP_011944.2|interpro:IPR016021(MIF4-like, type 1/2/3)|go:"GO:0070478"(nuclear-transcribed mRNA catabolic process, 3'-5' exonucleolytic nonsense-mediated decay)|interpro:IPR016024(Armadillo-type fold)|uniprotkb:P38798(…	psi-mi:"MI:0326"(protein)	psi-mi:"MI:0326"(protein)	taxid:4932(Baker's yeast)	-	-	-	-	-	-	-
AT3G04840	AT4G19610	YML063W	YPR112C
uniprotkb:Q06106|intact:EBI-34383	uniprotkb:P23248|intact:EBI-16136	uniprotkb:YPR112C(locus name)|uniprotkb:mrd1_yeast(shortlabel)|irefindex:Qzv8619DaeMw9lxjZYiu6XJVxaU4932(rogid)	uniprotkb:PLC2(gene name synonym)|uniprotkb:RPS10B(gene name synonym)|uniprotkb:YML063W(locus name)|uniprotkb:RP10B(gene name synonym)|uniprotkb:rs3a2_yeast(shortlabel)|irefindex:e3k5yXnmtxaDk55QwLGNIwCKA544932(rogid)	uniprotkb:MRD1	uniprotkb:RPS1B	psi-mi:"MI:0676"(tandem affinity purification)	Gavin et al. (2006)	pubmed:16429126	taxid:4932(Baker's yeast)	taxid:4932(Baker's yeast)	psi-mi:"MI:0914"(association)	psi-mi:"MI:0469"(intact)	intact:EBI-786290|irefindex:EKfPUYtobfnfTTIopBkpQixpZvM(rigid)	-	psi-mi:"MI:0496"(bait)	psi-mi:"MI:0498"(prey)	psi-mi:"MI:0499"(unspecified role)	psi-mi:"MI:0499"(unspecified role)	sgd:S000006316(MRD1)|interpro:IPR012677(Nucleotide-binding, alpha-beta plait)|interpro:IPR000504(RNA recognition motif, RNP-1)|refseq:NP_015437.1|go:"GO:0030686"(90S preribosome)|go:"GO:0000480"("endonucleolytic cleavage in 5'-ETS of tricistronic rRNA transcript (SSU-rRNA, 5.8S rRNA, LSU-rRNA)")|go:"GO:0000447"("endonucleolytic cleavage in ITS1 to separate SSU-rRNA from 5.8S rRNA and LSU-rRNA fro…	sgd:S000004528(RPS1B)|refseq:NP_013648.1|go:"GO:0030686"(90S preribosome)|go:"GO:0022627"(cytosolic small ribosomal subunit)|go:"GO:0003735"(structural constituent of ribosome)|go:"GO:0006412"(translation)|interpro:IPR001593(Ribosomal protein S3Ae)|cygd:YML063w|ensembl:YML063W|go:"GO:0000462"("maturation of SSU-rRNA from tricistronic rRNA transcript (SSU-rRNA, 5.8S rRNA, LSU-rRNA)")|interpro:IPR0…	psi-mi:"MI:0326"(protein)	psi-mi:"MI:0326"(protein)	taxid:4932(Baker's yeast)	Spoke	-	-	-	-	-	-
AT2G27710	AT5G47700	YDR382W	YDL130W
uniprotkb:P10622|intact:EBI-15460	uniprotkb:P02400|intact:EBI-15464	uniprotkb:L12EIIB(gene name synonym)|uniprotkb:RPL44P(gene name synonym)|uniprotkb:RPLA3(gene name synonym)|uniprotkb:YDL130W(locus name)|uniprotkb:YP1beta(gene name synonym)|uniprotkb:Ax(gene name synonym)|uniprotkb:L44'(gene name synonym)|uniprotkb:rla3_yeast(shortlabel)|irefindex:AV55pCDjIulRwteP/iD8xogWIyA4932(rogid)	uniprotkb:L12EIA(gene name synonym)|uniprotkb:RPL45(gene name synonym)|uniprotkb:RPLA4(gene name synonym)|uniprotkb:YDR382W(locus name)|uniprotkb:YP2beta(gene name synonym)|uniprotkb:L45(gene name synonym)|uniprotkb:YL44C(gene name synonym)|uniprotkb:YPA1(gene name synonym)|uniprotkb:rla4_yeast(shortlabel)|irefindex:/eBxuxq1ujJcvXx3RLc6/FWsyxE4932(rogid)	uniprotkb:RPP1B	uniprotkb:RPP2B	psi-mi:"MI:0399"(two hybrid fragment pooling approach)	Ito et al. (2001)	pubmed:11283351	taxid:4932(Baker's yeast)	taxid:4932(Baker's yeast)	psi-mi:"MI:0915"(physical association)	psi-mi:"MI:0469"(intact)	intact:EBI-376881|irefindex:IB7OAOejMVYKvIkirRLD0qY5Fs8(rigid)	-	psi-mi:"MI:0496"(bait)	psi-mi:"MI:0498"(prey)	psi-mi:"MI:0499"(unspecified role)	psi-mi:"MI:0499"(unspecified role)	sgd:S000002288(RPP1B)|refseq:NP_010153.1|go:"GO:0022625"(cytosolic large ribosomal subunit)|go:"GO:0003735"(structural constituent of ribosome)|go:"GO:0005515"(protein binding)|interpro:IPR001813(Ribosomal protein 60S)|go:"GO:0006414"(translational elongation)|cygd:YDL130w|ensembl:YDL130W|uniprotkb:P10622(identity)	sgd:S000002790(RPP2B)|go:"GO:0003735"(structural constituent of ribosome)|interpro:IPR001813(Ribosomal protein 60S)|go:"GO:0006414"(translational elongation)|cygd:YDR382w|go:"GO:0005515"(protein binding)|ensembl:YDR382W|refseq:NP_010670.1|go:"GO:0022625"(cytosolic large ribosomal subunit)|uniprotkb:P02400(identity)	psi-mi:"MI:0326"(protein)	psi-mi:"MI:0326"(protein)	taxid:4932(Baker's yeast)	-	-	-	-	-	-	-
AT3G05530	AT5G57950	YOR117W	YIL007C
uniprotkb:P33297|intact:EBI-13920	uniprotkb:P40555|intact:EBI-14024	uniprotkb:YTA1(gene name synonym)|uniprotkb:YOR117W(locus name)|uniprotkb:O3258(orf name)|uniprotkb:YOR3258W(orf name)|uniprotkb:TAT-binding protein homolog 1(gene name synonym)|uniprotkb:prs6a_yeast(shortlabel)|irefindex:siJZui2nTWnSOBT9SguMocDsjCA4932(rogid)	uniprotkb:YIL007C(locus name)|uniprotkb:Proteasome non-ATPase subunit 2(gene name synonym)|uniprotkb:psmd9_yeast(shortlabel)|irefindex:0sjL/WmLm0jrwt4BwAptyBiYS9M4932(rogid)	uniprotkb:RPT5	uniprotkb:NAS2	psi-mi:"MI:0018"(two hybrid)	Saeki et al. (2009)	pubmed:19446323	taxid:4932(Baker's yeast)	taxid:4932(Baker's yeast)	psi-mi:"MI:0915"(physical association)	psi-mi:"MI:0469"(intact)	intact:EBI-2363905|irefindex:ZC8sRQ/dCrxBLNhsUqkY8VC+MI0(rigid)	-	psi-mi:"MI:0496"(bait)	psi-mi:"MI:0498"(prey)	psi-mi:"MI:0499"(unspecified role)	psi-mi:"MI:0499"(unspecified role)	sgd:S000005643(RPT5)|go:"GO:0008540"(proteasome regulatory particle, base subcomplex)|go:"GO:0016887"(ATPase activity)|go:"GO:0004175"(endopeptidase activity)|go:"GO:0006511"(ubiquitin-dependent protein catabolic process)|go:"GO:0005515"(protein binding)|interpro:IPR003959(AAA ATPase, core)|interpro:IPR003960(AAA ATPase, conserved site)|interpro:IPR005937(26S proteasome subunit P45)|interpro:IPR0…	sgd:S000001269(NAS2)|go:"GO:0005515"(protein binding)|interpro:IPR001478(PDZ/DHR/GLGF)|go:"GO:0005829"(cytosol)|cygd:YIL007c|ensembl:YIL007C|refseq:NP_012259.1|go:"GO:0005634"(nucleus)|go:"GO:0070682"(proteasome regulatory particle assembly)|go:"GO:0000502"(proteasome complex)|uniprotkb:P40555(identity)	psi-mi:"MI:0326"(protein)	psi-mi:"MI:0326"(protein)	taxid:4932(Baker's yeast)	-	-	-	-	-	-	-
uniprotkb:P40555|intact:EBI-14024	uniprotkb:P33297|intact:EBI-13920	uniprotkb:YIL007C(locus name)|uniprotkb:Proteasome non-ATPase subunit 2(gene name synonym)|uniprotkb:psmd9_yeast(shortlabel)|irefindex:0sjL/WmLm0jrwt4BwAptyBiYS9M4932(rogid)	uniprotkb:YTA1(gene name synonym)|uniprotkb:YOR117W(locus name)|uniprotkb:O3258(orf name)|uniprotkb:YOR3258W(orf name)|uniprotkb:TAT-binding protein homolog 1(gene name synonym)|uniprotkb:prs6a_yeast(shortlabel)|irefindex:siJZui2nTWnSOBT9SguMocDsjCA4932(rogid)	uniprotkb:NAS2	uniprotkb:RPT5	psi-mi:"MI:0399"(two hybrid fragment pooling approach)	Ito et al. (2001)	pubmed:11283351	taxid:4932(Baker's yeast)	taxid:4932(Baker's yeast)	psi-mi:"MI:0915"(physical association)	psi-mi:"MI:0469"(intact)	intact:EBI-381333|irefindex:ZC8sRQ/dCrxBLNhsUqkY8VC+MI0(rigid)	-	psi-mi:"MI:0496"(bait)	psi-mi:"MI:0498"(prey)	psi-mi:"MI:0499"(unspecified role)	psi-mi:"MI:0499"(unspecified role)	sgd:S000001269(NAS2)|go:"GO:0005515"(protein binding)|interpro:IPR001478(PDZ/DHR/GLGF)|go:"GO:0005829"(cytosol)|cygd:YIL007c|ensembl:YIL007C|refseq:NP_012259.1|go:"GO:0005634"(nucleus)|go:"GO:0070682"(proteasome regulatory particle assembly)|go:"GO:0000502"(proteasome complex)|uniprotkb:P40555(identity)	sgd:S000005643(RPT5)|go:"GO:0008540"(proteasome regulatory particle, base subcomplex)|go:"GO:0016887"(ATPase activity)|go:"GO:0004175"(endopeptidase activity)|go:"GO:0006511"(ubiquitin-dependent protein catabolic process)|go:"GO:0005515"(protein binding)|interpro:IPR003959(AAA ATPase, core)|interpro:IPR003960(AAA ATPase, conserved site)|interpro:IPR005937(26S proteasome subunit P45)|interpro:IPR0…	psi-mi:"MI:0326"(protein)	psi-mi:"MI:0326"(protein)	taxid:4932(Baker's yeast)	-	-	-	-	-	-	-
uniprotkb:P33297|intact:EBI-13920	uniprotkb:P40555|intact:EBI-14024	uniprotkb:YTA1(gene name synonym)|uniprotkb:YOR117W(locus name)|uniprotkb:O3258(orf name)|uniprotkb:YOR3258W(orf name)|uniprotkb:TAT-binding protein homolog 1(gene name synonym)|uniprotkb:prs6a_yeast(shortlabel)|irefindex:siJZui2nTWnSOBT9SguMocDsjCA4932(rogid)	uniprotkb:YIL007C(locus name)|uniprotkb:Proteasome non-ATPase subunit 2(gene name synonym)|uniprotkb:psmd9_yeast(shortlabel)|irefindex:0sjL/WmLm0jrwt4BwAptyBiYS9M4932(rogid)	uniprotkb:RPT5	uniprotkb:NAS2	psi-mi:"MI:0399"(two hybrid fragment pooling approach)	Ito et al. (2001)	pubmed:11283351	taxid:4932(Baker's yeast)	taxid:4932(Baker's yeast)	psi-mi:"MI:0915"(physical association)	psi-mi:"MI:0469"(intact)	intact:EBI-387828|irefindex:ZC8sRQ/dCrxBLNhsUqkY8VC+MI0(rigid)	-	psi-mi:"MI:0496"(bait)	psi-mi:"MI:0498"(prey)	psi-mi:"MI:0499"(unspecified role)	psi-mi:"MI:0499"(unspecified role)	sgd:S000005643(RPT5)|go:"GO:0008540"(proteasome regulatory particle, base subcomplex)|go:"GO:0016887"(ATPase activity)|go:"GO:0004175"(endopeptidase activity)|go:"GO:0006511"(ubiquitin-dependent protein catabolic process)|go:"GO:0005515"(protein binding)|interpro:IPR003959(AAA ATPase, core)|interpro:IPR003960(AAA ATPase, conserved site)|interpro:IPR005937(26S proteasome subunit P45)|interpro:IPR0…	sgd:S000001269(NAS2)|go:"GO:0005515"(protein binding)|interpro:IPR001478(PDZ/DHR/GLGF)|go:"GO:0005829"(cytosol)|cygd:YIL007c|ensembl:YIL007C|refseq:NP_012259.1|go:"GO:0005634"(nucleus)|go:"GO:0070682"(proteasome regulatory particle assembly)|go:"GO:0000502"(proteasome complex)|uniprotkb:P40555(identity)	psi-mi:"MI:0326"(protein)	psi-mi:"MI:0326"(protein)	taxid:4932(Baker's yeast)	-	-	-	-	-	-	-
uniprotkb:P40555|intact:EBI-14024	uniprotkb:P33297|intact:EBI-13920	uniprotkb:YIL007C(locus name)|uniprotkb:Proteasome non-ATPase subunit 2(gene name synonym)|uniprotkb:psmd9_yeast(shortlabel)|irefindex:0sjL/WmLm0jrwt4BwAptyBiYS9M4932(rogid)	uniprotkb:YTA1(gene name synonym)|uniprotkb:YOR117W(locus name)|uniprotkb:O3258(orf name)|uniprotkb:YOR3258W(orf name)|uniprotkb:TAT-binding protein homolog 1(gene name synonym)|uniprotkb:prs6a_yeast(shortlabel)|irefindex:siJZui2nTWnSOBT9SguMocDsjCA4932(rogid)	uniprotkb:NAS2	uniprotkb:RPT5	psi-mi:"MI:0007"(anti tag coimmunoprecipitation)	Funakoshi et al. (2009)	pubmed:19446322	taxid:4932(Baker's yeast)	taxid:4932(Baker's yeast)	psi-mi:"MI:0914"(association)	psi-mi:"MI:0469"(intact)	intact:EBI-2360297|irefindex:ZC8sRQ/dCrxBLNhsUqkY8VC+MI0(rigid)	-	psi-mi:"MI:0496"(bait)	psi-mi:"MI:0498"(prey)	psi-mi:"MI:0499"(unspecified role)	psi-mi:"MI:0499"(unspecified role)	sgd:S000001269(NAS2)|go:"GO:0005515"(protein binding)|interpro:IPR001478(PDZ/DHR/GLGF)|go:"GO:0005829"(cytosol)|cygd:YIL007c|ensembl:YIL007C|refseq:NP_012259.1|go:"GO:0005634"(nucleus)|go:"GO:0070682"(proteasome regulatory particle assembly)|go:"GO:0000502"(proteasome complex)|uniprotkb:P40555(identity)	sgd:S000005643(RPT5)|go:"GO:0008540"(proteasome regulatory particle, base subcomplex)|go:"GO:0016887"(ATPase activity)|go:"GO:0004175"(endopeptidase activity)|go:"GO:0006511"(ubiquitin-dependent protein catabolic process)|go:"GO:0005515"(protein binding)|interpro:IPR003959(AAA ATPase, core)|interpro:IPR003960(AAA ATPase, conserved site)|interpro:IPR005937(26S proteasome subunit P45)|interpro:IPR0…	psi-mi:"MI:0326"(protein)	psi-mi:"MI:0326"(protein)	taxid:4932(Baker's yeast)	Spoke	-	-	-	-	-	-
uniprotkb:P33297|intact:EBI-13920	uniprotkb:P40555|intact:EBI-14024	uniprotkb:YTA1(gene name synonym)|uniprotkb:YOR117W(locus name)|uniprotkb:O3258(orf name)|uniprotkb:YOR3258W(orf name)|uniprotkb:TAT-binding protein homolog 1(gene name synonym)|uniprotkb:prs6a_yeast(shortlabel)|irefindex:siJZui2nTWnSOBT9SguMocDsjCA4932(rogid)	uniprotkb:YIL007C(locus name)|uniprotkb:Proteasome non-ATPase subunit 2(gene name synonym)|uniprotkb:psmd9_yeast(shortlabel)|irefindex:0sjL/WmLm0jrwt4BwAptyBiYS9M4932(rogid)	uniprotkb:RPT5	uniprotkb:NAS2	psi-mi:"MI:0018"(two hybrid)	Yu et al. (2008)	pubmed:18719252	taxid:4932(Baker's yeast)	taxid:4932(Baker's yeast)	psi-mi:"MI:0915"(physical association)	psi-mi:"MI:0469"(intact)	intact:EBI-2346517|irefindex:ZC8sRQ/dCrxBLNhsUqkY8VC+MI0(rigid)	-	psi-mi:"MI:0499"(unspecified role)	psi-mi:"MI:0499"(unspecified role)	psi-mi:"MI:0499"(unspecified role)	psi-mi:"MI:0499"(unspecified role)	sgd:S000005643(RPT5)|go:"GO:0008540"(proteasome regulatory particle, base subcomplex)|go:"GO:0016887"(ATPase activity)|go:"GO:0004175"(endopeptidase activity)|go:"GO:0006511"(ubiquitin-dependent protein catabolic process)|go:"GO:0005515"(protein binding)|interpro:IPR003959(AAA ATPase, core)|interpro:IPR003960(AAA ATPase, conserved site)|interpro:IPR005937(26S proteasome subunit P45)|interpro:IPR0…	sgd:S000001269(NAS2)|go:"GO:0005515"(protein binding)|interpro:IPR001478(PDZ/DHR/GLGF)|go:"GO:0005829"(cytosol)|cygd:YIL007c|ensembl:YIL007C|refseq:NP_012259.1|go:"GO:0005634"(nucleus)|go:"GO:0070682"(proteasome regulatory particle assembly)|go:"GO:0000502"(proteasome complex)|uniprotkb:P40555(identity)	psi-mi:"MI:0326"(protein)	psi-mi:"MI:0326"(protein)	taxid:4932(Baker's yeast)	-	-	-	-	-	-	-
uniprotkb:P40555|intact:EBI-14024	uniprotkb:P33297|intact:EBI-13920	uniprotkb:YIL007C(locus name)|uniprotkb:Proteasome non-ATPase subunit 2(gene name synonym)|uniprotkb:psmd9_yeast(shortlabel)|irefindex:0sjL/WmLm0jrwt4BwAptyBiYS9M4932(rogid)	uniprotkb:YTA1(gene name synonym)|uniprotkb:YOR117W(locus name)|uniprotkb:O3258(orf name)|uniprotkb:YOR3258W(orf name)|uniprotkb:TAT-binding protein homolog 1(gene name synonym)|uniprotkb:prs6a_yeast(shortlabel)|irefindex:siJZui2nTWnSOBT9SguMocDsjCA4932(rogid)	uniprotkb:NAS2	uniprotkb:RPT5	psi-mi:"MI:0007"(anti tag coimmunoprecipitation)	Saeki et al. (2009)	pubmed:19446323	taxid:4932(Baker's yeast)	taxid:4932(Baker's yeast)	psi-mi:"MI:0915"(physical association)	psi-mi:"MI:0469"(intact)	intact:EBI-2364128|irefindex:ZC8sRQ/dCrxBLNhsUqkY8VC+MI0(rigid)	-	psi-mi:"MI:0496"(bait)	psi-mi:"MI:0498"(prey)	psi-mi:"MI:0499"(unspecified role)	psi-mi:"MI:0499"(unspecified role)	sgd:S000001269(NAS2)|go:"GO:0005515"(protein binding)|interpro:IPR001478(PDZ/DHR/GLGF)|go:"GO:0005829"(cytosol)|cygd:YIL007c|ensembl:YIL007C|refseq:NP_012259.1|go:"GO:0005634"(nucleus)|go:"GO:0070682"(proteasome regulatory particle assembly)|go:"GO:0000502"(proteasome complex)|uniprotkb:P40555(identity)	sgd:S000005643(RPT5)|go:"GO:0008540"(proteasome regulatory particle, base subcomplex)|go:"GO:0016887"(ATPase activity)|go:"GO:0004175"(endopeptidase activity)|go:"GO:0006511"(ubiquitin-dependent protein catabolic process)|go:"GO:0005515"(protein binding)|interpro:IPR003959(AAA ATPase, core)|interpro:IPR003960(AAA ATPase, conserved site)|interpro:IPR005937(26S proteasome subunit P45)|interpro:IPR0…	psi-mi:"MI:0326"(protein)	psi-mi:"MI:0326"(protein)	taxid:4932(Baker's yeast)	Spoke	-	-	-	-	-	-
AT5G08630	AT5G18620	YGL133W	YBR245C
uniprotkb:P38144|intact:EBI-21087	uniprotkb:P53125|intact:EBI-23967	uniprotkb:YBR245C(locus name)|uniprotkb:YBR1633(orf name)|uniprotkb:isw1_yeast(shortlabel)|irefindex:UqPr4XPoo1qkE/UXmV3GqEbHrMY4932(rogid)	uniprotkb:YGL133W(locus name)|uniprotkb:G2842(orf name)|uniprotkb:itc1_yeast(shortlabel)|irefindex:FYULnpMzycE8ujbq5bKkAZIxSd44932(rogid)	uniprotkb:ISW1	uniprotkb:ITC1	psi-mi:"MI:0676"(tandem affinity purification)	Gavin et al. (2002)	pubmed:11805826	taxid:4932(Baker's yeast)	taxid:4932(Baker's yeast)	psi-mi:"MI:0914"(association)	psi-mi:"MI:0469"(intact)	intact:EBI-40509|irefindex:cwLBlUkMLni5N+F94Ne5kk2k9Qs(rigid)	-	psi-mi:"MI:0496"(bait)	psi-mi:"MI:0498"(prey)	psi-mi:"MI:0499"(unspecified role)	psi-mi:"MI:0499"(unspecified role)	sgd:S000000449(ISW1)|go:"GO:0016587"(ISW1 complex)|interpro:IPR001005(SANT, DNA-binding)|interpro:IPR001650(DNA/RNA helicase, C-terminal)|interpro:IPR000330(SNF2-related)|interpro:IPR009057(Homeodomain-like)|cygd:YBR245c|go:"GO:0005515"(protein binding)|go:"GO:0006354"(RNA elongation)|ensembl:YBR245C|interpro:IPR014001(DEAD-like helicase, N-terminal)|interpro:IPR015194(Nucleosome remodelling ATPa…	sgd:S000003101(ITC1)|go:"GO:0005515"(protein binding)|go:"GO:0046020"(negative regulation of transcription from RNA polymerase II promoter by pheromones)|go:"GO:0008623"(chromatin accessibility complex)|go:"GO:0006348"(chromatin silencing at telomere)|interpro:IPR004022(DDT)|cygd:YGL133w|interpro:IPR013136(WSTF/Acf1/Cbp146)|ensembl:YGL133W|refseq:NP_011382.1|go:"GO:0006338"(chromatin remodeling)|…	psi-mi:"MI:0326"(protein)	psi-mi:"MI:0326"(protein)	taxid:4932(Baker's yeast)	Spoke	-	-	-	-	-	-
uniprotkb:P38144|intact:EBI-21087	uniprotkb:P53125|intact:EBI-23967	uniprotkb:YBR245C(locus name)|uniprotkb:YBR1633(orf name)|uniprotkb:isw1_yeast(shortlabel)|irefindex:UqPr4XPoo1qkE/UXmV3GqEbHrMY4932(rogid)	uniprotkb:YGL133W(locus name)|uniprotkb:G2842(orf name)|uniprotkb:itc1_yeast(shortlabel)|irefindex:FYULnpMzycE8ujbq5bKkAZIxSd44932(rogid)	uniprotkb:ISW1	uniprotkb:ITC1	psi-mi:"MI:0676"(tandem affinity purification)	Gavin et al. (2006)	pubmed:16429126	taxid:4932(Baker's yeast)	taxid:4932(Baker's yeast)	psi-mi:"MI:0914"(association)	psi-mi:"MI:0469"(intact)	intact:EBI-787249|irefindex:cwLBlUkMLni5N+F94Ne5kk2k9Qs(rigid)	-	psi-mi:"MI:0496"(bait)	psi-mi:"MI:0498"(prey)	psi-mi:"MI:0499"(unspecified role)	psi-mi:"MI:0499"(unspecified role)	sgd:S000000449(ISW1)|go:"GO:0016587"(ISW1 complex)|interpro:IPR001005(SANT, DNA-binding)|interpro:IPR001650(DNA/RNA helicase, C-terminal)|interpro:IPR000330(SNF2-related)|interpro:IPR009057(Homeodomain-like)|cygd:YBR245c|go:"GO:0005515"(protein binding)|go:"GO:0006354"(RNA elongation)|ensembl:YBR245C|interpro:IPR014001(DEAD-like helicase, N-terminal)|interpro:IPR015194(Nucleosome remodelling ATPa…	sgd:S000003101(ITC1)|go:"GO:0005515"(protein binding)|go:"GO:0046020"(negative regulation of transcription from RNA polymerase II promoter by pheromones)|go:"GO:0008623"(chromatin accessibility complex)|go:"GO:0006348"(chromatin silencing at telomere)|interpro:IPR004022(DDT)|cygd:YGL133w|interpro:IPR013136(WSTF/Acf1/Cbp146)|ensembl:YGL133W|refseq:NP_011382.1|go:"GO:0006338"(chromatin remodeling)|…	psi-mi:"MI:0326"(protein)	psi-mi:"MI:0326"(protein)	taxid:4932(Baker's yeast)	Spoke	-	-	-	-	-	-
AT5G51940	AT5G59180	YPR187W	YDR404C
uniprotkb:P20435|intact:EBI-15786	uniprotkb:P34087|intact:EBI-15790	uniprotkb:RPB6(gene name synonym)|uniprotkb:YPR187W(locus name)|uniprotkb:P9677.8(orf name)|uniprotkb:DNA-directed RNA polymerases I, II, and III 23 kDa polypeptide(gene name synonym)|uniprotkb:ABC23(gene name synonym)|uniprotkb:rpab2_yeast(shortlabel)|irefindex:M0ZHKO6vehumJ62W7f3l4l1sKro4932(rogid)	uniprotkb:YDR404C(locus name)|uniprotkb:D9509.22(orf name)|uniprotkb:B16(gene name synonym)|uniprotkb:rpb7_yeast(shortlabel)|irefindex:QkqDbqCI43H8+5Xf8nYsCYUU45M4932(rogid)	uniprotkb:RPO26	uniprotkb:RPB7	psi-mi:"MI:0676"(tandem affinity purification)	Gavin et al. (2006)	pubmed:16429126	taxid:4932(Baker's yeast)	taxid:4932(Baker's yeast)	psi-mi:"MI:0914"(association)	psi-mi:"MI:0469"(intact)	intact:EBI-812300|irefindex:7smEloW4uaGAzu4hrCQ347kCGek(rigid)	-	psi-mi:"MI:0496"(bait)	psi-mi:"MI:0498"(prey)	psi-mi:"MI:0499"(unspecified role)	psi-mi:"MI:0499"(unspecified role)	rcsb pdb:2E2H|rcsb pdb:2E2I|rcsb pdb:2E2J|rcsb pdb:2JA5|rcsb pdb:2JA6|rcsb pdb:2JA7|rcsb pdb:2JA8|rcsb pdb:2NVQ|rcsb pdb:2NVT|rcsb pdb:2NVX|rcsb pdb:2NVY|rcsb pdb:2NVZ|rcsb pdb:2YU9|interpro:IPR020708|sgd:S000006391(RPO26)|interpro:IPR012293(RNA polymerase subunit, RPB6/omega)|go:"GO:0005736"(DNA-directed RNA polymerase I complex)|go:"GO:0005665"(DNA-directed RNA polymerase II, core complex)|go:"…	sgd:S000002812(RPB7)|go:"GO:0005665"(DNA-directed RNA polymerase II, core complex)|go:"GO:0003899"(DNA-directed RNA polymerase activity)|go:"GO:0000291"(nuclear-transcribed mRNA catabolic process, exonucleolytic)|go:"GO:0060213"("positive regulation of nuclear-transcribed mRNA poly(A) tail shortening")|rcsb pdb:2JA5|rcsb pdb:2JA6|rcsb pdb:2JA7|rcsb pdb:2JA8|rcsb pdb:2R7Z|rcsb pdb:2R92|rcsb pdb:2R…	psi-mi:"MI:0326"(protein)	psi-mi:"MI:0326"(protein)	taxid:4932(Baker's yeast)	Spoke	-	-	-	-	-	-
AT1G18070	AT1G49760	YDR172W	YER165W
uniprotkb:P05453|intact:EBI-6540	uniprotkb:P04147|intact:EBI-12823	uniprotkb:GST1(gene name synonym)|uniprotkb:PNM2(gene name synonym)|uniprotkb:SAL3(gene name synonym)|uniprotkb:SUF12(gene name synonym)|uniprotkb:SUP2(gene name synonym)|uniprotkb:YDR172W(locus name)|uniprotkb:YD9395.05(orf name)|uniprotkb:ERF2(gene name synonym)|uniprotkb:ERF-3(gene name synonym)|uniprotkb:Translation release factor 3(gene name synonym)|uniprotkb:Polypeptide release factor 3(ge…	uniprotkb:YER165W(locus name)|uniprotkb:ARS consensus-binding protein ACBP-67(gene name synonym)|uniprotkb:Polyadenylate tail-binding protein(gene name synonym)|uniprotkb:pabp_yeast(shortlabel)|irefindex:T+hoL1qianZDc4ewt4W/tAdqhOU4932(rogid)	uniprotkb:SUP35	uniprotkb:PAB1	psi-mi:"MI:0676"(tandem affinity purification)	Gavin et al. (2006)	pubmed:16429126	taxid:4932(Baker's yeast)	taxid:4932(Baker's yeast)	psi-mi:"MI:0914"(association)	psi-mi:"MI:0469"(intact)	intact:EBI-809447|irefindex:a9/E2K37gbKrE/Ghy2Kmt4J4xEg(rigid)	-	psi-mi:"MI:0496"(bait)	psi-mi:"MI:0498"(prey)	psi-mi:"MI:0499"(unspecified role)	psi-mi:"MI:0499"(unspecified role)	interpro:IPR003285(Yeast eukaryotic release factor)|go:"GO:0000288"(nuclear-transcribed mRNA catabolic process, deadenylation-dependent decay)|go:"GO:0005829"(cytosol)|go:"GO:0003747"(translation release factor activity)|go:"GO:0006415"(translational termination)|go:"GO:0003924"(GTPase activity)|go:"GO:0005525"(GTP binding)|sgd:S000002579(SUP35)|uniprotkb:P05420(secondary-ac)|refseq:NP_010457.1|r…	sgd:S000000967(PAB1)|go:"GO:0005634"(nucleus)|go:"GO:0005840"(ribosome)|go:"GO:0008143"("poly(A) RNA binding")|go:"GO:0006446"(regulation of translational initiation)|interpro:IPR012677(Nucleotide-binding, alpha-beta plait)|interpro:IPR002004(Polyadenylate-binding protein/Hyperplastic disc protein)|interpro:IPR006515(Polyadenylate binding protein, human types 1, 2, 3, 4)|interpro:IPR000504(RNA re…	psi-mi:"MI:0326"(protein)	psi-mi:"MI:0326"(protein)	taxid:4932(Baker's yeast)	Spoke	-	-	-	-	-	-
AT2G21270	AT3G63000	YGR048W	YBR170C
uniprotkb:P33755|intact:EBI-12193	uniprotkb:P53044|intact:EBI-19997	uniprotkb:YBR170C(locus name)|uniprotkb:YBR1231(orf name)|uniprotkb:HRD4(gene name synonym)|uniprotkb:HMG-CoA reductase degradation protein 4(gene name synonym)|uniprotkb:npl4_yeast(shortlabel)|irefindex:Ud1cli4N/oLnGKw/orBQqsLXVVw4932(rogid)	uniprotkb:PIP3(gene name synonym)|uniprotkb:YGR048W(locus name)|uniprotkb:Polymerase-interacting protein 3(gene name synonym)|uniprotkb:ufd1_yeast(shortlabel)|irefindex:T+Wej72rlK7gK3y1KC8waKL5DI84932(rogid)	uniprotkb:NPL4	uniprotkb:UFD1	psi-mi:"MI:0676"(tandem affinity purification)	Gavin et al. (2002)	pubmed:11805826	taxid:4932(Baker's yeast)	taxid:4932(Baker's yeast)	psi-mi:"MI:0914"(association)	psi-mi:"MI:0469"(intact)	intact:EBI-41343|irefindex:bfxn2UQXUKpI2KTb7mheWp8NnzM(rigid)	-	psi-mi:"MI:0496"(bait)	psi-mi:"MI:0498"(prey)	psi-mi:"MI:0499"(unspecified role)	psi-mi:"MI:0499"(unspecified role)	sgd:S000000374(NPL4)|go:"GO:0030433"(ER-associated protein catabolic process)|go:"GO:0005515"(protein binding)|interpro:IPR007717(NPL4)|interpro:IPR007716(NPL4, zinc-binding putative)|go:"GO:0051028"(mRNA transport)|cygd:YBR170c|ensembl:YBR170C|go:"GO:0005634"(nucleus)|refseq:NP_009729.1|interpro:IPR016563(Polyubiquitin-tagged protein recognition complex, Npl4 component)|go:"GO:0034098"(Cdc48p-Np…	sgd:S000003280(UFD1)|go:"GO:0015031"(protein transport)|go:"GO:0005515"(protein binding)|go:"GO:0006511"(ubiquitin-dependent protein catabolic process)|interpro:IPR004854(Ubiquitin fusion degradation protein UFD1)|cygd:YGR048w|rcsb pdb:1ZC1|ensembl:YGR048W|uniprotkb:Q45U36(secondary-ac)|refseq:NP_011562.1|go:"GO:0034098"(Cdc48p-Npl4p-Ufd1p AAA ATPase complex)|uniprotkb:P53044(identity)	psi-mi:"MI:0326"(protein)	psi-mi:"MI:0326"(protein)	taxid:4932(Baker's yeast)	Spoke	-	-	-	-	-	-
uniprotkb:P53044|intact:EBI-19997	uniprotkb:P33755|intact:EBI-12193	uniprotkb:PIP3(gene name synonym)|uniprotkb:YGR048W(locus name)|uniprotkb:Polymerase-interacting protein 3(gene name synonym)|uniprotkb:ufd1_yeast(shortlabel)|irefindex:T+Wej72rlK7gK3y1KC8waKL5DI84932(rogid)	uniprotkb:YBR170C(locus name)|uniprotkb:YBR1231(orf name)|uniprotkb:HRD4(gene name synonym)|uniprotkb:HMG-CoA reductase degradation protein 4(gene name synonym)|uniprotkb:npl4_yeast(shortlabel)|irefindex:Ud1cli4N/oLnGKw/orBQqsLXVVw4932(rogid)	uniprotkb:UFD1	uniprotkb:NPL4	psi-mi:"MI:0676"(tandem affinity purification)	Gavin et al. (2002)	pubmed:11805826	taxid:4932(Baker's yeast)	taxid:4932(Baker's yeast)	psi-mi:"MI:0914"(association)	psi-mi:"MI:0469"(intact)	intact:EBI-43303|irefindex:bfxn2UQXUKpI2KTb7mheWp8NnzM(rigid)	-	psi-mi:"MI:0496"(bait)	psi-mi:"MI:0498"(prey)	psi-mi:"MI:0499"(unspecified role)	psi-mi:"MI:0499"(unspecified role)	sgd:S000003280(UFD1)|go:"GO:0015031"(protein transport)|go:"GO:0005515"(protein binding)|go:"GO:0006511"(ubiquitin-dependent protein catabolic process)|interpro:IPR004854(Ubiquitin fusion degradation protein UFD1)|cygd:YGR048w|rcsb pdb:1ZC1|ensembl:YGR048W|uniprotkb:Q45U36(secondary-ac)|refseq:NP_011562.1|go:"GO:0034098"(Cdc48p-Npl4p-Ufd1p AAA ATPase complex)|uniprotkb:P53044(identity)	sgd:S000000374(NPL4)|go:"GO:0030433"(ER-associated protein catabolic process)|go:"GO:0005515"(protein binding)|interpro:IPR007717(NPL4)|interpro:IPR007716(NPL4, zinc-binding putative)|go:"GO:0051028"(mRNA transport)|cygd:YBR170c|ensembl:YBR170C|go:"GO:0005634"(nucleus)|refseq:NP_009729.1|interpro:IPR016563(Polyubiquitin-tagged protein recognition complex, Npl4 component)|go:"GO:0034098"(Cdc48p-Np…	psi-mi:"MI:0326"(protein)	psi-mi:"MI:0326"(protein)	taxid:4932(Baker's yeast)	Spoke	-	-	-	-	-	-
uniprotkb:P33755|intact:EBI-12193	uniprotkb:P53044|intact:EBI-19997	uniprotkb:YBR170C(locus name)|uniprotkb:YBR1231(orf name)|uniprotkb:HRD4(gene name synonym)|uniprotkb:HMG-CoA reductase degradation protein 4(gene name synonym)|uniprotkb:npl4_yeast(shortlabel)|irefindex:Ud1cli4N/oLnGKw/orBQqsLXVVw4932(rogid)	uniprotkb:PIP3(gene name synonym)|uniprotkb:YGR048W(locus name)|uniprotkb:Polymerase-interacting protein 3(gene name synonym)|uniprotkb:ufd1_yeast(shortlabel)|irefindex:T+Wej72rlK7gK3y1KC8waKL5DI84932(rogid)	uniprotkb:NPL4	uniprotkb:UFD1	psi-mi:"MI:0399"(two hybrid fragment pooling approach)	Ito et al. (2001)	pubmed:11283351	taxid:4932(Baker's yeast)	taxid:4932(Baker's yeast)	psi-mi:"MI:0915"(physical association)	psi-mi:"MI:0469"(intact)	intact:EBI-376230|irefindex:bfxn2UQXUKpI2KTb7mheWp8NnzM(rigid)	-	psi-mi:"MI:0496"(bait)	psi-mi:"MI:0498"(prey)	psi-mi:"MI:0499"(unspecified role)	psi-mi:"MI:0499"(unspecified role)	sgd:S000000374(NPL4)|go:"GO:0030433"(ER-associated protein catabolic process)|go:"GO:0005515"(protein binding)|interpro:IPR007717(NPL4)|interpro:IPR007716(NPL4, zinc-binding putative)|go:"GO:0051028"(mRNA transport)|cygd:YBR170c|ensembl:YBR170C|go:"GO:0005634"(nucleus)|refseq:NP_009729.1|interpro:IPR016563(Polyubiquitin-tagged protein recognition complex, Npl4 component)|go:"GO:0034098"(Cdc48p-Np…	sgd:S000003280(UFD1)|go:"GO:0015031"(protein transport)|go:"GO:0005515"(protein binding)|go:"GO:0006511"(ubiquitin-dependent protein catabolic process)|interpro:IPR004854(Ubiquitin fusion degradation protein UFD1)|cygd:YGR048w|rcsb pdb:1ZC1|ensembl:YGR048W|uniprotkb:Q45U36(secondary-ac)|refseq:NP_011562.1|go:"GO:0034098"(Cdc48p-Npl4p-Ufd1p AAA ATPase complex)|uniprotkb:P53044(identity)	psi-mi:"MI:0326"(protein)	psi-mi:"MI:0326"(protein)	taxid:4932(Baker's yeast)	-	-	-	-	-	-	-
uniprotkb:P33755|intact:EBI-12193	uniprotkb:P53044|intact:EBI-19997	uniprotkb:YBR170C(locus name)|uniprotkb:YBR1231(orf name)|uniprotkb:HRD4(gene name synonym)|uniprotkb:HMG-CoA reductase degradation protein 4(gene name synonym)|uniprotkb:npl4_yeast(shortlabel)|irefindex:Ud1cli4N/oLnGKw/orBQqsLXVVw4932(rogid)	uniprotkb:PIP3(gene name synonym)|uniprotkb:YGR048W(locus name)|uniprotkb:Polymerase-interacting protein 3(gene name synonym)|uniprotkb:ufd1_yeast(shortlabel)|irefindex:T+Wej72rlK7gK3y1KC8waKL5DI84932(rogid)	uniprotkb:NPL4	uniprotkb:UFD1	psi-mi:"MI:0018"(two hybrid)	Uetz et al. (2000)	pubmed:10688190	taxid:4932(Baker's yeast)	taxid:4932(Baker's yeast)	psi-mi:"MI:0915"(physical association)	psi-mi:"MI:0469"(intact)	intact:EBI-390843|irefindex:bfxn2UQXUKpI2KTb7mheWp8NnzM(rigid)	-	psi-mi:"MI:0496"(bait)	psi-mi:"MI:0498"(prey)	psi-mi:"MI:0499"(unspecified role)	psi-mi:"MI:0499"(unspecified role)	sgd:S000000374(NPL4)|go:"GO:0030433"(ER-associated protein catabolic process)|go:"GO:0005515"(protein binding)|interpro:IPR007717(NPL4)|interpro:IPR007716(NPL4, zinc-binding putative)|go:"GO:0051028"(mRNA transport)|cygd:YBR170c|ensembl:YBR170C|go:"GO:0005634"(nucleus)|refseq:NP_009729.1|interpro:IPR016563(Polyubiquitin-tagged protein recognition complex, Npl4 component)|go:"GO:0034098"(Cdc48p-Np…	sgd:S000003280(UFD1)|go:"GO:0015031"(protein transport)|go:"GO:0005515"(protein binding)|go:"GO:0006511"(ubiquitin-dependent protein catabolic process)|interpro:IPR004854(Ubiquitin fusion degradation protein UFD1)|cygd:YGR048w|rcsb pdb:1ZC1|ensembl:YGR048W|uniprotkb:Q45U36(secondary-ac)|refseq:NP_011562.1|go:"GO:0034098"(Cdc48p-Npl4p-Ufd1p AAA ATPase complex)|uniprotkb:P53044(identity)	psi-mi:"MI:0326"(protein)	psi-mi:"MI:0326"(protein)	taxid:4932(Baker's yeast)	-	-	-	-	-	-	-
uniprotkb:P53044|intact:EBI-19997	uniprotkb:P33755|intact:EBI-12193	uniprotkb:PIP3(gene name synonym)|uniprotkb:YGR048W(locus name)|uniprotkb:Polymerase-interacting protein 3(gene name synonym)|uniprotkb:ufd1_yeast(shortlabel)|irefindex:T+Wej72rlK7gK3y1KC8waKL5DI84932(rogid)	uniprotkb:YBR170C(locus name)|uniprotkb:YBR1231(orf name)|uniprotkb:HRD4(gene name synonym)|uniprotkb:HMG-CoA reductase degradation protein 4(gene name synonym)|uniprotkb:npl4_yeast(shortlabel)|irefindex:Ud1cli4N/oLnGKw/orBQqsLXVVw4932(rogid)	uniprotkb:UFD1	uniprotkb:NPL4	psi-mi:"MI:0399"(two hybrid fragment pooling approach)	Ito et al. (2001)	pubmed:11283351	taxid:4932(Baker's yeast)	taxid:4932(Baker's yeast)	psi-mi:"MI:0915"(physical association)	psi-mi:"MI:0469"(intact)	intact:EBI-380046|irefindex:bfxn2UQXUKpI2KTb7mheWp8NnzM(rigid)	-	psi-mi:"MI:0496"(bait)	psi-mi:"MI:0498"(prey)	psi-mi:"MI:0499"(unspecified role)	psi-mi:"MI:0499"(unspecified role)	sgd:S000003280(UFD1)|go:"GO:0015031"(protein transport)|go:"GO:0005515"(protein binding)|go:"GO:0006511"(ubiquitin-dependent protein catabolic process)|interpro:IPR004854(Ubiquitin fusion degradation protein UFD1)|cygd:YGR048w|rcsb pdb:1ZC1|ensembl:YGR048W|uniprotkb:Q45U36(secondary-ac)|refseq:NP_011562.1|go:"GO:0034098"(Cdc48p-Npl4p-Ufd1p AAA ATPase complex)|uniprotkb:P53044(identity)	sgd:S000000374(NPL4)|go:"GO:0030433"(ER-associated protein catabolic process)|go:"GO:0005515"(protein binding)|interpro:IPR007717(NPL4)|interpro:IPR007716(NPL4, zinc-binding putative)|go:"GO:0051028"(mRNA transport)|cygd:YBR170c|ensembl:YBR170C|go:"GO:0005634"(nucleus)|refseq:NP_009729.1|interpro:IPR016563(Polyubiquitin-tagged protein recognition complex, Npl4 component)|go:"GO:0034098"(Cdc48p-Np…	psi-mi:"MI:0326"(protein)	psi-mi:"MI:0326"(protein)	taxid:4932(Baker's yeast)	-	-	-	-	-	-	-
uniprotkb:P53044|intact:EBI-19997	uniprotkb:P33755|intact:EBI-12193	uniprotkb:PIP3(gene name synonym)|uniprotkb:YGR048W(locus name)|uniprotkb:Polymerase-interacting protein 3(gene name synonym)|uniprotkb:ufd1_yeast(shortlabel)|irefindex:T+Wej72rlK7gK3y1KC8waKL5DI84932(rogid)	uniprotkb:YBR170C(locus name)|uniprotkb:YBR1231(orf name)|uniprotkb:HRD4(gene name synonym)|uniprotkb:HMG-CoA reductase degradation protein 4(gene name synonym)|uniprotkb:npl4_yeast(shortlabel)|irefindex:Ud1cli4N/oLnGKw/orBQqsLXVVw4932(rogid)	uniprotkb:UFD1	uniprotkb:NPL4	psi-mi:"MI:0676"(tandem affinity purification)	Gavin et al. (2006)	pubmed:16429126	taxid:4932(Baker's yeast)	taxid:4932(Baker's yeast)	psi-mi:"MI:0914"(association)	psi-mi:"MI:0469"(intact)	intact:EBI-801296|irefindex:bfxn2UQXUKpI2KTb7mheWp8NnzM(rigid)	-	psi-mi:"MI:0496"(bait)	psi-mi:"MI:0498"(prey)	psi-mi:"MI:0499"(unspecified role)	psi-mi:"MI:0499"(unspecified role)	sgd:S000003280(UFD1)|go:"GO:0015031"(protein transport)|go:"GO:0005515"(protein binding)|go:"GO:0006511"(ubiquitin-dependent protein catabolic process)|interpro:IPR004854(Ubiquitin fusion degradation protein UFD1)|cygd:YGR048w|rcsb pdb:1ZC1|ensembl:YGR048W|uniprotkb:Q45U36(secondary-ac)|refseq:NP_011562.1|go:"GO:0034098"(Cdc48p-Npl4p-Ufd1p AAA ATPase complex)|uniprotkb:P53044(identity)	sgd:S000000374(NPL4)|go:"GO:0030433"(ER-associated protein catabolic process)|go:"GO:0005515"(protein binding)|interpro:IPR007717(NPL4)|interpro:IPR007716(NPL4, zinc-binding putative)|go:"GO:0051028"(mRNA transport)|cygd:YBR170c|ensembl:YBR170C|go:"GO:0005634"(nucleus)|refseq:NP_009729.1|interpro:IPR016563(Polyubiquitin-tagged protein recognition complex, Npl4 component)|go:"GO:0034098"(Cdc48p-Np…	psi-mi:"MI:0326"(protein)	psi-mi:"MI:0326"(protein)	taxid:4932(Baker's yeast)	Spoke	-	-	-	-	-	-
uniprotkb:P33755|intact:EBI-12193	uniprotkb:P53044|intact:EBI-19997	uniprotkb:YBR170C(locus name)|uniprotkb:YBR1231(orf name)|uniprotkb:HRD4(gene name synonym)|uniprotkb:HMG-CoA reductase degradation protein 4(gene name synonym)|uniprotkb:npl4_yeast(shortlabel)|irefindex:Ud1cli4N/oLnGKw/orBQqsLXVVw4932(rogid)	uniprotkb:PIP3(gene name synonym)|uniprotkb:YGR048W(locus name)|uniprotkb:Polymerase-interacting protein 3(gene name synonym)|uniprotkb:ufd1_yeast(shortlabel)|irefindex:T+Wej72rlK7gK3y1KC8waKL5DI84932(rogid)	uniprotkb:NPL4	uniprotkb:UFD1	psi-mi:"MI:0676"(tandem affinity purification)	Gavin et al. (2006)	pubmed:16429126	taxid:4932(Baker's yeast)	taxid:4932(Baker's yeast)	psi-mi:"MI:0914"(association)	psi-mi:"MI:0469"(intact)	intact:EBI-794304|irefindex:bfxn2UQXUKpI2KTb7mheWp8NnzM(rigid)	-	psi-mi:"MI:0496"(bait)	psi-mi:"MI:0498"(prey)	psi-mi:"MI:0499"(unspecified role)	psi-mi:"MI:0499"(unspecified role)	sgd:S000000374(NPL4)|go:"GO:0030433"(ER-associated protein catabolic process)|go:"GO:0005515"(protein binding)|interpro:IPR007717(NPL4)|interpro:IPR007716(NPL4, zinc-binding putative)|go:"GO:0051028"(mRNA transport)|cygd:YBR170c|ensembl:YBR170C|go:"GO:0005634"(nucleus)|refseq:NP_009729.1|interpro:IPR016563(Polyubiquitin-tagged protein recognition complex, Npl4 component)|go:"GO:0034098"(Cdc48p-Np…	sgd:S000003280(UFD1)|go:"GO:0015031"(protein transport)|go:"GO:0005515"(protein binding)|go:"GO:0006511"(ubiquitin-dependent protein catabolic process)|interpro:IPR004854(Ubiquitin fusion degradation protein UFD1)|cygd:YGR048w|rcsb pdb:1ZC1|ensembl:YGR048W|uniprotkb:Q45U36(secondary-ac)|refseq:NP_011562.1|go:"GO:0034098"(Cdc48p-Npl4p-Ufd1p AAA ATPase complex)|uniprotkb:P53044(identity)	psi-mi:"MI:0326"(protein)	psi-mi:"MI:0326"(protein)	taxid:4932(Baker's yeast)	Spoke	-	-	-	-	-	-
uniprotkb:P33755|intact:EBI-12193	uniprotkb:P53044|intact:EBI-19997	uniprotkb:YBR170C(locus name)|uniprotkb:YBR1231(orf name)|uniprotkb:HRD4(gene name synonym)|uniprotkb:HMG-CoA reductase degradation protein 4(gene name synonym)|uniprotkb:npl4_yeast(shortlabel)|irefindex:Ud1cli4N/oLnGKw/orBQqsLXVVw4932(rogid)	uniprotkb:PIP3(gene name synonym)|uniprotkb:YGR048W(locus name)|uniprotkb:Polymerase-interacting protein 3(gene name synonym)|uniprotkb:ufd1_yeast(shortlabel)|irefindex:T+Wej72rlK7gK3y1KC8waKL5DI84932(rogid)	uniprotkb:NPL4	uniprotkb:UFD1	psi-mi:"MI:0007"(anti tag coimmunoprecipitation)	Schuberth et al. (2005)	pubmed:16179952	taxid:4932(Baker's yeast)	taxid:4932(Baker's yeast)	psi-mi:"MI:0914"(association)	psi-mi:"MI:0469"(intact)	intact:EBI-1008579|irefindex:bfxn2UQXUKpI2KTb7mheWp8NnzM(rigid)	-	psi-mi:"MI:0496"(bait)	psi-mi:"MI:0498"(prey)	psi-mi:"MI:0499"(unspecified role)	psi-mi:"MI:0499"(unspecified role)	sgd:S000000374(NPL4)|go:"GO:0030433"(ER-associated protein catabolic process)|go:"GO:0005515"(protein binding)|interpro:IPR007717(NPL4)|interpro:IPR007716(NPL4, zinc-binding putative)|go:"GO:0051028"(mRNA transport)|cygd:YBR170c|ensembl:YBR170C|go:"GO:0005634"(nucleus)|refseq:NP_009729.1|interpro:IPR016563(Polyubiquitin-tagged protein recognition complex, Npl4 component)|go:"GO:0034098"(Cdc48p-Np…	sgd:S000003280(UFD1)|go:"GO:0015031"(protein transport)|go:"GO:0005515"(protein binding)|go:"GO:0006511"(ubiquitin-dependent protein catabolic process)|interpro:IPR004854(Ubiquitin fusion degradation protein UFD1)|cygd:YGR048w|rcsb pdb:1ZC1|ensembl:YGR048W|uniprotkb:Q45U36(secondary-ac)|refseq:NP_011562.1|go:"GO:0034098"(Cdc48p-Npl4p-Ufd1p AAA ATPase complex)|uniprotkb:P53044(identity)	psi-mi:"MI:0326"(protein)	psi-mi:"MI:0326"(protein)	taxid:4932(Baker's yeast)	Spoke	-	-	-	-	-	-
AT1G69410	AT5G05920	YEL034W	YHR068W
uniprotkb:P38791|intact:EBI-5871	uniprotkb:P23301|intact:EBI-9033	uniprotkb:YHR068W(locus name)|uniprotkb:dhys_yeast(shortlabel)|irefindex:LB9dEDvZYXG5O9x9YNSFegNX24s4932(rogid)	uniprotkb:TIF51A(gene name synonym)|uniprotkb:YEL034W(locus name)|uniprotkb:SYGP-ORF21(orf name)|uniprotkb:eIF-4D(gene name synonym)|uniprotkb:Hypusine-containing protein HP2(gene name synonym)|uniprotkb:if5a2_yeast(shortlabel)|irefindex:2oYui26pmsqvqrqPUuHZ48cOlUA4932(rogid)	uniprotkb:DYS1	uniprotkb:HYP2	psi-mi:"MI:0018"(two hybrid)	Yu et al. (2008)	pubmed:18719252	taxid:4932(Baker's yeast)	taxid:4932(Baker's yeast)	psi-mi:"MI:0915"(physical association)	psi-mi:"MI:0469"(intact)	intact:EBI-2343992|irefindex:1EnshY9zgIlaQ53nOP8r7WCHqo8(rigid)	-	psi-mi:"MI:0499"(unspecified role)	psi-mi:"MI:0499"(unspecified role)	psi-mi:"MI:0499"(unspecified role)	psi-mi:"MI:0499"(unspecified role)	go:"GO:0005737"(cytoplasm)|go:"GO:0034038"(deoxyhypusine synthase activity)|go:"GO:0050983"(spermidine catabolic process to deoxyhypusine, using deoxyhypusine synthase)|sgd:S000001110(DYS1)|go:"GO:0008612"(peptidyl-lysine modification to hypusine)|refseq:NP_011935.1|interpro:IPR002773(Deoxyhypusine synthase)|cygd:YHR068w|ensembl:YHR068W|go:"GO:0005515"(protein binding)|uniprotkb:P38791(identity)	interpro:IPR001884("Eukaryotic initiation factor 5A hypusine (eIF-5A)")|interpro:IPR012340(Nucleic acid-binding, OB-fold)|sgd:S000000760(HYP2)|go:"GO:0005739"(mitochondrion)|cygd:YEL034w|interpro:IPR014722(Translation protein SH3-like, subgroup)|ensembl:YEL034W|refseq:NP_010880.1|interpro:IPR019769|rcsb pdb:3ER0|go:"GO:0003723"(RNA binding)|go:"GO:0022626"(cytosolic ribosome)|go:"GO:0043022"(ribo…	psi-mi:"MI:0326"(protein)	psi-mi:"MI:0326"(protein)	taxid:4932(Baker's yeast)	-	-	-	-	-	-	-
AT1G04635	AT2G43190	YAL033W	YBR257W
uniprotkb:P38336|intact:EBI-13646	uniprotkb:P28005|intact:EBI-13654	uniprotkb:YBR257W(locus name)|uniprotkb:YBR1725(orf name)|uniprotkb:RNA-processing protein POP4(gene name synonym)|uniprotkb:pop4_yeast(shortlabel)|irefindex:QFEzUlEbpsBtT/ccBhx3oXHr7Nw4932(rogid)	uniprotkb:YAL033W(locus name)|uniprotkb:FUN53(orf name)|uniprotkb:RNases P/MRP 19.6 kDa subunit(gene name synonym)|uniprotkb:RNA-processing protein POP5(gene name synonym)|uniprotkb:pop5_yeast(shortlabel)|irefindex:KRUYEwSCC61ulTfSGafJdIkd6iQ4932(rogid)	uniprotkb:POP4	uniprotkb:POP5	psi-mi:"MI:0676"(tandem affinity purification)	Salinas et al. (2005)	pubmed:15637077	taxid:4932(Baker's yeast)	taxid:4932(Baker's yeast)	psi-mi:"MI:0914"(association)	psi-mi:"MI:0469"(intact)	intact:EBI-1171754|irefindex:RbaIkS8gwFa0Td18qGG/F0dnRmc(rigid)	-	psi-mi:"MI:0496"(bait)	psi-mi:"MI:0498"(prey)	psi-mi:"MI:0499"(unspecified role)	psi-mi:"MI:0499"(unspecified role)	sgd:S000000461(POP4)|go:"GO:0000172"(ribonuclease MRP complex)|go:"GO:0005655"(nucleolar ribonuclease P complex)|go:"GO:0006379"(mRNA cleavage)|go:"GO:0006364"(rRNA processing)|go:"GO:0008033"(tRNA processing)|go:"GO:0004540"(ribonuclease activity)|go:"GO:0003723"(RNA binding)|go:"GO:0034965"(intronic box C/D snoRNA processing)|cygd:YBR257w|interpro:IPR002730(Ribonuclease P/MRP, p29 subunit, euka…	go:"GO:0005655"(nucleolar ribonuclease P complex)|go:"GO:0006379"(mRNA cleavage)|sgd:S000000031(POP5)|go:"GO:0000172"(ribonuclease MRP complex)|go:"GO:0006364"(rRNA processing)|go:"GO:0008033"(tRNA processing)|go:"GO:0005737"(cytoplasm)|interpro:IPR002759(Ribonuclease P-related)|go:"GO:0004526"(ribonuclease P activity)|go:"GO:0034965"(intronic box C/D snoRNA processing)|cygd:YAL033w|ensembl:YAL03…	psi-mi:"MI:0326"(protein)	psi-mi:"MI:0326"(protein)	taxid:4932(Baker's yeast)	Spoke	-	-	-	-	-	-
AT3G18524	AT5G40820	YOL090W	YBR136W
uniprotkb:P38111|intact:EBI-6668	uniprotkb:P25847|intact:EBI-11352	uniprotkb:Mitosis entry checkpoint protein 1(gene name synonym)|uniprotkb:ATR homolog(gene name synonym)|uniprotkb:ESR1(gene name synonym)|uniprotkb:SAD3(gene name synonym)|uniprotkb:YBR136W(locus name)|uniprotkb:YBR1012(orf name)|uniprotkb:DNA-damage checkpoint kinase MEC1(gene name synonym)|uniprotkb:atr_yeast(shortlabel)|irefindex:K3fXkZrwepsgswK6gylSRqvknss4932(rogid)	uniprotkb:YOL090W(locus name)|uniprotkb:O0935(orf name)|uniprotkb:MutS protein homolog 2(gene name synonym)|uniprotkb:msh2_yeast(shortlabel)|irefindex:/8BG68a9i6KZ6wH//14VTQD+CfY4932(rogid)	uniprotkb:MEC1	uniprotkb:MSH2	psi-mi:"MI:0363"(inferred by author)	Gavin et al. (2006)	pubmed:16429126	taxid:4932(Baker's yeast)	taxid:4932(Baker's yeast)	psi-mi:"MI:0915"(physical association)	psi-mi:"MI:0469"(intact)	intact:EBI-813321|irefindex:/MFMgU2fiYJjZblVEN2PTmitsa0(rigid)	-	psi-mi:"MI:0497"(neutral component)	psi-mi:"MI:0497"(neutral component)	psi-mi:"MI:0499"(unspecified role)	psi-mi:"MI:0499"(unspecified role)	go:"GO:0006975"(DNA damage induced protein phosphorylation)|refseq:NP_009694.1|interpro:IPR014009(PIK-related kinase)|interpro:IPR012993(UME)|go:"GO:0004674"(protein serine/threonine kinase activity)|go:"GO:0006281"(DNA repair)|go:"GO:0005739"(mitochondrion)|go:"GO:0000077"(DNA damage checkpoint)|go:"GO:0016572"(histone phosphorylation)|go:"GO:0005515"(protein binding)|go:"GO:0007131"(reciprocal …	uniprotkb:Q12423(secondary-ac)|sgd:S000005450(MSH2)|go:"GO:0000228"(nuclear chromosome)|go:"GO:0016887"(ATPase activity)|go:"GO:0032301"(MutSalpha complex)|go:"GO:0032302"(MutSbeta complex)|go:"GO:0000406"(double-strand/single-strand DNA junction binding)|go:"GO:0005524"(ATP binding)|interpro:IPR011184(DNA mismatch repair protein, MSH2)|go:"GO:0000735"(removal of nonhomologous ends)|go:"GO:000551…	psi-mi:"MI:0326"(protein)	psi-mi:"MI:0326"(protein)	taxid:4932(Baker's yeast)	Spoke	-	-	-	-	-	-
AT5G20020	AT5G53480	YLR293C	YLR347C
uniprotkb:P32835|intact:EBI-7926	uniprotkb:Q06142|intact:EBI-9145	uniprotkb:CNR1(gene name synonym)|uniprotkb:CST17(gene name synonym)|uniprotkb:YLR293C(locus name)|uniprotkb:L8003.19(orf name)|uniprotkb:GTPase Ran homolog(gene name synonym)|uniprotkb:Genetic suppressor of PRP20-1(gene name synonym)|uniprotkb:Chromosome stability protein 17(gene name synonym)|uniprotkb:gsp1_yeast(shortlabel)|irefindex:BTHwNC2qY30ea/uWRNLiV+AVJbw4932(rogid)	uniprotkb:YLR347C(locus name)|uniprotkb:L8300.15(orf name)|uniprotkb:Karyopherin subunit beta-1(gene name synonym)|uniprotkb:Karyopherin-95(gene name synonym)|uniprotkb:Importin-95(gene name synonym)|uniprotkb:imb1_yeast(shortlabel)|irefindex:4PLYelCjmoUsBCYzO87rh2jL2Yk4932(rogid)	uniprotkb:GSP1	uniprotkb:KAP95	psi-mi:"MI:0007"(anti tag coimmunoprecipitation)	Ho et al. (2002)	pubmed:11805837	taxid:4932(Baker's yeast)	taxid:4932(Baker's yeast)	psi-mi:"MI:0914"(association)	psi-mi:"MI:0469"(intact)	intact:EBI-46077|irefindex:1NgSayxG41ZFnzHSrbQUTBKjNpM(rigid)	-	psi-mi:"MI:0496"(bait)	psi-mi:"MI:0498"(prey)	psi-mi:"MI:0499"(unspecified role)	psi-mi:"MI:0499"(unspecified role)	go:"GO:0003924"(GTPase activity)|go:"GO:0006913"(nucleocytoplasmic transport)|go:"GO:0005525"(GTP binding)|go:"GO:0006886"(intracellular protein transport)|go:"GO:0007165"(signal transduction)|interpro:IPR002041(Ran GTPase)|interpro:IPR005225(Small GTP-binding protein)|sgd:S000004284(GSP1)|go:"GO:0005634"(nucleus)|go:"GO:0005737"(cytoplasm)|go:"GO:0006997"(nucleus organization)|cygd:YLR293c|go:"G…	interpro:IPR011989(Armadillo-like helical)|interpro:IPR000357(HEAT)|interpro:IPR001494(Importin-beta, N-terminal)|go:"GO:0005643"(nuclear pore)|go:"GO:0008320"(protein transmembrane transporter activity)|go:"GO:0005737"(cytoplasm)|sgd:S000004339(KAP95)|cygd:YLR347c|rcsb pdb:2BKU|rcsb pdb:2BPT|go:"GO:0051292"(nuclear pore complex assembly)|ensembl:YLR347C|go:"GO:0006612"(protein targeting to membr…	psi-mi:"MI:0326"(protein)	psi-mi:"MI:0326"(protein)	taxid:4932(Baker's yeast)	Spoke	-	-	-	-	-	-
AT3G05530	AT5G19990	YOR117W	YGL048C
uniprotkb:Q01939|intact:EBI-13914	uniprotkb:P33297|intact:EBI-13920	uniprotkb:CIM3(gene name synonym)|uniprotkb:CRL3(gene name synonym)|uniprotkb:SUG1(gene name synonym)|uniprotkb:TBPY(gene name synonym)|uniprotkb:TBY1(gene name synonym)|uniprotkb:YGL048C(locus name)|uniprotkb:SUG1 protein(gene name synonym)|uniprotkb:Protein CIM3(gene name synonym)|uniprotkb:TAT-binding protein TBY1(gene name synonym)|uniprotkb:prs8_yeast(shortlabel)|irefindex:hVpfglVorR2PpJQSj5…	uniprotkb:YTA1(gene name synonym)|uniprotkb:YOR117W(locus name)|uniprotkb:O3258(orf name)|uniprotkb:YOR3258W(orf name)|uniprotkb:TAT-binding protein homolog 1(gene name synonym)|uniprotkb:prs6a_yeast(shortlabel)|irefindex:siJZui2nTWnSOBT9SguMocDsjCA4932(rogid)	uniprotkb:RPT6	uniprotkb:RPT5	psi-mi:"MI:0111"(dihydrofolate reductase reconstruction)	Tarassov et al. (2008)	pubmed:18467557	taxid:4932(Baker's yeast)	taxid:4932(Baker's yeast)	psi-mi:"MI:0915"(physical association)	psi-mi:"MI:0469"(intact)	intact:EBI-2084358|irefindex:D8P0NOGyXGzl8pgyB3GfU+fF4/c(rigid)	-	psi-mi:"MI:0498"(prey)	psi-mi:"MI:0496"(bait)	psi-mi:"MI:0499"(unspecified role)	psi-mi:"MI:0499"(unspecified role)	go:"GO:0008540"(proteasome regulatory particle, base subcomplex)|sgd:S000003016(RPT6)|go:"GO:0005634"(nucleus)|go:"GO:0016887"(ATPase activity)|go:"GO:0004175"(endopeptidase activity)|go:"GO:0006511"(ubiquitin-dependent protein catabolic process)|go:"GO:0005524"(ATP binding)|interpro:IPR005937(26S proteasome subunit P45)|interpro:IPR003593(AAA+ ATPase, core)|interpro:IPR003959(AAA ATPase, core)|i…	sgd:S000005643(RPT5)|go:"GO:0008540"(proteasome regulatory particle, base subcomplex)|go:"GO:0016887"(ATPase activity)|go:"GO:0004175"(endopeptidase activity)|go:"GO:0006511"(ubiquitin-dependent protein catabolic process)|go:"GO:0005515"(protein binding)|interpro:IPR003959(AAA ATPase, core)|interpro:IPR003960(AAA ATPase, conserved site)|interpro:IPR005937(26S proteasome subunit P45)|interpro:IPR0…	psi-mi:"MI:0326"(protein)	psi-mi:"MI:0326"(protein)	taxid:4932(Baker's yeast)	-	-	-	-	-	-	-
uniprotkb:Q01939|intact:EBI-13914	uniprotkb:P33297|intact:EBI-13920	uniprotkb:CIM3(gene name synonym)|uniprotkb:CRL3(gene name synonym)|uniprotkb:SUG1(gene name synonym)|uniprotkb:TBPY(gene name synonym)|uniprotkb:TBY1(gene name synonym)|uniprotkb:YGL048C(locus name)|uniprotkb:SUG1 protein(gene name synonym)|uniprotkb:Protein CIM3(gene name synonym)|uniprotkb:TAT-binding protein TBY1(gene name synonym)|uniprotkb:prs8_yeast(shortlabel)|irefindex:hVpfglVorR2PpJQSj5…	uniprotkb:YTA1(gene name synonym)|uniprotkb:YOR117W(locus name)|uniprotkb:O3258(orf name)|uniprotkb:YOR3258W(orf name)|uniprotkb:TAT-binding protein homolog 1(gene name synonym)|uniprotkb:prs6a_yeast(shortlabel)|irefindex:siJZui2nTWnSOBT9SguMocDsjCA4932(rogid)	uniprotkb:RPT6	uniprotkb:RPT5	psi-mi:"MI:0111"(dihydrofolate reductase reconstruction)	Tarassov et al. (2008)	pubmed:18467557	taxid:4932(Baker's yeast)	taxid:4932(Baker's yeast)	psi-mi:"MI:0915"(physical association)	psi-mi:"MI:0469"(intact)	intact:EBI-2084388|irefindex:D8P0NOGyXGzl8pgyB3GfU+fF4/c(rigid)	-	psi-mi:"MI:0496"(bait)	psi-mi:"MI:0498"(prey)	psi-mi:"MI:0499"(unspecified role)	psi-mi:"MI:0499"(unspecified role)	go:"GO:0008540"(proteasome regulatory particle, base subcomplex)|sgd:S000003016(RPT6)|go:"GO:0005634"(nucleus)|go:"GO:0016887"(ATPase activity)|go:"GO:0004175"(endopeptidase activity)|go:"GO:0006511"(ubiquitin-dependent protein catabolic process)|go:"GO:0005524"(ATP binding)|interpro:IPR005937(26S proteasome subunit P45)|interpro:IPR003593(AAA+ ATPase, core)|interpro:IPR003959(AAA ATPase, core)|i…	sgd:S000005643(RPT5)|go:"GO:0008540"(proteasome regulatory particle, base subcomplex)|go:"GO:0016887"(ATPase activity)|go:"GO:0004175"(endopeptidase activity)|go:"GO:0006511"(ubiquitin-dependent protein catabolic process)|go:"GO:0005515"(protein binding)|interpro:IPR003959(AAA ATPase, core)|interpro:IPR003960(AAA ATPase, conserved site)|interpro:IPR005937(26S proteasome subunit P45)|interpro:IPR0…	psi-mi:"MI:0326"(protein)	psi-mi:"MI:0326"(protein)	taxid:4932(Baker's yeast)	-	-	-	-	-	-	-
AT1G76860	AT3G59810	YLR438C-A	YDR378C
uniprotkb:P57743|intact:EBI-10227	uniprotkb:Q06406|intact:EBI-196	uniprotkb:SMX4(gene name synonym)|uniprotkb:USS2(gene name synonym)|uniprotkb:YLR438C-A(locus name)|uniprotkb:SmX4 protein(gene name synonym)|uniprotkb:lsm3_yeast(shortlabel)|irefindex:OKyD0I5WrvrKQBOYGh7pEBf4XQw4932(rogid)	uniprotkb:YDR378C(locus name)|uniprotkb:D9481.18(orf name)|uniprotkb:lsm6_yeast(shortlabel)|irefindex:yWf21rguqIrB2Wy9RMWYFLtC8nk4932(rogid)	uniprotkb:LSM3	uniprotkb:LSM6	psi-mi:"MI:0018"(two hybrid)	Yu et al. (2008)	pubmed:18719252	taxid:4932(Baker's yeast)	taxid:4932(Baker's yeast)	psi-mi:"MI:0915"(physical association)	psi-mi:"MI:0469"(intact)	intact:EBI-2343604|irefindex:ax0qt/86O/LKkDRXqCZsWup1PMg(rigid)	-	psi-mi:"MI:0499"(unspecified role)	psi-mi:"MI:0499"(unspecified role)	psi-mi:"MI:0499"(unspecified role)	psi-mi:"MI:0499"(unspecified role)	sgd:S000006434(LSM3)|uniprotkb:Q05176(secondary-ac)|go:"GO:0005732"(small nucleolar ribonucleoprotein complex)|uniprotkb:Q06759(secondary-ac)|go:"GO:0000398"(nuclear mRNA splicing, via spliceosome)|interpro:IPR006649(Like-Sm ribonucleoprotein, eukaryotic and archaea-type, core)|rcsb pdb:3BW1|refseq:NP_013543.1|go:"GO:0005730"(nucleolus)|go:"GO:0005688"(U6 snRNP)|go:"GO:0046540"(U4/U6 x U5 tri-snR…	sgd:S000002786(LSM6)|go:"GO:0005732"(small nucleolar ribonucleoprotein complex)|go:"GO:0000398"(nuclear mRNA splicing, via spliceosome)|go:"GO:0005688"(U6 snRNP)|go:"GO:0006364"(rRNA processing)|go:"GO:0008033"(tRNA processing)|go:"GO:0003723"(RNA binding)|go:"GO:0046540"(U4/U6 x U5 tri-snRNP complex)|go:"GO:0006402"(mRNA catabolic process)|interpro:IPR006649(Like-Sm ribonucleoprotein, eukaryotic…	psi-mi:"MI:0326"(protein)	psi-mi:"MI:0326"(protein)	taxid:4932(Baker's yeast)	-	-	-	-	-	-	-
AT1G47230	AT3G48750	YPR119W	YBR160W
uniprotkb:P24869|intact:EBI-4515	uniprotkb:P00546|intact:EBI-4253	uniprotkb:YPR119W(locus name)|uniprotkb:P9642.6(orf name)|uniprotkb:cg22_yeast(shortlabel)|irefindex:nyw/iv2ssJMCYI2te8vF4XuuEj84932(rogid)	uniprotkb:CDK1(gene name synonym)|uniprotkb:HSL5(gene name synonym)|uniprotkb:SRM5(gene name synonym)|uniprotkb:YBR1211(orf name)|uniprotkb:YBR160W(locus name)|uniprotkb:cdc28_yeast(shortlabel)|irefindex:RidL3YhXGVzEq9U/FEvgvyMkyik4932(rogid)	uniprotkb:CLB2	uniprotkb:CDC28	psi-mi:"MI:0007"(anti tag coimmunoprecipitation)	Ho et al. (2002)	pubmed:11805837	taxid:4932(Baker's yeast)	taxid:4932(Baker's yeast)	psi-mi:"MI:0915"(physical association)	psi-mi:"MI:0469"(intact)	intact:EBI-45709|irefindex:mFQ/Txk+sSVOy/8P8S26ov/K4MI(rigid)	-	psi-mi:"MI:0496"(bait)	psi-mi:"MI:0498"(prey)	psi-mi:"MI:0499"(unspecified role)	psi-mi:"MI:0499"(unspecified role)	go:"GO:0051301"(cell division)|go:"GO:0007067"(mitosis)|sgd:S000006323(CLB2)|go:"GO:0000086"(G2/M transition of mitotic cell cycle)|go:"GO:0005634"(nucleus)|go:"GO:0005935"(cellular bud neck)|go:"GO:0005816"(spindle pole body)|go:"GO:0005515"(protein binding)|interpro:IPR006671(Cyclin, N-terminal)|refseq:NP_015444.1|interpro:IPR006670(Cyclin)|interpro:IPR004367(Cyclin, C-terminal)|cygd:YPR119w|en…	go:"GO:0005634"(nucleus)|sgd:S000000364(CDC28)|go:"GO:0005524"(ATP binding)|go:"GO:0007067"(mitosis)|interpro:IPR000719(Protein kinase, core)|interpro:IPR008271(Serine/threonine protein kinase, active site)|go:"GO:0005515"(protein binding)|cygd:YBR160w|interpro:IPR002290(Serine/threonine protein kinase)|ensembl:YBR160W|go:"GO:0005935"(cellular bud neck)|go:"GO:0000307"(cyclin-dependent protein ki…	psi-mi:"MI:0326"(protein)	psi-mi:"MI:0326"(protein)	taxid:4932(Baker's yeast)	-	-	-	-	-	-	-
uniprotkb:P00546|intact:EBI-4253	uniprotkb:P24869|intact:EBI-4515	uniprotkb:CDK1(gene name synonym)|uniprotkb:HSL5(gene name synonym)|uniprotkb:SRM5(gene name synonym)|uniprotkb:YBR1211(orf name)|uniprotkb:YBR160W(locus name)|uniprotkb:cdc28_yeast(shortlabel)|irefindex:RidL3YhXGVzEq9U/FEvgvyMkyik4932(rogid)	uniprotkb:YPR119W(locus name)|uniprotkb:P9642.6(orf name)|uniprotkb:cg22_yeast(shortlabel)|irefindex:nyw/iv2ssJMCYI2te8vF4XuuEj84932(rogid)	uniprotkb:CDC28	uniprotkb:CLB2	psi-mi:"MI:0364"(inferred by curator)	-	pubmed:14681455	taxid:4932(Baker's yeast)	taxid:4932(Baker's yeast)	psi-mi:"MI:0407"(direct interaction)	psi-mi:"MI:0469"(intact)	intact:EBI-2354625|irefindex:mFQ/Txk+sSVOy/8P8S26ov/K4MI(rigid)	-	psi-mi:"MI:0497"(neutral component)	psi-mi:"MI:0497"(neutral component)	psi-mi:"MI:0499"(unspecified role)	psi-mi:"MI:0499"(unspecified role)	go:"GO:0005634"(nucleus)|sgd:S000000364(CDC28)|go:"GO:0005524"(ATP binding)|go:"GO:0007067"(mitosis)|interpro:IPR000719(Protein kinase, core)|interpro:IPR008271(Serine/threonine protein kinase, active site)|go:"GO:0005515"(protein binding)|cygd:YBR160w|interpro:IPR002290(Serine/threonine protein kinase)|ensembl:YBR160W|go:"GO:0005935"(cellular bud neck)|go:"GO:0000307"(cyclin-dependent protein ki…	go:"GO:0051301"(cell division)|go:"GO:0007067"(mitosis)|sgd:S000006323(CLB2)|go:"GO:0000086"(G2/M transition of mitotic cell cycle)|go:"GO:0005634"(nucleus)|go:"GO:0005935"(cellular bud neck)|go:"GO:0005816"(spindle pole body)|go:"GO:0005515"(protein binding)|interpro:IPR006671(Cyclin, N-terminal)|refseq:NP_015444.1|interpro:IPR006670(Cyclin)|interpro:IPR004367(Cyclin, C-terminal)|cygd:YPR119w|en…	psi-mi:"MI:0326"(protein)	psi-mi:"MI:0326"(protein)	taxid:4932(Baker's yeast)	Spoke	Complexes - Interaction dataset based on curated protein complexes.	-	-	-	-	-
AT2G43190	AT5G59980	YBR257W	YHR062C
uniprotkb:P38336|intact:EBI-13646	uniprotkb:P38786|intact:EBI-15968	uniprotkb:YBR257W(locus name)|uniprotkb:YBR1725(orf name)|uniprotkb:RNA-processing protein POP4(gene name synonym)|uniprotkb:pop4_yeast(shortlabel)|irefindex:QFEzUlEbpsBtT/ccBhx3oXHr7Nw4932(rogid)	uniprotkb:YHR062C(locus name)|uniprotkb:RNA-processing protein RPP1(gene name synonym)|uniprotkb:RNaseP/MRP 32.2 kDa subunit(gene name synonym)|uniprotkb:rpp1_yeast(shortlabel)|irefindex:TD43SvGI2yd2Ep65rkfy9TW9OvM4932(rogid)	uniprotkb:POP4	uniprotkb:RPP1	psi-mi:"MI:0676"(tandem affinity purification)	Salinas et al. (2005)	pubmed:15637077	taxid:4932(Baker's yeast)	taxid:4932(Baker's yeast)	psi-mi:"MI:0914"(association)	psi-mi:"MI:0469"(intact)	intact:EBI-1171754|irefindex:6nDowjiK9jB6+DcT5VE1YDyxCS8(rigid)	-	psi-mi:"MI:0496"(bait)	psi-mi:"MI:0498"(prey)	psi-mi:"MI:0499"(unspecified role)	psi-mi:"MI:0499"(unspecified role)	sgd:S000000461(POP4)|go:"GO:0000172"(ribonuclease MRP complex)|go:"GO:0005655"(nucleolar ribonuclease P complex)|go:"GO:0006379"(mRNA cleavage)|go:"GO:0006364"(rRNA processing)|go:"GO:0008033"(tRNA processing)|go:"GO:0004540"(ribonuclease activity)|go:"GO:0003723"(RNA binding)|go:"GO:0034965"(intronic box C/D snoRNA processing)|cygd:YBR257w|interpro:IPR002730(Ribonuclease P/MRP, p29 subunit, euka…	sgd:S000001104(RPP1)|go:"GO:0005515"(protein binding)|refseq:NP_011929.1|go:"GO:0005655"(nucleolar ribonuclease P complex)|go:"GO:0000172"(ribonuclease MRP complex)|go:"GO:0006379"(mRNA cleavage)|go:"GO:0006364"(rRNA processing)|go:"GO:0008033"(tRNA processing)|interpro:IPR002738(RNase P subunit p30)|go:"GO:0004526"(ribonuclease P activity)|go:"GO:0034965"(intronic box C/D snoRNA processing)|cygd…	psi-mi:"MI:0326"(protein)	psi-mi:"MI:0326"(protein)	taxid:4932(Baker's yeast)	Spoke	-	-	-	-	-	-
AT1G13950	AT5G05920	YJR047C	YHR068W
uniprotkb:P19211|intact:EBI-9029	uniprotkb:P38791|intact:EBI-5871	uniprotkb:ANB1(gene name synonym)|uniprotkb:TIF51B(gene name synonym)|uniprotkb:YJR047C(locus name)|uniprotkb:J1651(orf name)|uniprotkb:eIF-4D(gene name synonym)|uniprotkb:Hypusine-containing protein HP1(gene name synonym)|uniprotkb:if5a1_yeast(shortlabel)|irefindex:G9PP7Pj0nSSnmnrv+VtvWBniixQ4932(rogid)	uniprotkb:YHR068W(locus name)|uniprotkb:dhys_yeast(shortlabel)|irefindex:LB9dEDvZYXG5O9x9YNSFegNX24s4932(rogid)	uniprotkb:HYP1	uniprotkb:DYS1	psi-mi:"MI:0018"(two hybrid)	Yu et al. (2008)	pubmed:18719252	taxid:4932(Baker's yeast)	taxid:4932(Baker's yeast)	psi-mi:"MI:0915"(physical association)	psi-mi:"MI:0469"(intact)	intact:EBI-2343989|irefindex:KcCx+34nNZIznP83UUmdr952Zx0(rigid)	-	psi-mi:"MI:0499"(unspecified role)	psi-mi:"MI:0499"(unspecified role)	psi-mi:"MI:0499"(unspecified role)	psi-mi:"MI:0499"(unspecified role)	interpro:IPR001884("Eukaryotic initiation factor 5A hypusine (eIF-5A)")|sgd:S000003808(ANB1)|cygd:YJR047c|interpro:IPR012340(Nucleic acid-binding, OB-fold)|interpro:IPR014722(Translation protein SH3-like, subgroup)|ensembl:YJR047C|refseq:NP_012581.1|go:"GO:0005515"(protein binding)|interpro:IPR019769|interpro:IPR020189|go:"GO:0005737"(cytoplasm)|go:"GO:0043022"(ribosome binding)|go:"GO:0003723"(R…	go:"GO:0005737"(cytoplasm)|go:"GO:0034038"(deoxyhypusine synthase activity)|go:"GO:0050983"(spermidine catabolic process to deoxyhypusine, using deoxyhypusine synthase)|sgd:S000001110(DYS1)|go:"GO:0008612"(peptidyl-lysine modification to hypusine)|refseq:NP_011935.1|interpro:IPR002773(Deoxyhypusine synthase)|cygd:YHR068w|ensembl:YHR068W|go:"GO:0005515"(protein binding)|uniprotkb:P38791(identity)	psi-mi:"MI:0326"(protein)	psi-mi:"MI:0326"(protein)	taxid:4932(Baker's yeast)	-	-	-	-	-	-	-
AT2G37560	AT4G12620	YBR060C	YML065W
uniprotkb:P54784|intact:EBI-12568	uniprotkb:P32833|intact:EBI-12572	uniprotkb:YML065W(locus name)|uniprotkb:Origin recognition complex 120 kDa subunit(gene name synonym)|uniprotkb:orc1_yeast(shortlabel)|irefindex:57SKmL/u8XpSHiqQ1cm/Tu5CYZg4932(rogid)	uniprotkb:RRR1(gene name synonym)|uniprotkb:SIR5(gene name synonym)|uniprotkb:YBR060C(locus name)|uniprotkb:YBR0523(orf name)|uniprotkb:Origin recognition complex 71 kDa subunit(gene name synonym)|uniprotkb:orc2_yeast(shortlabel)|irefindex:SOofwTmMEe7ZFeXRGzcazhAVT1s4932(rogid)	uniprotkb:ORC1	uniprotkb:ORC2	psi-mi:"MI:0676"(tandem affinity purification)	Gavin et al. (2002)	pubmed:11805826	taxid:4932(Baker's yeast)	taxid:4932(Baker's yeast)	psi-mi:"MI:0914"(association)	psi-mi:"MI:0469"(intact)	intact:EBI-41379|irefindex:n04jyXIdnPZvyeZKNLhOtdvxBX8(rigid)	-	psi-mi:"MI:0496"(bait)	psi-mi:"MI:0498"(prey)	psi-mi:"MI:0499"(unspecified role)	psi-mi:"MI:0499"(unspecified role)	sgd:S000004530(ORC1)|go:"GO:0005664"(nuclear origin of replication recognition complex)|go:"GO:0016887"(ATPase activity)|go:"GO:0003688"(DNA replication origin binding)|go:"GO:0030466"(chromatin silencing at silent mating-type cassette)|go:"GO:0006270"(DNA replication initiation)|go:"GO:0006267"(pre-replicative complex assembly)|go:"GO:0005656"(pre-replicative complex)|interpro:IPR003593(AAA+ ATP…	sgd:S000000264(ORC2)|go:"GO:0005664"(nuclear origin of replication recognition complex)|go:"GO:0003688"(DNA replication origin binding)|go:"GO:0030466"(chromatin silencing at silent mating-type cassette)|go:"GO:0006270"(DNA replication initiation)|go:"GO:0006267"(pre-replicative complex assembly)|go:"GO:0005656"(pre-replicative complex)|interpro:IPR007220(Origin recognition complex subunit 2)|go:…	psi-mi:"MI:0326"(protein)	psi-mi:"MI:0326"(protein)	taxid:4932(Baker's yeast)	Spoke	-	-	-	-	-	-
uniprotkb:P32833|intact:EBI-12572	uniprotkb:P54784|intact:EBI-12568	uniprotkb:RRR1(gene name synonym)|uniprotkb:SIR5(gene name synonym)|uniprotkb:YBR060C(locus name)|uniprotkb:YBR0523(orf name)|uniprotkb:Origin recognition complex 71 kDa subunit(gene name synonym)|uniprotkb:orc2_yeast(shortlabel)|irefindex:SOofwTmMEe7ZFeXRGzcazhAVT1s4932(rogid)	uniprotkb:YML065W(locus name)|uniprotkb:Origin recognition complex 120 kDa subunit(gene name synonym)|uniprotkb:orc1_yeast(shortlabel)|irefindex:57SKmL/u8XpSHiqQ1cm/Tu5CYZg4932(rogid)	uniprotkb:ORC2	uniprotkb:ORC1	psi-mi:"MI:0676"(tandem affinity purification)	Gavin et al. (2002)	pubmed:11805826	taxid:4932(Baker's yeast)	taxid:4932(Baker's yeast)	psi-mi:"MI:0914"(association)	psi-mi:"MI:0469"(intact)	intact:EBI-41388|irefindex:n04jyXIdnPZvyeZKNLhOtdvxBX8(rigid)	-	psi-mi:"MI:0496"(bait)	psi-mi:"MI:0498"(prey)	psi-mi:"MI:0499"(unspecified role)	psi-mi:"MI:0499"(unspecified role)	sgd:S000000264(ORC2)|go:"GO:0005664"(nuclear origin of replication recognition complex)|go:"GO:0003688"(DNA replication origin binding)|go:"GO:0030466"(chromatin silencing at silent mating-type cassette)|go:"GO:0006270"(DNA replication initiation)|go:"GO:0006267"(pre-replicative complex assembly)|go:"GO:0005656"(pre-replicative complex)|interpro:IPR007220(Origin recognition complex subunit 2)|go:…	sgd:S000004530(ORC1)|go:"GO:0005664"(nuclear origin of replication recognition complex)|go:"GO:0016887"(ATPase activity)|go:"GO:0003688"(DNA replication origin binding)|go:"GO:0030466"(chromatin silencing at silent mating-type cassette)|go:"GO:0006270"(DNA replication initiation)|go:"GO:0006267"(pre-replicative complex assembly)|go:"GO:0005656"(pre-replicative complex)|interpro:IPR003593(AAA+ ATP…	psi-mi:"MI:0326"(protein)	psi-mi:"MI:0326"(protein)	taxid:4932(Baker's yeast)	Spoke	-	-	-	-	-	-
uniprotkb:P54784|intact:EBI-12568	uniprotkb:P32833|intact:EBI-12572	uniprotkb:YML065W(locus name)|uniprotkb:Origin recognition complex 120 kDa subunit(gene name synonym)|uniprotkb:orc1_yeast(shortlabel)|irefindex:57SKmL/u8XpSHiqQ1cm/Tu5CYZg4932(rogid)	uniprotkb:RRR1(gene name synonym)|uniprotkb:SIR5(gene name synonym)|uniprotkb:YBR060C(locus name)|uniprotkb:YBR0523(orf name)|uniprotkb:Origin recognition complex 71 kDa subunit(gene name synonym)|uniprotkb:orc2_yeast(shortlabel)|irefindex:SOofwTmMEe7ZFeXRGzcazhAVT1s4932(rogid)	uniprotkb:ORC1	uniprotkb:ORC2	psi-mi:"MI:0363"(inferred by author)	Gavin et al. (2006)	pubmed:16429126	taxid:4932(Baker's yeast)	taxid:4932(Baker's yeast)	psi-mi:"MI:0915"(physical association)	psi-mi:"MI:0469"(intact)	intact:EBI-816851|irefindex:n04jyXIdnPZvyeZKNLhOtdvxBX8(rigid)	-	psi-mi:"MI:0497"(neutral component)	psi-mi:"MI:0497"(neutral component)	psi-mi:"MI:0499"(unspecified role)	psi-mi:"MI:0499"(unspecified role)	sgd:S000004530(ORC1)|go:"GO:0005664"(nuclear origin of replication recognition complex)|go:"GO:0016887"(ATPase activity)|go:"GO:0003688"(DNA replication origin binding)|go:"GO:0030466"(chromatin silencing at silent mating-type cassette)|go:"GO:0006270"(DNA replication initiation)|go:"GO:0006267"(pre-replicative complex assembly)|go:"GO:0005656"(pre-replicative complex)|interpro:IPR003593(AAA+ ATP…	sgd:S000000264(ORC2)|go:"GO:0005664"(nuclear origin of replication recognition complex)|go:"GO:0003688"(DNA replication origin binding)|go:"GO:0030466"(chromatin silencing at silent mating-type cassette)|go:"GO:0006270"(DNA replication initiation)|go:"GO:0006267"(pre-replicative complex assembly)|go:"GO:0005656"(pre-replicative complex)|interpro:IPR007220(Origin recognition complex subunit 2)|go:…	psi-mi:"MI:0326"(protein)	psi-mi:"MI:0326"(protein)	taxid:4932(Baker's yeast)	Spoke	-	-	-	-	-	-
uniprotkb:P54784|intact:EBI-12568	uniprotkb:P32833|intact:EBI-12572	uniprotkb:YML065W(locus name)|uniprotkb:Origin recognition complex 120 kDa subunit(gene name synonym)|uniprotkb:orc1_yeast(shortlabel)|irefindex:57SKmL/u8XpSHiqQ1cm/Tu5CYZg4932(rogid)	uniprotkb:RRR1(gene name synonym)|uniprotkb:SIR5(gene name synonym)|uniprotkb:YBR060C(locus name)|uniprotkb:YBR0523(orf name)|uniprotkb:Origin recognition complex 71 kDa subunit(gene name synonym)|uniprotkb:orc2_yeast(shortlabel)|irefindex:SOofwTmMEe7ZFeXRGzcazhAVT1s4932(rogid)	uniprotkb:ORC1	uniprotkb:ORC2	psi-mi:"MI:0676"(tandem affinity purification)	Gavin et al. (2006)	pubmed:16429126	taxid:4932(Baker's yeast)	taxid:4932(Baker's yeast)	psi-mi:"MI:0914"(association)	psi-mi:"MI:0469"(intact)	intact:EBI-804662|irefindex:n04jyXIdnPZvyeZKNLhOtdvxBX8(rigid)	-	psi-mi:"MI:0496"(bait)	psi-mi:"MI:0498"(prey)	psi-mi:"MI:0499"(unspecified role)	psi-mi:"MI:0499"(unspecified role)	sgd:S000004530(ORC1)|go:"GO:0005664"(nuclear origin of replication recognition complex)|go:"GO:0016887"(ATPase activity)|go:"GO:0003688"(DNA replication origin binding)|go:"GO:0030466"(chromatin silencing at silent mating-type cassette)|go:"GO:0006270"(DNA replication initiation)|go:"GO:0006267"(pre-replicative complex assembly)|go:"GO:0005656"(pre-replicative complex)|interpro:IPR003593(AAA+ ATP…	sgd:S000000264(ORC2)|go:"GO:0005664"(nuclear origin of replication recognition complex)|go:"GO:0003688"(DNA replication origin binding)|go:"GO:0030466"(chromatin silencing at silent mating-type cassette)|go:"GO:0006270"(DNA replication initiation)|go:"GO:0006267"(pre-replicative complex assembly)|go:"GO:0005656"(pre-replicative complex)|interpro:IPR007220(Origin recognition complex subunit 2)|go:…	psi-mi:"MI:0326"(protein)	psi-mi:"MI:0326"(protein)	taxid:4932(Baker's yeast)	Spoke	-	-	-	-	-	-
uniprotkb:P32833|intact:EBI-12572	uniprotkb:P54784|intact:EBI-12568	uniprotkb:RRR1(gene name synonym)|uniprotkb:SIR5(gene name synonym)|uniprotkb:YBR060C(locus name)|uniprotkb:YBR0523(orf name)|uniprotkb:Origin recognition complex 71 kDa subunit(gene name synonym)|uniprotkb:orc2_yeast(shortlabel)|irefindex:SOofwTmMEe7ZFeXRGzcazhAVT1s4932(rogid)	uniprotkb:YML065W(locus name)|uniprotkb:Origin recognition complex 120 kDa subunit(gene name synonym)|uniprotkb:orc1_yeast(shortlabel)|irefindex:57SKmL/u8XpSHiqQ1cm/Tu5CYZg4932(rogid)	uniprotkb:ORC2	uniprotkb:ORC1	psi-mi:"MI:0676"(tandem affinity purification)	Gavin et al. (2006)	pubmed:16429126	taxid:4932(Baker's yeast)	taxid:4932(Baker's yeast)	psi-mi:"MI:0914"(association)	psi-mi:"MI:0469"(intact)	intact:EBI-811350|irefindex:n04jyXIdnPZvyeZKNLhOtdvxBX8(rigid)	-	psi-mi:"MI:0496"(bait)	psi-mi:"MI:0498"(prey)	psi-mi:"MI:0499"(unspecified role)	psi-mi:"MI:0499"(unspecified role)	sgd:S000000264(ORC2)|go:"GO:0005664"(nuclear origin of replication recognition complex)|go:"GO:0003688"(DNA replication origin binding)|go:"GO:0030466"(chromatin silencing at silent mating-type cassette)|go:"GO:0006270"(DNA replication initiation)|go:"GO:0006267"(pre-replicative complex assembly)|go:"GO:0005656"(pre-replicative complex)|interpro:IPR007220(Origin recognition complex subunit 2)|go:…	sgd:S000004530(ORC1)|go:"GO:0005664"(nuclear origin of replication recognition complex)|go:"GO:0016887"(ATPase activity)|go:"GO:0003688"(DNA replication origin binding)|go:"GO:0030466"(chromatin silencing at silent mating-type cassette)|go:"GO:0006270"(DNA replication initiation)|go:"GO:0006267"(pre-replicative complex assembly)|go:"GO:0005656"(pre-replicative complex)|interpro:IPR003593(AAA+ ATP…	psi-mi:"MI:0326"(protein)	psi-mi:"MI:0326"(protein)	taxid:4932(Baker's yeast)	Spoke	-	-	-	-	-	-
AT1G19120	AT3G59810	YJL124C	YDR378C
uniprotkb:P47017|intact:EBI-174	uniprotkb:Q06406|intact:EBI-196	uniprotkb:SPB8(gene name synonym)|uniprotkb:YJL124C(locus name)|uniprotkb:J0714(orf name)|uniprotkb:SPB8 protein(gene name synonym)|uniprotkb:lsm1_yeast(shortlabel)|irefindex:BJPIEqMCg/6OMARsRmZZJVTeTPc4932(rogid)	uniprotkb:YDR378C(locus name)|uniprotkb:D9481.18(orf name)|uniprotkb:lsm6_yeast(shortlabel)|irefindex:yWf21rguqIrB2Wy9RMWYFLtC8nk4932(rogid)	uniprotkb:LSM1	uniprotkb:LSM6	psi-mi:"MI:0676"(tandem affinity purification)	Gavin et al. (2002)	pubmed:11805826	taxid:4932(Baker's yeast)	taxid:4932(Baker's yeast)	psi-mi:"MI:0914"(association)	psi-mi:"MI:0469"(intact)	intact:EBI-40694|irefindex:dzl3fX4ssWvT4wREc4OBksOIGYs(rigid)	-	psi-mi:"MI:0496"(bait)	psi-mi:"MI:0498"(prey)	psi-mi:"MI:0499"(unspecified role)	psi-mi:"MI:0499"(unspecified role)	sgd:S000003660(LSM1)|go:"GO:0000290"(deadenylation-dependent decapping of nuclear-transcribed mRNA)|go:"GO:0005634"(nucleus)|go:"GO:0000932"(cytoplasmic mRNA processing body)|go:"GO:0005845"(mRNA cap binding complex)|go:"GO:0000339"(RNA cap binding)|go:"GO:0006397"(mRNA processing)|interpro:IPR006649(Like-Sm ribonucleoprotein, eukaryotic and archaea-type, core)|go:"GO:0005515"(protein binding)|in…	sgd:S000002786(LSM6)|go:"GO:0005732"(small nucleolar ribonucleoprotein complex)|go:"GO:0000398"(nuclear mRNA splicing, via spliceosome)|go:"GO:0005688"(U6 snRNP)|go:"GO:0006364"(rRNA processing)|go:"GO:0008033"(tRNA processing)|go:"GO:0003723"(RNA binding)|go:"GO:0046540"(U4/U6 x U5 tri-snRNP complex)|go:"GO:0006402"(mRNA catabolic process)|interpro:IPR006649(Like-Sm ribonucleoprotein, eukaryotic…	psi-mi:"MI:0326"(protein)	psi-mi:"MI:0326"(protein)	taxid:4932(Baker's yeast)	Spoke	-	-	-	-	-	-
uniprotkb:P47017|intact:EBI-174	uniprotkb:Q06406|intact:EBI-196	uniprotkb:SPB8(gene name synonym)|uniprotkb:YJL124C(locus name)|uniprotkb:J0714(orf name)|uniprotkb:SPB8 protein(gene name synonym)|uniprotkb:lsm1_yeast(shortlabel)|irefindex:BJPIEqMCg/6OMARsRmZZJVTeTPc4932(rogid)	uniprotkb:YDR378C(locus name)|uniprotkb:D9481.18(orf name)|uniprotkb:lsm6_yeast(shortlabel)|irefindex:yWf21rguqIrB2Wy9RMWYFLtC8nk4932(rogid)	uniprotkb:LSM1	uniprotkb:LSM6	psi-mi:"MI:0676"(tandem affinity purification)	Gavin et al. (2006)	pubmed:16429126	taxid:4932(Baker's yeast)	taxid:4932(Baker's yeast)	psi-mi:"MI:0914"(association)	psi-mi:"MI:0469"(intact)	intact:EBI-799714|irefindex:dzl3fX4ssWvT4wREc4OBksOIGYs(rigid)	-	psi-mi:"MI:0496"(bait)	psi-mi:"MI:0498"(prey)	psi-mi:"MI:0499"(unspecified role)	psi-mi:"MI:0499"(unspecified role)	sgd:S000003660(LSM1)|go:"GO:0000290"(deadenylation-dependent decapping of nuclear-transcribed mRNA)|go:"GO:0005634"(nucleus)|go:"GO:0000932"(cytoplasmic mRNA processing body)|go:"GO:0005845"(mRNA cap binding complex)|go:"GO:0000339"(RNA cap binding)|go:"GO:0006397"(mRNA processing)|interpro:IPR006649(Like-Sm ribonucleoprotein, eukaryotic and archaea-type, core)|go:"GO:0005515"(protein binding)|in…	sgd:S000002786(LSM6)|go:"GO:0005732"(small nucleolar ribonucleoprotein complex)|go:"GO:0000398"(nuclear mRNA splicing, via spliceosome)|go:"GO:0005688"(U6 snRNP)|go:"GO:0006364"(rRNA processing)|go:"GO:0008033"(tRNA processing)|go:"GO:0003723"(RNA binding)|go:"GO:0046540"(U4/U6 x U5 tri-snRNP complex)|go:"GO:0006402"(mRNA catabolic process)|interpro:IPR006649(Like-Sm ribonucleoprotein, eukaryotic…	psi-mi:"MI:0326"(protein)	psi-mi:"MI:0326"(protein)	taxid:4932(Baker's yeast)	Spoke	-	-	-	-	-	-
uniprotkb:Q06406|intact:EBI-196	uniprotkb:P47017|intact:EBI-174	uniprotkb:YDR378C(locus name)|uniprotkb:D9481.18(orf name)|uniprotkb:lsm6_yeast(shortlabel)|irefindex:yWf21rguqIrB2Wy9RMWYFLtC8nk4932(rogid)	uniprotkb:SPB8(gene name synonym)|uniprotkb:YJL124C(locus name)|uniprotkb:J0714(orf name)|uniprotkb:SPB8 protein(gene name synonym)|uniprotkb:lsm1_yeast(shortlabel)|irefindex:BJPIEqMCg/6OMARsRmZZJVTeTPc4932(rogid)	uniprotkb:LSM6	uniprotkb:LSM1	psi-mi:"MI:0676"(tandem affinity purification)	Gavin et al. (2006)	pubmed:16429126	taxid:4932(Baker's yeast)	taxid:4932(Baker's yeast)	psi-mi:"MI:0914"(association)	psi-mi:"MI:0469"(intact)	intact:EBI-790894|irefindex:dzl3fX4ssWvT4wREc4OBksOIGYs(rigid)	-	psi-mi:"MI:0496"(bait)	psi-mi:"MI:0498"(prey)	psi-mi:"MI:0499"(unspecified role)	psi-mi:"MI:0499"(unspecified role)	sgd:S000002786(LSM6)|go:"GO:0005732"(small nucleolar ribonucleoprotein complex)|go:"GO:0000398"(nuclear mRNA splicing, via spliceosome)|go:"GO:0005688"(U6 snRNP)|go:"GO:0006364"(rRNA processing)|go:"GO:0008033"(tRNA processing)|go:"GO:0003723"(RNA binding)|go:"GO:0046540"(U4/U6 x U5 tri-snRNP complex)|go:"GO:0006402"(mRNA catabolic process)|interpro:IPR006649(Like-Sm ribonucleoprotein, eukaryotic…	sgd:S000003660(LSM1)|go:"GO:0000290"(deadenylation-dependent decapping of nuclear-transcribed mRNA)|go:"GO:0005634"(nucleus)|go:"GO:0000932"(cytoplasmic mRNA processing body)|go:"GO:0005845"(mRNA cap binding complex)|go:"GO:0000339"(RNA cap binding)|go:"GO:0006397"(mRNA processing)|interpro:IPR006649(Like-Sm ribonucleoprotein, eukaryotic and archaea-type, core)|go:"GO:0005515"(protein binding)|in…	psi-mi:"MI:0326"(protein)	psi-mi:"MI:0326"(protein)	taxid:4932(Baker's yeast)	Spoke	-	-	-	-	-	-
AT2G06530	AT5G22950	YKL002W	YKL041W
uniprotkb:P36108|intact:EBI-26574	uniprotkb:P36095|intact:EBI-26653	uniprotkb:YKL002W(locus name)|uniprotkb:CHM2(gene name synonym)|uniprotkb:GRD7(gene name synonym)|uniprotkb:REN1(gene name synonym)|uniprotkb:VPL2(gene name synonym)|uniprotkb:VPS2(gene name synonym)|uniprotkb:VPT14(gene name synonym)|uniprotkb:Vacuolar protein-sorting-associated protein 2(gene name synonym)|uniprotkb:Vacuolar protein-targeting protein 14(gene name synonym)|uniprotkb:ESCRT-III co…	uniprotkb:YKL041W(locus name)|uniprotkb:YKL254(orf name)|uniprotkb:DID3(gene name synonym)|uniprotkb:DOA4-independent degradation protein 3(gene name synonym)|uniprotkb:ESCRT-III complex subunit VPS24(gene name synonym)|uniprotkb:vps24_yeast(shortlabel)|irefindex:O0IaVnSZ3CSdjg3sdsM2d1jB3PY4932(rogid)	uniprotkb:DID4	uniprotkb:VPS24	psi-mi:"MI:0364"(inferred by curator)	-	pubmed:14681455	taxid:4932(Baker's yeast)	taxid:4932(Baker's yeast)	psi-mi:"MI:0915"(physical association)	psi-mi:"MI:0469"(intact)	intact:EBI-2307968|irefindex:2DWQwkzsZcx+jtbfCHiSxV4npLA(rigid)	-	psi-mi:"MI:0497"(neutral component)	psi-mi:"MI:0497"(neutral component)	psi-mi:"MI:0499"(unspecified role)	psi-mi:"MI:0499"(unspecified role)	sgd:S000001485(DID4)|go:"GO:0045324"(late endosome to vacuole transport)|go:"GO:0045053"(protein retention in Golgi apparatus)|go:"GO:0000815"(ESCRT III complex)|go:"GO:0043162"(ubiquitin-dependent protein catabolic process via the multivesicular body sorting pathway)|go:"GO:0042802"(identical protein binding)|interpro:IPR005024(Snf7)|rcsb pdb:2V6X|refseq:NP_012924.2|cygd:YKL002w|ensembl:YKL002W|…	sgd:S000001524(VPS24)|go:"GO:0045324"(late endosome to vacuole transport)|go:"GO:0000815"(ESCRT III complex)|go:"GO:0043162"(ubiquitin-dependent protein catabolic process via the multivesicular body sorting pathway)|go:"GO:0042802"(identical protein binding)|interpro:IPR005024(Snf7)|refseq:NP_012883.1|cygd:YKL041w|ensembl:YKL041W|go:"GO:0015031"(protein transport)|go:"GO:0070676"(intralumenal ves…	psi-mi:"MI:0326"(protein)	psi-mi:"MI:0326"(protein)	taxid:4932(Baker's yeast)	Spoke	Complexes - Interaction dataset based on curated protein complexes.	-	-	-	-	-
AT3G08530	AT4G23460	YGL206C	YKL135C
uniprotkb:P22137|intact:EBI-4766	uniprotkb:P36000|intact:EBI-2206	uniprotkb:YGL206C(locus name)|uniprotkb:clh_yeast(shortlabel)|irefindex:5dY7DBmW2FipEofOF+ZAMpjvQYQ4932(rogid)	uniprotkb:YKL135C(locus name)|uniprotkb:Beta1-adaptin(gene name synonym)|uniprotkb:Clathrin assembly protein complex 1 beta-1 large chain(gene name synonym)|uniprotkb:Clathrin assembly protein large beta-1 chain(gene name synonym)|uniprotkb:ap1b1_yeast(shortlabel)|irefindex:NET3SliZATpWqFfTZ3qitpMpLhg4932(rogid)	uniprotkb:CHC1	uniprotkb:APL2	psi-mi:"MI:0096"(pull down)	Yeung et al. (1999)	pubmed:10564262	taxid:4932(Baker's yeast)	taxid:4932(Baker's yeast)	psi-mi:"MI:0915"(physical association)	psi-mi:"MI:0469"(intact)	intact:EBI-1560775|irefindex:ydzMUPznItCM4DBinAnsprR71aE(rigid)	-	psi-mi:"MI:0498"(prey)	psi-mi:"MI:0496"(bait)	psi-mi:"MI:0499"(unspecified role)	psi-mi:"MI:0499"(unspecified role)	go:"GO:0030132"(clathrin coat of coated pit)|go:"GO:0030130"(clathrin coat of trans-Golgi network vesicle)|go:"GO:0006886"(intracellular protein transport)|go:"GO:0005515"(protein binding)|refseq:NP_011309.1|interpro:IPR016025(Clathrin, heavy chain, linker and propeller)|interpro:IPR016341(Clathrin, heavy chain)|go:"GO:0005198"(structural molecule activity)|go:"GO:0006897"(endocytosis)|sgd:S00000…	go:"GO:0008565"(protein transporter activity)|go:"GO:0006886"(intracellular protein transport)|go:"GO:0005905"(coated pit)|go:"GO:0030121"(AP-1 adaptor complex)|go:"GO:0030276"(clathrin binding)|interpro:IPR011989(Armadillo-like helical)|sgd:S000001618(APL2)|go:"GO:0006896"(Golgi to vacuole transport)|interpro:IPR002553(Clathrin/coatomer adaptor, adaptin-like, N-terminal)|cygd:YKL135c|ensembl:YKL…	psi-mi:"MI:0326"(protein)	psi-mi:"MI:0326"(protein)	taxid:-1	-	-	-	-	-	-	-
uniprotkb:P36000|intact:EBI-2206	uniprotkb:P22137|intact:EBI-4766	uniprotkb:YKL135C(locus name)|uniprotkb:Beta1-adaptin(gene name synonym)|uniprotkb:Clathrin assembly protein complex 1 beta-1 large chain(gene name synonym)|uniprotkb:Clathrin assembly protein large beta-1 chain(gene name synonym)|uniprotkb:ap1b1_yeast(shortlabel)|irefindex:NET3SliZATpWqFfTZ3qitpMpLhg4932(rogid)	uniprotkb:YGL206C(locus name)|uniprotkb:clh_yeast(shortlabel)|irefindex:5dY7DBmW2FipEofOF+ZAMpjvQYQ4932(rogid)	uniprotkb:APL2	uniprotkb:CHC1	psi-mi:"MI:0007"(anti tag coimmunoprecipitation)	Yeung et al. (1999)	pubmed:10564262	taxid:4932(Baker's yeast)	taxid:4932(Baker's yeast)	psi-mi:"MI:0915"(physical association)	psi-mi:"MI:0469"(intact)	intact:EBI-1560781|irefindex:ydzMUPznItCM4DBinAnsprR71aE(rigid)	-	psi-mi:"MI:0496"(bait)	psi-mi:"MI:0498"(prey)	psi-mi:"MI:0499"(unspecified role)	psi-mi:"MI:0499"(unspecified role)	go:"GO:0008565"(protein transporter activity)|go:"GO:0006886"(intracellular protein transport)|go:"GO:0005905"(coated pit)|go:"GO:0030121"(AP-1 adaptor complex)|go:"GO:0030276"(clathrin binding)|interpro:IPR011989(Armadillo-like helical)|sgd:S000001618(APL2)|go:"GO:0006896"(Golgi to vacuole transport)|interpro:IPR002553(Clathrin/coatomer adaptor, adaptin-like, N-terminal)|cygd:YKL135c|ensembl:YKL…	go:"GO:0030132"(clathrin coat of coated pit)|go:"GO:0030130"(clathrin coat of trans-Golgi network vesicle)|go:"GO:0006886"(intracellular protein transport)|go:"GO:0005515"(protein binding)|refseq:NP_011309.1|interpro:IPR016025(Clathrin, heavy chain, linker and propeller)|interpro:IPR016341(Clathrin, heavy chain)|go:"GO:0005198"(structural molecule activity)|go:"GO:0006897"(endocytosis)|sgd:S00000…	psi-mi:"MI:0326"(protein)	psi-mi:"MI:0326"(protein)	taxid:4932(Baker's yeast)	-	-	-	-	-	-	-
uniprotkb:P36000|intact:EBI-2206	uniprotkb:P22137|intact:EBI-4766	uniprotkb:YKL135C(locus name)|uniprotkb:Beta1-adaptin(gene name synonym)|uniprotkb:Clathrin assembly protein complex 1 beta-1 large chain(gene name synonym)|uniprotkb:Clathrin assembly protein large beta-1 chain(gene name synonym)|uniprotkb:ap1b1_yeast(shortlabel)|irefindex:NET3SliZATpWqFfTZ3qitpMpLhg4932(rogid)	uniprotkb:YGL206C(locus name)|uniprotkb:clh_yeast(shortlabel)|irefindex:5dY7DBmW2FipEofOF+ZAMpjvQYQ4932(rogid)	uniprotkb:APL2	uniprotkb:CHC1	psi-mi:"MI:0096"(pull down)	Yeung et al. (1999)	pubmed:10564262	taxid:4932(Baker's yeast)	taxid:4932(Baker's yeast)	psi-mi:"MI:0915"(physical association)	psi-mi:"MI:0469"(intact)	intact:EBI-1560750|irefindex:ydzMUPznItCM4DBinAnsprR71aE(rigid)	-	psi-mi:"MI:0496"(bait)	psi-mi:"MI:0498"(prey)	psi-mi:"MI:0499"(unspecified role)	psi-mi:"MI:0499"(unspecified role)	go:"GO:0008565"(protein transporter activity)|go:"GO:0006886"(intracellular protein transport)|go:"GO:0005905"(coated pit)|go:"GO:0030121"(AP-1 adaptor complex)|go:"GO:0030276"(clathrin binding)|interpro:IPR011989(Armadillo-like helical)|sgd:S000001618(APL2)|go:"GO:0006896"(Golgi to vacuole transport)|interpro:IPR002553(Clathrin/coatomer adaptor, adaptin-like, N-terminal)|cygd:YKL135c|ensembl:YKL…	go:"GO:0030132"(clathrin coat of coated pit)|go:"GO:0030130"(clathrin coat of trans-Golgi network vesicle)|go:"GO:0006886"(intracellular protein transport)|go:"GO:0005515"(protein binding)|refseq:NP_011309.1|interpro:IPR016025(Clathrin, heavy chain, linker and propeller)|interpro:IPR016341(Clathrin, heavy chain)|go:"GO:0005198"(structural molecule activity)|go:"GO:0006897"(endocytosis)|sgd:S00000…	psi-mi:"MI:0326"(protein)	psi-mi:"MI:0326"(protein)	taxid:-1	-	-	-	-	-	-	-
AT3G50670	AT4G03120	YIL061C	YLR298C
uniprotkb:Q05900|intact:EBI-754	uniprotkb:Q00916|intact:EBI-724	uniprotkb:YLR298C(locus name)|uniprotkb:L8003.21(orf name)|uniprotkb:ru1c_yeast(shortlabel)|irefindex:TjETVRy13XAP3RSxdJ2UvFCdZXU4932(rogid)	uniprotkb:YIL061C(locus name)|uniprotkb:U1 small nuclear ribonucleoprotein SNP1(gene name synonym)|uniprotkb:ru17_yeast(shortlabel)|irefindex:QO6aaAXKcNK73FNGcxzPWWGXORY4932(rogid)	uniprotkb:YHC1	uniprotkb:SNP1	psi-mi:"MI:0676"(tandem affinity purification)	Gavin et al. (2002)	pubmed:11805826	taxid:4932(Baker's yeast)	taxid:4932(Baker's yeast)	psi-mi:"MI:0914"(association)	psi-mi:"MI:0469"(intact)	intact:EBI-43729|irefindex:Pb9wwbZXMSMpgyxQ64gM+iH7F0M(rigid)	-	psi-mi:"MI:0496"(bait)	psi-mi:"MI:0498"(prey)	psi-mi:"MI:0499"(unspecified role)	psi-mi:"MI:0499"(unspecified role)	interpro:IPR013085(Zinc finger, U1-C type)|go:"GO:0000398"(nuclear mRNA splicing, via spliceosome)|go:"GO:0008270"(zinc ion binding)|interpro:IPR000690(Zinc finger, C2H2-type matrin)|interpro:IPR003604(Zinc finger, U1-type)|sgd:S000004289(YHC1)|go:"GO:0000243"(commitment complex)|go:"GO:0005685"(U1 snRNP)|go:"GO:0003729"(mRNA binding)|cygd:YLR298c|ensembl:YLR298C|refseq:NP_013401.1|uniprotkb:Q059…	go:"GO:0000398"(nuclear mRNA splicing, via spliceosome)|go:"GO:0000166"(nucleotide binding)|go:"GO:0005515"(protein binding)|interpro:IPR012677(Nucleotide-binding, alpha-beta plait)|interpro:IPR000504(RNA recognition motif, RNP-1)|sgd:S000001323(SNP1)|go:"GO:0000243"(commitment complex)|go:"GO:0005685"(U1 snRNP)|go:"GO:0003729"(mRNA binding)|cygd:YIL061c|go:"GO:0030619"(U1 snRNA binding)|ensembl:…	psi-mi:"MI:0326"(protein)	psi-mi:"MI:0326"(protein)	taxid:4932(Baker's yeast)	Spoke	-	-	-	-	-	-
uniprotkb:Q05900|intact:EBI-754	uniprotkb:Q00916|intact:EBI-724	uniprotkb:YLR298C(locus name)|uniprotkb:L8003.21(orf name)|uniprotkb:ru1c_yeast(shortlabel)|irefindex:TjETVRy13XAP3RSxdJ2UvFCdZXU4932(rogid)	uniprotkb:YIL061C(locus name)|uniprotkb:U1 small nuclear ribonucleoprotein SNP1(gene name synonym)|uniprotkb:ru17_yeast(shortlabel)|irefindex:QO6aaAXKcNK73FNGcxzPWWGXORY4932(rogid)	uniprotkb:YHC1	uniprotkb:SNP1	psi-mi:"MI:0676"(tandem affinity purification)	Gavin et al. (2006)	pubmed:16429126	taxid:4932(Baker's yeast)	taxid:4932(Baker's yeast)	psi-mi:"MI:0914"(association)	psi-mi:"MI:0469"(intact)	intact:EBI-806307|irefindex:Pb9wwbZXMSMpgyxQ64gM+iH7F0M(rigid)	-	psi-mi:"MI:0496"(bait)	psi-mi:"MI:0498"(prey)	psi-mi:"MI:0499"(unspecified role)	psi-mi:"MI:0499"(unspecified role)	interpro:IPR013085(Zinc finger, U1-C type)|go:"GO:0000398"(nuclear mRNA splicing, via spliceosome)|go:"GO:0008270"(zinc ion binding)|interpro:IPR000690(Zinc finger, C2H2-type matrin)|interpro:IPR003604(Zinc finger, U1-type)|sgd:S000004289(YHC1)|go:"GO:0000243"(commitment complex)|go:"GO:0005685"(U1 snRNP)|go:"GO:0003729"(mRNA binding)|cygd:YLR298c|ensembl:YLR298C|refseq:NP_013401.1|uniprotkb:Q059…	go:"GO:0000398"(nuclear mRNA splicing, via spliceosome)|go:"GO:0000166"(nucleotide binding)|go:"GO:0005515"(protein binding)|interpro:IPR012677(Nucleotide-binding, alpha-beta plait)|interpro:IPR000504(RNA recognition motif, RNP-1)|sgd:S000001323(SNP1)|go:"GO:0000243"(commitment complex)|go:"GO:0005685"(U1 snRNP)|go:"GO:0003729"(mRNA binding)|cygd:YIL061c|go:"GO:0030619"(U1 snRNA binding)|ensembl:…	psi-mi:"MI:0326"(protein)	psi-mi:"MI:0326"(protein)	taxid:4932(Baker's yeast)	Spoke	-	-	-	-	-	-
AT1G02680	AT4G20280	YML098W	YML015C
uniprotkb:P11747|intact:EBI-18897	uniprotkb:Q04226|intact:EBI-18884	uniprotkb:FUN81(gene name synonym)|uniprotkb:TAF19(gene name synonym)|uniprotkb:YML098W(locus name)|uniprotkb:TBP-associated factor 13(gene name synonym)|uniprotkb:TBP-associated factor 19 kDa(gene name synonym)|uniprotkb:TAFII-19(gene name synonym)|uniprotkb:Function unknown 81 protein(gene name synonym)|uniprotkb:taf13_yeast(shortlabel)|irefindex:WfikUXamPDvnUDoFiwbFT3P7A7E4932(rogid)	uniprotkb:TAF40(gene name synonym)|uniprotkb:YML015C(locus name)|uniprotkb:YM9571.03C(orf name)|uniprotkb:TBP-associated factor 11(gene name synonym)|uniprotkb:TBP-associated factor 40 kDa(gene name synonym)|uniprotkb:TAFII-40(gene name synonym)|uniprotkb:taf11_yeast(shortlabel)|irefindex:O87BCQUN/TXH7kDjxG3+YRcFyDw4932(rogid)	uniprotkb:TAF13	uniprotkb:TAF11	psi-mi:"MI:0018"(two hybrid)	Yatherajam et al. (2003)	pubmed:12582245	taxid:4932(Baker's yeast)	taxid:4932(Baker's yeast)	psi-mi:"MI:0915"(physical association)	psi-mi:"MI:0469"(intact)	intact:EBI-65783|irefindex:mCLKu6ZTA0mUa02KxPlNTJuipm0(rigid)	-	psi-mi:"MI:0498"(prey)	psi-mi:"MI:0496"(bait)	psi-mi:"MI:0499"(unspecified role)	psi-mi:"MI:0499"(unspecified role)	sgd:S000004564(TAF13)|go:"GO:0003677"(DNA binding)|go:"GO:0005669"(transcription factor TFIID complex)|go:"GO:0016251"(general RNA polymerase II transcription factor activity)|go:"GO:0005515"(protein binding)|interpro:IPR003195(Transcription initiation factor IID, 18 kDa subunit)|cygd:YML098w|interpro:IPR009072(Histone-fold)|ensembl:YML098W|refseq:NP_013611.1|go:"GO:0051123"(RNA polymerase II tra…	sgd:S000004477(TAF11)|go:"GO:0003677"(DNA binding)|go:"GO:0005669"(transcription factor TFIID complex)|go:"GO:0016251"(general RNA polymerase II transcription factor activity)|go:"GO:0005515"(protein binding)|interpro:IPR006809(TAFII28-like protein)|cygd:YML015c|interpro:IPR009072(Histone-fold)|ensembl:YML015C|refseq:NP_013697.1|go:"GO:0051123"(RNA polymerase II transcriptional preinitiation comp…	psi-mi:"MI:0326"(protein)	psi-mi:"MI:0326"(protein)	taxid:4932(Baker's yeast)	-	-	-	-	-	-	-
uniprotkb:Q04226|intact:EBI-18884	uniprotkb:P11747|intact:EBI-18897	uniprotkb:TAF40(gene name synonym)|uniprotkb:YML015C(locus name)|uniprotkb:YM9571.03C(orf name)|uniprotkb:TBP-associated factor 11(gene name synonym)|uniprotkb:TBP-associated factor 40 kDa(gene name synonym)|uniprotkb:TAFII-40(gene name synonym)|uniprotkb:taf11_yeast(shortlabel)|irefindex:O87BCQUN/TXH7kDjxG3+YRcFyDw4932(rogid)	uniprotkb:FUN81(gene name synonym)|uniprotkb:TAF19(gene name synonym)|uniprotkb:YML098W(locus name)|uniprotkb:TBP-associated factor 13(gene name synonym)|uniprotkb:TBP-associated factor 19 kDa(gene name synonym)|uniprotkb:TAFII-19(gene name synonym)|uniprotkb:Function unknown 81 protein(gene name synonym)|uniprotkb:taf13_yeast(shortlabel)|irefindex:WfikUXamPDvnUDoFiwbFT3P7A7E4932(rogid)	uniprotkb:TAF11	uniprotkb:TAF13	psi-mi:"MI:0018"(two hybrid)	Yatherajam et al. (2003)	pubmed:12582245	taxid:4932(Baker's yeast)	taxid:4932(Baker's yeast)	psi-mi:"MI:0915"(physical association)	psi-mi:"MI:0469"(intact)	intact:EBI-65795|irefindex:mCLKu6ZTA0mUa02KxPlNTJuipm0(rigid)	-	psi-mi:"MI:0498"(prey)	psi-mi:"MI:0496"(bait)	psi-mi:"MI:0499"(unspecified role)	psi-mi:"MI:0499"(unspecified role)	sgd:S000004477(TAF11)|go:"GO:0003677"(DNA binding)|go:"GO:0005669"(transcription factor TFIID complex)|go:"GO:0016251"(general RNA polymerase II transcription factor activity)|go:"GO:0005515"(protein binding)|interpro:IPR006809(TAFII28-like protein)|cygd:YML015c|interpro:IPR009072(Histone-fold)|ensembl:YML015C|refseq:NP_013697.1|go:"GO:0051123"(RNA polymerase II transcriptional preinitiation comp…	sgd:S000004564(TAF13)|go:"GO:0003677"(DNA binding)|go:"GO:0005669"(transcription factor TFIID complex)|go:"GO:0016251"(general RNA polymerase II transcription factor activity)|go:"GO:0005515"(protein binding)|interpro:IPR003195(Transcription initiation factor IID, 18 kDa subunit)|cygd:YML098w|interpro:IPR009072(Histone-fold)|ensembl:YML098W|refseq:NP_013611.1|go:"GO:0051123"(RNA polymerase II tra…	psi-mi:"MI:0326"(protein)	psi-mi:"MI:0326"(protein)	taxid:4932(Baker's yeast)	-	-	-	-	-	-	-
uniprotkb:P11747|intact:EBI-18897	uniprotkb:Q04226|intact:EBI-18884	uniprotkb:FUN81(gene name synonym)|uniprotkb:TAF19(gene name synonym)|uniprotkb:YML098W(locus name)|uniprotkb:TBP-associated factor 13(gene name synonym)|uniprotkb:TBP-associated factor 19 kDa(gene name synonym)|uniprotkb:TAFII-19(gene name synonym)|uniprotkb:Function unknown 81 protein(gene name synonym)|uniprotkb:taf13_yeast(shortlabel)|irefindex:WfikUXamPDvnUDoFiwbFT3P7A7E4932(rogid)	uniprotkb:TAF40(gene name synonym)|uniprotkb:YML015C(locus name)|uniprotkb:YM9571.03C(orf name)|uniprotkb:TBP-associated factor 11(gene name synonym)|uniprotkb:TBP-associated factor 40 kDa(gene name synonym)|uniprotkb:TAFII-40(gene name synonym)|uniprotkb:taf11_yeast(shortlabel)|irefindex:O87BCQUN/TXH7kDjxG3+YRcFyDw4932(rogid)	uniprotkb:TAF13	uniprotkb:TAF11	psi-mi:"MI:0676"(tandem affinity purification)	Gavin et al. (2002)	pubmed:11805826	taxid:4932(Baker's yeast)	taxid:4932(Baker's yeast)	psi-mi:"MI:0914"(association)	psi-mi:"MI:0469"(intact)	intact:EBI-42992|irefindex:mCLKu6ZTA0mUa02KxPlNTJuipm0(rigid)	-	psi-mi:"MI:0496"(bait)	psi-mi:"MI:0498"(prey)	psi-mi:"MI:0499"(unspecified role)	psi-mi:"MI:0499"(unspecified role)	sgd:S000004564(TAF13)|go:"GO:0003677"(DNA binding)|go:"GO:0005669"(transcription factor TFIID complex)|go:"GO:0016251"(general RNA polymerase II transcription factor activity)|go:"GO:0005515"(protein binding)|interpro:IPR003195(Transcription initiation factor IID, 18 kDa subunit)|cygd:YML098w|interpro:IPR009072(Histone-fold)|ensembl:YML098W|refseq:NP_013611.1|go:"GO:0051123"(RNA polymerase II tra…	sgd:S000004477(TAF11)|go:"GO:0003677"(DNA binding)|go:"GO:0005669"(transcription factor TFIID complex)|go:"GO:0016251"(general RNA polymerase II transcription factor activity)|go:"GO:0005515"(protein binding)|interpro:IPR006809(TAFII28-like protein)|cygd:YML015c|interpro:IPR009072(Histone-fold)|ensembl:YML015C|refseq:NP_013697.1|go:"GO:0051123"(RNA polymerase II transcriptional preinitiation comp…	psi-mi:"MI:0326"(protein)	psi-mi:"MI:0326"(protein)	taxid:4932(Baker's yeast)	Spoke	-	-	-	-	-	-
uniprotkb:P11747|intact:EBI-18897	uniprotkb:Q04226|intact:EBI-18884	uniprotkb:FUN81(gene name synonym)|uniprotkb:TAF19(gene name synonym)|uniprotkb:YML098W(locus name)|uniprotkb:TBP-associated factor 13(gene name synonym)|uniprotkb:TBP-associated factor 19 kDa(gene name synonym)|uniprotkb:TAFII-19(gene name synonym)|uniprotkb:Function unknown 81 protein(gene name synonym)|uniprotkb:taf13_yeast(shortlabel)|irefindex:WfikUXamPDvnUDoFiwbFT3P7A7E4932(rogid)	uniprotkb:TAF40(gene name synonym)|uniprotkb:YML015C(locus name)|uniprotkb:YM9571.03C(orf name)|uniprotkb:TBP-associated factor 11(gene name synonym)|uniprotkb:TBP-associated factor 40 kDa(gene name synonym)|uniprotkb:TAFII-40(gene name synonym)|uniprotkb:taf11_yeast(shortlabel)|irefindex:O87BCQUN/TXH7kDjxG3+YRcFyDw4932(rogid)	uniprotkb:TAF13	uniprotkb:TAF11	psi-mi:"MI:0676"(tandem affinity purification)	Gavin et al. (2006)	pubmed:16429126	taxid:4932(Baker's yeast)	taxid:4932(Baker's yeast)	psi-mi:"MI:0914"(association)	psi-mi:"MI:0469"(intact)	intact:EBI-793271|irefindex:mCLKu6ZTA0mUa02KxPlNTJuipm0(rigid)	-	psi-mi:"MI:0496"(bait)	psi-mi:"MI:0498"(prey)	psi-mi:"MI:0499"(unspecified role)	psi-mi:"MI:0499"(unspecified role)	sgd:S000004564(TAF13)|go:"GO:0003677"(DNA binding)|go:"GO:0005669"(transcription factor TFIID complex)|go:"GO:0016251"(general RNA polymerase II transcription factor activity)|go:"GO:0005515"(protein binding)|interpro:IPR003195(Transcription initiation factor IID, 18 kDa subunit)|cygd:YML098w|interpro:IPR009072(Histone-fold)|ensembl:YML098W|refseq:NP_013611.1|go:"GO:0051123"(RNA polymerase II tra…	sgd:S000004477(TAF11)|go:"GO:0003677"(DNA binding)|go:"GO:0005669"(transcription factor TFIID complex)|go:"GO:0016251"(general RNA polymerase II transcription factor activity)|go:"GO:0005515"(protein binding)|interpro:IPR006809(TAFII28-like protein)|cygd:YML015c|interpro:IPR009072(Histone-fold)|ensembl:YML015C|refseq:NP_013697.1|go:"GO:0051123"(RNA polymerase II transcriptional preinitiation comp…	psi-mi:"MI:0326"(protein)	psi-mi:"MI:0326"(protein)	taxid:4932(Baker's yeast)	Spoke	-	-	-	-	-	-
uniprotkb:P11747|intact:EBI-18897	uniprotkb:Q04226|intact:EBI-18884	uniprotkb:FUN81(gene name synonym)|uniprotkb:TAF19(gene name synonym)|uniprotkb:YML098W(locus name)|uniprotkb:TBP-associated factor 13(gene name synonym)|uniprotkb:TBP-associated factor 19 kDa(gene name synonym)|uniprotkb:TAFII-19(gene name synonym)|uniprotkb:Function unknown 81 protein(gene name synonym)|uniprotkb:taf13_yeast(shortlabel)|irefindex:WfikUXamPDvnUDoFiwbFT3P7A7E4932(rogid)	uniprotkb:TAF40(gene name synonym)|uniprotkb:YML015C(locus name)|uniprotkb:YM9571.03C(orf name)|uniprotkb:TBP-associated factor 11(gene name synonym)|uniprotkb:TBP-associated factor 40 kDa(gene name synonym)|uniprotkb:TAFII-40(gene name synonym)|uniprotkb:taf11_yeast(shortlabel)|irefindex:O87BCQUN/TXH7kDjxG3+YRcFyDw4932(rogid)	uniprotkb:TAF13	uniprotkb:TAF11	psi-mi:"MI:0399"(two hybrid fragment pooling approach)	Ito et al. (2001)	pubmed:11283351	taxid:4932(Baker's yeast)	taxid:4932(Baker's yeast)	psi-mi:"MI:0915"(physical association)	psi-mi:"MI:0469"(intact)	intact:EBI-385623|irefindex:mCLKu6ZTA0mUa02KxPlNTJuipm0(rigid)	-	psi-mi:"MI:0496"(bait)	psi-mi:"MI:0498"(prey)	psi-mi:"MI:0499"(unspecified role)	psi-mi:"MI:0499"(unspecified role)	sgd:S000004564(TAF13)|go:"GO:0003677"(DNA binding)|go:"GO:0005669"(transcription factor TFIID complex)|go:"GO:0016251"(general RNA polymerase II transcription factor activity)|go:"GO:0005515"(protein binding)|interpro:IPR003195(Transcription initiation factor IID, 18 kDa subunit)|cygd:YML098w|interpro:IPR009072(Histone-fold)|ensembl:YML098W|refseq:NP_013611.1|go:"GO:0051123"(RNA polymerase II tra…	sgd:S000004477(TAF11)|go:"GO:0003677"(DNA binding)|go:"GO:0005669"(transcription factor TFIID complex)|go:"GO:0016251"(general RNA polymerase II transcription factor activity)|go:"GO:0005515"(protein binding)|interpro:IPR006809(TAFII28-like protein)|cygd:YML015c|interpro:IPR009072(Histone-fold)|ensembl:YML015C|refseq:NP_013697.1|go:"GO:0051123"(RNA polymerase II transcriptional preinitiation comp…	psi-mi:"MI:0326"(protein)	psi-mi:"MI:0326"(protein)	taxid:4932(Baker's yeast)	-	-	-	-	-	-	-
AT3G63130	AT5G20020	YMR235C	YLR293C
uniprotkb:P32835|intact:EBI-7926	uniprotkb:P11745|intact:EBI-15648	uniprotkb:CNR1(gene name synonym)|uniprotkb:CST17(gene name synonym)|uniprotkb:YLR293C(locus name)|uniprotkb:L8003.19(orf name)|uniprotkb:GTPase Ran homolog(gene name synonym)|uniprotkb:Genetic suppressor of PRP20-1(gene name synonym)|uniprotkb:Chromosome stability protein 17(gene name synonym)|uniprotkb:gsp1_yeast(shortlabel)|irefindex:BTHwNC2qY30ea/uWRNLiV+AVJbw4932(rogid)	uniprotkb:YM9959.17C(orf name)|uniprotkb:YMR235C(locus name)|uniprotkb:Protein involved in RNA production/processing(gene name synonym)|uniprotkb:rna1_yeast(shortlabel)|irefindex:xwxTTWxaaoxb9YW8RJ2jHto9KHk4932(rogid)	uniprotkb:GSP1	uniprotkb:RNA1	psi-mi:"MI:0007"(anti tag coimmunoprecipitation)	Ho et al. (2002)	pubmed:11805837	taxid:4932(Baker's yeast)	taxid:4932(Baker's yeast)	psi-mi:"MI:0914"(association)	psi-mi:"MI:0469"(intact)	intact:EBI-48588|irefindex:euiE32/pyZNG/ODecjf5z7uy8Ks(rigid)	-	psi-mi:"MI:0496"(bait)	psi-mi:"MI:0498"(prey)	psi-mi:"MI:0499"(unspecified role)	psi-mi:"MI:0499"(unspecified role)	go:"GO:0003924"(GTPase activity)|go:"GO:0006913"(nucleocytoplasmic transport)|go:"GO:0005525"(GTP binding)|go:"GO:0006886"(intracellular protein transport)|go:"GO:0007165"(signal transduction)|interpro:IPR002041(Ran GTPase)|interpro:IPR005225(Small GTP-binding protein)|sgd:S000004284(GSP1)|go:"GO:0005634"(nucleus)|go:"GO:0005737"(cytoplasm)|go:"GO:0006997"(nucleus organization)|cygd:YLR293c|go:"G…	go:"GO:0006407"(rRNA export from nucleus)|sgd:S000004848(RNA1)|go:"GO:0005829"(cytosol)|go:"GO:0005634"(nucleus)|go:"GO:0005098"(Ran GTPase activator activity)|go:"GO:0000054"(ribosome export from nucleus)|go:"GO:0006606"(protein import into nucleus)|go:"GO:0016072"(rRNA metabolic process)|go:"GO:0042802"(identical protein binding)|interpro:IPR001611(Leucine-rich repeat)|cygd:YMR235c|go:"GO:00064…	psi-mi:"MI:0326"(protein)	psi-mi:"MI:0326"(protein)	taxid:4932(Baker's yeast)	Spoke	-	-	-	-	-	-
uniprotkb:P11745|intact:EBI-15648	uniprotkb:P32835|intact:EBI-7926	uniprotkb:YM9959.17C(orf name)|uniprotkb:YMR235C(locus name)|uniprotkb:Protein involved in RNA production/processing(gene name synonym)|uniprotkb:rna1_yeast(shortlabel)|irefindex:xwxTTWxaaoxb9YW8RJ2jHto9KHk4932(rogid)	uniprotkb:CNR1(gene name synonym)|uniprotkb:CST17(gene name synonym)|uniprotkb:YLR293C(locus name)|uniprotkb:L8003.19(orf name)|uniprotkb:GTPase Ran homolog(gene name synonym)|uniprotkb:Genetic suppressor of PRP20-1(gene name synonym)|uniprotkb:Chromosome stability protein 17(gene name synonym)|uniprotkb:gsp1_yeast(shortlabel)|irefindex:BTHwNC2qY30ea/uWRNLiV+AVJbw4932(rogid)	uniprotkb:RNA1	uniprotkb:GSP1	psi-mi:"MI:0007"(anti tag coimmunoprecipitation)	Ho et al. (2002)	pubmed:11805837	taxid:4932(Baker's yeast)	taxid:4932(Baker's yeast)	psi-mi:"MI:0914"(association)	psi-mi:"MI:0469"(intact)	intact:EBI-45775|irefindex:euiE32/pyZNG/ODecjf5z7uy8Ks(rigid)	-	psi-mi:"MI:0496"(bait)	psi-mi:"MI:0498"(prey)	psi-mi:"MI:0499"(unspecified role)	psi-mi:"MI:0499"(unspecified role)	go:"GO:0006407"(rRNA export from nucleus)|sgd:S000004848(RNA1)|go:"GO:0005829"(cytosol)|go:"GO:0005634"(nucleus)|go:"GO:0005098"(Ran GTPase activator activity)|go:"GO:0000054"(ribosome export from nucleus)|go:"GO:0006606"(protein import into nucleus)|go:"GO:0016072"(rRNA metabolic process)|go:"GO:0042802"(identical protein binding)|interpro:IPR001611(Leucine-rich repeat)|cygd:YMR235c|go:"GO:00064…	go:"GO:0003924"(GTPase activity)|go:"GO:0006913"(nucleocytoplasmic transport)|go:"GO:0005525"(GTP binding)|go:"GO:0006886"(intracellular protein transport)|go:"GO:0007165"(signal transduction)|interpro:IPR002041(Ran GTPase)|interpro:IPR005225(Small GTP-binding protein)|sgd:S000004284(GSP1)|go:"GO:0005634"(nucleus)|go:"GO:0005737"(cytoplasm)|go:"GO:0006997"(nucleus organization)|cygd:YLR293c|go:"G…	psi-mi:"MI:0326"(protein)	psi-mi:"MI:0326"(protein)	taxid:4932(Baker's yeast)	Spoke	-	-	-	-	-	-
AT3G44340	AT4G14160	YNL049C	YPR181C
uniprotkb:P53953|intact:EBI-17006	uniprotkb:P15303|intact:EBI-16584	uniprotkb:ISS1(gene name synonym)|uniprotkb:YNL049C(locus name)|uniprotkb:N2505(orf name)|uniprotkb:YNL2505C(orf name)|uniprotkb:SEC24-related protein 2(gene name synonym)|uniprotkb:sfb2_yeast(shortlabel)|irefindex:VhJ9TKaHiSs8V5l15X3HDHvH0LY4932(rogid)	uniprotkb:YPR181C(locus name)|uniprotkb:P9705.14(orf name)|uniprotkb:sec23_yeast(shortlabel)|irefindex:eKISFXXsqGNgr9m+0uAcuLdp7s44932(rogid)	uniprotkb:SFB2	uniprotkb:SEC23	psi-mi:"MI:0399"(two hybrid fragment pooling approach)	Ito et al. (2001)	pubmed:11283351	taxid:4932(Baker's yeast)	taxid:4932(Baker's yeast)	psi-mi:"MI:0915"(physical association)	psi-mi:"MI:0469"(intact)	intact:EBI-386526|irefindex:WcuekwpNgf3Hj7lM9d+hWUf9sQA(rigid)	-	psi-mi:"MI:0496"(bait)	psi-mi:"MI:0498"(prey)	psi-mi:"MI:0499"(unspecified role)	psi-mi:"MI:0499"(unspecified role)	sgd:S000004994(SFB2)|go:"GO:0030127"(COPII vesicle coat)|go:"GO:0006888"(ER to Golgi vesicle-mediated transport)|go:"GO:0005789"(endoplasmic reticulum membrane)|go:"GO:0008270"(zinc ion binding)|go:"GO:0006886"(intracellular protein transport)|go:"GO:0005515"(protein binding)|interpro:IPR012990(Sec23/Sec24 beta-sandwich)|interpro:IPR007123(Gelsolin region)|interpro:IPR006900(Sec23/Sec24 helical r…	sgd:S000006385(SEC23)|go:"GO:0005096"(GTPase activator activity)|go:"GO:0006914"(autophagy)|go:"GO:0006888"(ER to Golgi vesicle-mediated transport)|go:"GO:0030433"(ER-associated protein catabolic process)|go:"GO:0030127"(COPII vesicle coat)|go:"GO:0005515"(protein binding)|interpro:IPR012990(Sec23/Sec24 beta-sandwich)|interpro:IPR007123(Gelsolin region)|interpro:IPR006900(Sec23/Sec24 helical regi…	psi-mi:"MI:0326"(protein)	psi-mi:"MI:0326"(protein)	taxid:4932(Baker's yeast)	-	-	-	-	-	-	-
uniprotkb:P53953|intact:EBI-17006	uniprotkb:P15303|intact:EBI-16584	uniprotkb:ISS1(gene name synonym)|uniprotkb:YNL049C(locus name)|uniprotkb:N2505(orf name)|uniprotkb:YNL2505C(orf name)|uniprotkb:SEC24-related protein 2(gene name synonym)|uniprotkb:sfb2_yeast(shortlabel)|irefindex:VhJ9TKaHiSs8V5l15X3HDHvH0LY4932(rogid)	uniprotkb:YPR181C(locus name)|uniprotkb:P9705.14(orf name)|uniprotkb:sec23_yeast(shortlabel)|irefindex:eKISFXXsqGNgr9m+0uAcuLdp7s44932(rogid)	uniprotkb:SFB2	uniprotkb:SEC23	psi-mi:"MI:0676"(tandem affinity purification)	Gavin et al. (2006)	pubmed:16429126	taxid:4932(Baker's yeast)	taxid:4932(Baker's yeast)	psi-mi:"MI:0914"(association)	psi-mi:"MI:0469"(intact)	intact:EBI-790454|irefindex:WcuekwpNgf3Hj7lM9d+hWUf9sQA(rigid)	-	psi-mi:"MI:0496"(bait)	psi-mi:"MI:0498"(prey)	psi-mi:"MI:0499"(unspecified role)	psi-mi:"MI:0499"(unspecified role)	sgd:S000004994(SFB2)|go:"GO:0030127"(COPII vesicle coat)|go:"GO:0006888"(ER to Golgi vesicle-mediated transport)|go:"GO:0005789"(endoplasmic reticulum membrane)|go:"GO:0008270"(zinc ion binding)|go:"GO:0006886"(intracellular protein transport)|go:"GO:0005515"(protein binding)|interpro:IPR012990(Sec23/Sec24 beta-sandwich)|interpro:IPR007123(Gelsolin region)|interpro:IPR006900(Sec23/Sec24 helical r…	sgd:S000006385(SEC23)|go:"GO:0005096"(GTPase activator activity)|go:"GO:0006914"(autophagy)|go:"GO:0006888"(ER to Golgi vesicle-mediated transport)|go:"GO:0030433"(ER-associated protein catabolic process)|go:"GO:0030127"(COPII vesicle coat)|go:"GO:0005515"(protein binding)|interpro:IPR012990(Sec23/Sec24 beta-sandwich)|interpro:IPR007123(Gelsolin region)|interpro:IPR006900(Sec23/Sec24 helical regi…	psi-mi:"MI:0326"(protein)	psi-mi:"MI:0326"(protein)	taxid:4932(Baker's yeast)	Spoke	-	-	-	-	-	-
uniprotkb:P15303|intact:EBI-16584	uniprotkb:P53953|intact:EBI-17006	uniprotkb:YPR181C(locus name)|uniprotkb:P9705.14(orf name)|uniprotkb:sec23_yeast(shortlabel)|irefindex:eKISFXXsqGNgr9m+0uAcuLdp7s44932(rogid)	uniprotkb:ISS1(gene name synonym)|uniprotkb:YNL049C(locus name)|uniprotkb:N2505(orf name)|uniprotkb:YNL2505C(orf name)|uniprotkb:SEC24-related protein 2(gene name synonym)|uniprotkb:sfb2_yeast(shortlabel)|irefindex:VhJ9TKaHiSs8V5l15X3HDHvH0LY4932(rogid)	uniprotkb:SEC23	uniprotkb:SFB2	psi-mi:"MI:0676"(tandem affinity purification)	Gavin et al. (2006)	pubmed:16429126	taxid:4932(Baker's yeast)	taxid:4932(Baker's yeast)	psi-mi:"MI:0914"(association)	psi-mi:"MI:0469"(intact)	intact:EBI-796945|irefindex:WcuekwpNgf3Hj7lM9d+hWUf9sQA(rigid)	-	psi-mi:"MI:0496"(bait)	psi-mi:"MI:0498"(prey)	psi-mi:"MI:0499"(unspecified role)	psi-mi:"MI:0499"(unspecified role)	sgd:S000006385(SEC23)|go:"GO:0005096"(GTPase activator activity)|go:"GO:0006914"(autophagy)|go:"GO:0006888"(ER to Golgi vesicle-mediated transport)|go:"GO:0030433"(ER-associated protein catabolic process)|go:"GO:0030127"(COPII vesicle coat)|go:"GO:0005515"(protein binding)|interpro:IPR012990(Sec23/Sec24 beta-sandwich)|interpro:IPR007123(Gelsolin region)|interpro:IPR006900(Sec23/Sec24 helical regi…	sgd:S000004994(SFB2)|go:"GO:0030127"(COPII vesicle coat)|go:"GO:0006888"(ER to Golgi vesicle-mediated transport)|go:"GO:0005789"(endoplasmic reticulum membrane)|go:"GO:0008270"(zinc ion binding)|go:"GO:0006886"(intracellular protein transport)|go:"GO:0005515"(protein binding)|interpro:IPR012990(Sec23/Sec24 beta-sandwich)|interpro:IPR007123(Gelsolin region)|interpro:IPR006900(Sec23/Sec24 helical r…	psi-mi:"MI:0326"(protein)	psi-mi:"MI:0326"(protein)	taxid:4932(Baker's yeast)	Spoke	-	-	-	-	-	-
uniprotkb:P53953|intact:EBI-17006	uniprotkb:P15303|intact:EBI-16584	uniprotkb:ISS1(gene name synonym)|uniprotkb:YNL049C(locus name)|uniprotkb:N2505(orf name)|uniprotkb:YNL2505C(orf name)|uniprotkb:SEC24-related protein 2(gene name synonym)|uniprotkb:sfb2_yeast(shortlabel)|irefindex:VhJ9TKaHiSs8V5l15X3HDHvH0LY4932(rogid)	uniprotkb:YPR181C(locus name)|uniprotkb:P9705.14(orf name)|uniprotkb:sec23_yeast(shortlabel)|irefindex:eKISFXXsqGNgr9m+0uAcuLdp7s44932(rogid)	uniprotkb:SFB2	uniprotkb:SEC23	psi-mi:"MI:0676"(tandem affinity purification)	Gavin et al. (2006)	pubmed:16429126	taxid:4932(Baker's yeast)	taxid:4932(Baker's yeast)	psi-mi:"MI:0914"(association)	psi-mi:"MI:0469"(intact)	intact:EBI-806524|irefindex:WcuekwpNgf3Hj7lM9d+hWUf9sQA(rigid)	-	psi-mi:"MI:0496"(bait)	psi-mi:"MI:0498"(prey)	psi-mi:"MI:0499"(unspecified role)	psi-mi:"MI:0499"(unspecified role)	sgd:S000004994(SFB2)|go:"GO:0030127"(COPII vesicle coat)|go:"GO:0006888"(ER to Golgi vesicle-mediated transport)|go:"GO:0005789"(endoplasmic reticulum membrane)|go:"GO:0008270"(zinc ion binding)|go:"GO:0006886"(intracellular protein transport)|go:"GO:0005515"(protein binding)|interpro:IPR012990(Sec23/Sec24 beta-sandwich)|interpro:IPR007123(Gelsolin region)|interpro:IPR006900(Sec23/Sec24 helical r…	sgd:S000006385(SEC23)|go:"GO:0005096"(GTPase activator activity)|go:"GO:0006914"(autophagy)|go:"GO:0006888"(ER to Golgi vesicle-mediated transport)|go:"GO:0030433"(ER-associated protein catabolic process)|go:"GO:0030127"(COPII vesicle coat)|go:"GO:0005515"(protein binding)|interpro:IPR012990(Sec23/Sec24 beta-sandwich)|interpro:IPR007123(Gelsolin region)|interpro:IPR006900(Sec23/Sec24 helical regi…	psi-mi:"MI:0326"(protein)	psi-mi:"MI:0326"(protein)	taxid:4932(Baker's yeast)	Spoke	-	-	-	-	-	-
uniprotkb:P15303|intact:EBI-16584	uniprotkb:P53953|intact:EBI-17006	uniprotkb:YPR181C(locus name)|uniprotkb:P9705.14(orf name)|uniprotkb:sec23_yeast(shortlabel)|irefindex:eKISFXXsqGNgr9m+0uAcuLdp7s44932(rogid)	uniprotkb:ISS1(gene name synonym)|uniprotkb:YNL049C(locus name)|uniprotkb:N2505(orf name)|uniprotkb:YNL2505C(orf name)|uniprotkb:SEC24-related protein 2(gene name synonym)|uniprotkb:sfb2_yeast(shortlabel)|irefindex:VhJ9TKaHiSs8V5l15X3HDHvH0LY4932(rogid)	uniprotkb:SEC23	uniprotkb:SFB2	psi-mi:"MI:0018"(two hybrid)	Yu et al. (2008)	pubmed:18719252	taxid:4932(Baker's yeast)	taxid:4932(Baker's yeast)	psi-mi:"MI:0915"(physical association)	psi-mi:"MI:0469"(intact)	intact:EBI-2345644|irefindex:WcuekwpNgf3Hj7lM9d+hWUf9sQA(rigid)	-	psi-mi:"MI:0499"(unspecified role)	psi-mi:"MI:0499"(unspecified role)	psi-mi:"MI:0499"(unspecified role)	psi-mi:"MI:0499"(unspecified role)	sgd:S000006385(SEC23)|go:"GO:0005096"(GTPase activator activity)|go:"GO:0006914"(autophagy)|go:"GO:0006888"(ER to Golgi vesicle-mediated transport)|go:"GO:0030433"(ER-associated protein catabolic process)|go:"GO:0030127"(COPII vesicle coat)|go:"GO:0005515"(protein binding)|interpro:IPR012990(Sec23/Sec24 beta-sandwich)|interpro:IPR007123(Gelsolin region)|interpro:IPR006900(Sec23/Sec24 helical regi…	sgd:S000004994(SFB2)|go:"GO:0030127"(COPII vesicle coat)|go:"GO:0006888"(ER to Golgi vesicle-mediated transport)|go:"GO:0005789"(endoplasmic reticulum membrane)|go:"GO:0008270"(zinc ion binding)|go:"GO:0006886"(intracellular protein transport)|go:"GO:0005515"(protein binding)|interpro:IPR012990(Sec23/Sec24 beta-sandwich)|interpro:IPR007123(Gelsolin region)|interpro:IPR006900(Sec23/Sec24 helical r…	psi-mi:"MI:0326"(protein)	psi-mi:"MI:0326"(protein)	taxid:4932(Baker's yeast)	-	-	-	-	-	-	-
AT2G03870	AT3G59810	YNL147W	YDR378C
uniprotkb:P53905|intact:EBI-141	uniprotkb:Q06406|intact:EBI-196	uniprotkb:YNL147W(locus name)|uniprotkb:N1202(orf name)|uniprotkb:N1780(orf name)|uniprotkb:lsm7_yeast(shortlabel)|irefindex:bgUJG3KNSeuSwaoTmu70NVgR/M44932(rogid)	uniprotkb:YDR378C(locus name)|uniprotkb:D9481.18(orf name)|uniprotkb:lsm6_yeast(shortlabel)|irefindex:yWf21rguqIrB2Wy9RMWYFLtC8nk4932(rogid)	uniprotkb:LSM7	uniprotkb:LSM6	psi-mi:"MI:0676"(tandem affinity purification)	Gavin et al. (2002)	pubmed:11805826	taxid:4932(Baker's yeast)	taxid:4932(Baker's yeast)	psi-mi:"MI:0914"(association)	psi-mi:"MI:0469"(intact)	intact:EBI-139|irefindex:Zm/2JhGEQ1AnfutH2os2ghVUAwM(rigid)	-	psi-mi:"MI:0496"(bait)	psi-mi:"MI:0498"(prey)	psi-mi:"MI:0499"(unspecified role)	psi-mi:"MI:0499"(unspecified role)	sgd:S000005091(LSM7)|go:"GO:0006402"(mRNA catabolic process)|go:"GO:0005732"(small nucleolar ribonucleoprotein complex)|go:"GO:0005688"(U6 snRNP)|go:"GO:0006364"(rRNA processing)|go:"GO:0008033"(tRNA processing)|go:"GO:0000398"(nuclear mRNA splicing, via spliceosome)|interpro:IPR006649(Like-Sm ribonucleoprotein, eukaryotic and archaea-type, core)|go:"GO:0046540"(U4/U6 x U5 tri-snRNP complex)|go:"…	sgd:S000002786(LSM6)|go:"GO:0005732"(small nucleolar ribonucleoprotein complex)|go:"GO:0000398"(nuclear mRNA splicing, via spliceosome)|go:"GO:0005688"(U6 snRNP)|go:"GO:0006364"(rRNA processing)|go:"GO:0008033"(tRNA processing)|go:"GO:0003723"(RNA binding)|go:"GO:0046540"(U4/U6 x U5 tri-snRNP complex)|go:"GO:0006402"(mRNA catabolic process)|interpro:IPR006649(Like-Sm ribonucleoprotein, eukaryotic…	psi-mi:"MI:0326"(protein)	psi-mi:"MI:0326"(protein)	taxid:4932(Baker's yeast)	Spoke	-	-	-	-	-	-
uniprotkb:Q06406|intact:EBI-196	uniprotkb:P53905|intact:EBI-141	uniprotkb:YDR378C(locus name)|uniprotkb:D9481.18(orf name)|uniprotkb:lsm6_yeast(shortlabel)|irefindex:yWf21rguqIrB2Wy9RMWYFLtC8nk4932(rogid)	uniprotkb:YNL147W(locus name)|uniprotkb:N1202(orf name)|uniprotkb:N1780(orf name)|uniprotkb:lsm7_yeast(shortlabel)|irefindex:bgUJG3KNSeuSwaoTmu70NVgR/M44932(rogid)	uniprotkb:LSM6	uniprotkb:LSM7	psi-mi:"MI:0676"(tandem affinity purification)	Gavin et al. (2006)	pubmed:16429126	taxid:4932(Baker's yeast)	taxid:4932(Baker's yeast)	psi-mi:"MI:0914"(association)	psi-mi:"MI:0469"(intact)	intact:EBI-790894|irefindex:Zm/2JhGEQ1AnfutH2os2ghVUAwM(rigid)	-	psi-mi:"MI:0496"(bait)	psi-mi:"MI:0498"(prey)	psi-mi:"MI:0499"(unspecified role)	psi-mi:"MI:0499"(unspecified role)	sgd:S000002786(LSM6)|go:"GO:0005732"(small nucleolar ribonucleoprotein complex)|go:"GO:0000398"(nuclear mRNA splicing, via spliceosome)|go:"GO:0005688"(U6 snRNP)|go:"GO:0006364"(rRNA processing)|go:"GO:0008033"(tRNA processing)|go:"GO:0003723"(RNA binding)|go:"GO:0046540"(U4/U6 x U5 tri-snRNP complex)|go:"GO:0006402"(mRNA catabolic process)|interpro:IPR006649(Like-Sm ribonucleoprotein, eukaryotic…	sgd:S000005091(LSM7)|go:"GO:0006402"(mRNA catabolic process)|go:"GO:0005732"(small nucleolar ribonucleoprotein complex)|go:"GO:0005688"(U6 snRNP)|go:"GO:0006364"(rRNA processing)|go:"GO:0008033"(tRNA processing)|go:"GO:0000398"(nuclear mRNA splicing, via spliceosome)|interpro:IPR006649(Like-Sm ribonucleoprotein, eukaryotic and archaea-type, core)|go:"GO:0046540"(U4/U6 x U5 tri-snRNP complex)|go:"…	psi-mi:"MI:0326"(protein)	psi-mi:"MI:0326"(protein)	taxid:4932(Baker's yeast)	Spoke	-	-	-	-	-	-
uniprotkb:P53905|intact:EBI-141	uniprotkb:Q06406|intact:EBI-196	uniprotkb:YNL147W(locus name)|uniprotkb:N1202(orf name)|uniprotkb:N1780(orf name)|uniprotkb:lsm7_yeast(shortlabel)|irefindex:bgUJG3KNSeuSwaoTmu70NVgR/M44932(rogid)	uniprotkb:YDR378C(locus name)|uniprotkb:D9481.18(orf name)|uniprotkb:lsm6_yeast(shortlabel)|irefindex:yWf21rguqIrB2Wy9RMWYFLtC8nk4932(rogid)	uniprotkb:LSM7	uniprotkb:LSM6	psi-mi:"MI:0676"(tandem affinity purification)	Gavin et al. (2006)	pubmed:16429126	taxid:4932(Baker's yeast)	taxid:4932(Baker's yeast)	psi-mi:"MI:0914"(association)	psi-mi:"MI:0469"(intact)	intact:EBI-811492|irefindex:Zm/2JhGEQ1AnfutH2os2ghVUAwM(rigid)	-	psi-mi:"MI:0496"(bait)	psi-mi:"MI:0498"(prey)	psi-mi:"MI:0499"(unspecified role)	psi-mi:"MI:0499"(unspecified role)	sgd:S000005091(LSM7)|go:"GO:0006402"(mRNA catabolic process)|go:"GO:0005732"(small nucleolar ribonucleoprotein complex)|go:"GO:0005688"(U6 snRNP)|go:"GO:0006364"(rRNA processing)|go:"GO:0008033"(tRNA processing)|go:"GO:0000398"(nuclear mRNA splicing, via spliceosome)|interpro:IPR006649(Like-Sm ribonucleoprotein, eukaryotic and archaea-type, core)|go:"GO:0046540"(U4/U6 x U5 tri-snRNP complex)|go:"…	sgd:S000002786(LSM6)|go:"GO:0005732"(small nucleolar ribonucleoprotein complex)|go:"GO:0000398"(nuclear mRNA splicing, via spliceosome)|go:"GO:0005688"(U6 snRNP)|go:"GO:0006364"(rRNA processing)|go:"GO:0008033"(tRNA processing)|go:"GO:0003723"(RNA binding)|go:"GO:0046540"(U4/U6 x U5 tri-snRNP complex)|go:"GO:0006402"(mRNA catabolic process)|interpro:IPR006649(Like-Sm ribonucleoprotein, eukaryotic…	psi-mi:"MI:0326"(protein)	psi-mi:"MI:0326"(protein)	taxid:4932(Baker's yeast)	Spoke	-	-	-	-	-	-
AT2G46520	AT5G20020	YGL238W	YLR293C
uniprotkb:P33307|intact:EBI-5168	uniprotkb:P32835|intact:EBI-7926	uniprotkb:YGL238W(locus name)|uniprotkb:HRC135(orf name)|uniprotkb:Chromosome segregation protein CSE1(gene name synonym)|uniprotkb:cse1_yeast(shortlabel)|irefindex:raOpv7rDsGsiJgnXeKrwOdIU9KA4932(rogid)	uniprotkb:CNR1(gene name synonym)|uniprotkb:CST17(gene name synonym)|uniprotkb:YLR293C(locus name)|uniprotkb:L8003.19(orf name)|uniprotkb:GTPase Ran homolog(gene name synonym)|uniprotkb:Genetic suppressor of PRP20-1(gene name synonym)|uniprotkb:Chromosome stability protein 17(gene name synonym)|uniprotkb:gsp1_yeast(shortlabel)|irefindex:BTHwNC2qY30ea/uWRNLiV+AVJbw4932(rogid)	uniprotkb:CSE1	uniprotkb:GSP1	psi-mi:"MI:0018"(two hybrid)	Yu et al. (2008)	pubmed:18719252	taxid:4932(Baker's yeast)	taxid:4932(Baker's yeast)	psi-mi:"MI:0915"(physical association)	psi-mi:"MI:0469"(intact)	intact:EBI-2344518|irefindex:DJPdzuWt1Tl3FR31Kp4eXHH0jcc(rigid)	-	psi-mi:"MI:0499"(unspecified role)	psi-mi:"MI:0499"(unspecified role)	psi-mi:"MI:0499"(unspecified role)	psi-mi:"MI:0499"(unspecified role)	interpro:IPR011989(Armadillo-like helical)|refseq:NP_011276.1|go:"GO:0005737"(cytoplasm)|go:"GO:0051301"(cell division)|go:"GO:0008283"(cell proliferation)|go:"GO:0007067"(mitosis)|sgd:S000003207(CSE1)|go:"GO:0008262"(importin-alpha export receptor activity)|go:"GO:0006611"(protein export from nucleus)|interpro:IPR005043(CAS/CSE, C-terminal)|interpro:IPR001494(Importin-beta, N-terminal)|cygd:YGL2…	go:"GO:0003924"(GTPase activity)|go:"GO:0006913"(nucleocytoplasmic transport)|go:"GO:0005525"(GTP binding)|go:"GO:0006886"(intracellular protein transport)|go:"GO:0007165"(signal transduction)|interpro:IPR002041(Ran GTPase)|interpro:IPR005225(Small GTP-binding protein)|sgd:S000004284(GSP1)|go:"GO:0005634"(nucleus)|go:"GO:0005737"(cytoplasm)|go:"GO:0006997"(nucleus organization)|cygd:YLR293c|go:"G…	psi-mi:"MI:0326"(protein)	psi-mi:"MI:0326"(protein)	taxid:4932(Baker's yeast)	-	-	-	-	-	-	-
AT3G43810	AT3G53090	YBR109C	YGL141W
uniprotkb:P06787|intact:EBI-3976	uniprotkb:P53119|intact:EBI-8728	uniprotkb:YBR109C(locus name)|uniprotkb:YBR0904(orf name)|uniprotkb:calm_yeast(shortlabel)|irefindex:N7VMmeAuP7YbHGLKIHCzBr65b9Q4932(rogid)	uniprotkb:YGL141W(locus name)|uniprotkb:hul5_yeast(shortlabel)|irefindex:13F0Wm0n/v4gj50v9Jw2aSNvkmo4932(rogid)	uniprotkb:CMD1	uniprotkb:HUL5	psi-mi:"MI:0007"(anti tag coimmunoprecipitation)	Ho et al. (2002)	pubmed:11805837	taxid:4932(Baker's yeast)	taxid:4932(Baker's yeast)	psi-mi:"MI:0914"(association)	psi-mi:"MI:0469"(intact)	intact:EBI-44381|irefindex:u2IWJZB2oMM3TPERSmCKw0aLQ38(rigid)	-	psi-mi:"MI:0496"(bait)	psi-mi:"MI:0498"(prey)	psi-mi:"MI:0499"(unspecified role)	psi-mi:"MI:0499"(unspecified role)	go:"GO:0006607"(NLS-bearing substrate import into nucleus)|go:"GO:0042991"(transcription factor import into nucleus)|interpro:IPR011992(EF-Hand type)|go:"GO:0005934"(cellular bud tip)|go:"GO:0005823"(central plaque of spindle pole body)|go:"GO:0043332"(mating projection tip)|go:"GO:0007114"(cell budding)|sgd:S000000313(CMD1)|go:"GO:0005935"(cellular bud neck)|go:"GO:0000131"(incipient cellular bu…	go:"GO:0005737"(cytoplasm)|go:"GO:0005634"(nucleus)|go:"GO:0000209"(protein polyubiquitination)|go:"GO:0042802"(identical protein binding)|interpro:IPR000569(HECT)|sgd:S000003109(HUL5)|refseq:NP_011374.1|go:"GO:0000502"(proteasome complex)|go:"GO:0034450"(ubiquitin-ubiquitin ligase activity)|go:"GO:0030433"(ER-associated protein catabolic process)|cygd:YGL141w|ensembl:YGL141W|uniprotkb:P53119(ide…	psi-mi:"MI:0326"(protein)	psi-mi:"MI:0326"(protein)	taxid:4932(Baker's yeast)	Spoke	-	-	-	-	-	-
AT1G07930	AT5G22480	YPR080W	YGR211W
uniprotkb:P53303|intact:EBI-29657	uniprotkb:P02994|intact:EBI-6314	uniprotkb:YGR211W(locus name)|uniprotkb:zpr1_yeast(shortlabel)|irefindex:VaAqJ2qTsOP4UVmvlQsbu0/XkFQ4932(rogid)	uniprotkb:YPR080W(locus name)|uniprotkb:P9513.7(orf name)|uniprotkb:YBR118W(locus name)|uniprotkb:YBR0913(orf name)|uniprotkb:Translation elongation factor 1A(gene name synonym)|uniprotkb:Eukaryotic elongation factor 1A(gene name synonym)|uniprotkb:ef1a_yeast(shortlabel)|irefindex:/OKdtbDKFU2Lr6Y1nVqMJHrwFnQ4932(rogid)	uniprotkb:ZPR1	uniprotkb:TEF1|uniprotkb:TEF2	psi-mi:"MI:0676"(tandem affinity purification)	Gavin et al. (2006)	pubmed:16429126	taxid:4932(Baker's yeast)	taxid:4932(Baker's yeast)	psi-mi:"MI:0915"(physical association)	psi-mi:"MI:0469"(intact)	intact:EBI-794313|irefindex:edf02z83iOcze7EPWjEEjax36Cw(rigid)	-	psi-mi:"MI:0496"(bait)	psi-mi:"MI:0498"(prey)	psi-mi:"MI:0499"(unspecified role)	psi-mi:"MI:0499"(unspecified role)	go:"GO:0005634"(nucleus)|go:"GO:0042802"(identical protein binding)|uniprotkb:Q02807(secondary-ac)|uniprotkb:Q02808(secondary-ac)|sgd:S000003443(ZPR1)|go:"GO:0005737"(cytoplasm)|refseq:NP_011727.1|go:"GO:0051726"(regulation of cell cycle)|interpro:IPR004457(Zinc finger, ZPR1-type)|cygd:YGR211w|go:"GO:0009267"(cellular response to starvation)|ensembl:YGR211W|go:"GO:0008270"(zinc ion binding)|unipr…	rcsb pdb:2B7B|rcsb pdb:2B7C|go:"GO:0005856"(cytoskeleton)|go:"GO:0003779"(actin binding)|go:"GO:0019003"(GDP binding)|go:"GO:0005525"(GTP binding)|go:"GO:0003924"(GTPase activity)|go:"GO:0005840"(ribosome)|go:"GO:0003746"(translation elongation factor activity)|go:"GO:0006414"(translational elongation)|sgd:S000006284(TEF1)|sgd:S000000322(TEF2)|ensembl:YBR118W|refseq:NP_009676.1|refseq:NP_015405.1…	psi-mi:"MI:0326"(protein)	psi-mi:"MI:0326"(protein)	taxid:4932(Baker's yeast)	-	-	-	-	-	-	-
AT1G50010	AT5G12250	YML124C	YFL037W
uniprotkb:P09734|intact:EBI-18981	uniprotkb:P02557|intact:EBI-18986	uniprotkb:YML124C(locus name)|uniprotkb:YM7056.02C(orf name)|uniprotkb:tba3_yeast(shortlabel)|irefindex:WIzheQhymwO8o6oa9ZJ/39CH6yk4932(rogid)	uniprotkb:YFL037W(locus name)|uniprotkb:Beta-tubulin(gene name synonym)|uniprotkb:tbb_yeast(shortlabel)|irefindex:gAVeSY9zhUxvQBaV2NxVePmka/Y4932(rogid)	uniprotkb:TUB3	uniprotkb:TUB2	psi-mi:"MI:0676"(tandem affinity purification)	Gavin et al. (2006)	pubmed:16429126	taxid:4932(Baker's yeast)	taxid:4932(Baker's yeast)	psi-mi:"MI:0914"(association)	psi-mi:"MI:0469"(intact)	intact:EBI-808889|irefindex:j9zRYKSlHAHZTlas0Pc4OWZ7TR0(rigid)	-	psi-mi:"MI:0496"(bait)	psi-mi:"MI:0498"(prey)	psi-mi:"MI:0499"(unspecified role)	psi-mi:"MI:0499"(unspecified role)	sgd:S000004593(TUB3)|go:"GO:0005816"(spindle pole body)|interpro:IPR002452(Alpha tubulin)|go:"GO:0005881"(cytoplasmic microtubule)|go:"GO:0005828"(kinetochore microtubule)|go:"GO:0005880"(nuclear microtubule)|go:"GO:0005827"(polar microtubule)|go:"GO:0005200"(structural constituent of cytoskeleton)|go:"GO:0045143"(homologous chromosome segregation)|go:"GO:0000070"(mitotic sister chromatid segrega…	sgd:S000001857(TUB2)|go:"GO:0005816"(spindle pole body)|go:"GO:0005881"(cytoplasmic microtubule)|go:"GO:0005828"(kinetochore microtubule)|go:"GO:0005880"(nuclear microtubule)|go:"GO:0005827"(polar microtubule)|go:"GO:0005200"(structural constituent of cytoskeleton)|go:"GO:0045143"(homologous chromosome segregation)|go:"GO:0000070"(mitotic sister chromatid segregation)|go:"GO:0000743"(nuclear migr…	psi-mi:"MI:0326"(protein)	psi-mi:"MI:0326"(protein)	taxid:4932(Baker's yeast)	Spoke	-	-	-	-	-	-
AT2G15430	AT5G51940	YIL021W	YPR187W
uniprotkb:P20435|intact:EBI-15786	uniprotkb:P16370|intact:EBI-15773	uniprotkb:RPB6(gene name synonym)|uniprotkb:YPR187W(locus name)|uniprotkb:P9677.8(orf name)|uniprotkb:DNA-directed RNA polymerases I, II, and III 23 kDa polypeptide(gene name synonym)|uniprotkb:ABC23(gene name synonym)|uniprotkb:rpab2_yeast(shortlabel)|irefindex:M0ZHKO6vehumJ62W7f3l4l1sKro4932(rogid)	uniprotkb:YIL021W(locus name)|uniprotkb:DNA-directed RNA polymerase II 45 kDa polypeptide(gene name synonym)|uniprotkb:B44.5(gene name synonym)|uniprotkb:rpb3_yeast(shortlabel)|irefindex:3DiFYKuiQ7nstoCpAmSYOQlFyIA4932(rogid)	uniprotkb:RPO26	uniprotkb:RPB3	psi-mi:"MI:0676"(tandem affinity purification)	Gavin et al. (2006)	pubmed:16429126	taxid:4932(Baker's yeast)	taxid:4932(Baker's yeast)	psi-mi:"MI:0914"(association)	psi-mi:"MI:0469"(intact)	intact:EBI-812300|irefindex:vdw5dLTjczPW5kUhDauzgfH0vgI(rigid)	-	psi-mi:"MI:0496"(bait)	psi-mi:"MI:0498"(prey)	psi-mi:"MI:0499"(unspecified role)	psi-mi:"MI:0499"(unspecified role)	rcsb pdb:2E2H|rcsb pdb:2E2I|rcsb pdb:2E2J|rcsb pdb:2JA5|rcsb pdb:2JA6|rcsb pdb:2JA7|rcsb pdb:2JA8|rcsb pdb:2NVQ|rcsb pdb:2NVT|rcsb pdb:2NVX|rcsb pdb:2NVY|rcsb pdb:2NVZ|rcsb pdb:2YU9|interpro:IPR020708|sgd:S000006391(RPO26)|interpro:IPR012293(RNA polymerase subunit, RPB6/omega)|go:"GO:0005736"(DNA-directed RNA polymerase I complex)|go:"GO:0005665"(DNA-directed RNA polymerase II, core complex)|go:"…	interpro:IPR009025(DNA-directed RNA polymerase, RBP11-like)|sgd:S000001283(RPB3)|interpro:IPR011261(DNA-directed RNA polymerase, dimerisation)|go:"GO:0005665"(DNA-directed RNA polymerase II, core complex)|go:"GO:0003899"(DNA-directed RNA polymerase activity)|interpro:IPR011262(DNA-directed RNA polymerase, insert)|interpro:IPR011263(DNA-directed RNA polymerase, RpoA/D/Rpb3-type)|interpro:IPR001514…	psi-mi:"MI:0326"(protein)	psi-mi:"MI:0326"(protein)	taxid:4932(Baker's yeast)	Spoke	-	-	-	-	-	-
AT4G02060	AT5G44635	YBR202W	YGL201C
uniprotkb:P38132|intact:EBI-4300	uniprotkb:P53091|intact:EBI-10556	uniprotkb:YBR202W(locus name)|uniprotkb:YBR1441(orf name)|uniprotkb:MCM7(gene name synonym)|uniprotkb:Cell division control protein 47(gene name synonym)|uniprotkb:cdc47_yeast(shortlabel)|irefindex:PqsLH1EnC0vmLdn4hUAMXnopgpM4932(rogid)	uniprotkb:YGL201C(locus name)|uniprotkb:Minichromosome maintenance protein 6(gene name synonym)|uniprotkb:mcm6_yeast(shortlabel)|irefindex:2ePxND901FjtTfGfJiXEVObKl9w4932(rogid)	uniprotkb:CDC47	uniprotkb:MCM6	psi-mi:"MI:0364"(inferred by curator)	-	pubmed:14681455	taxid:4932(Baker's yeast)	taxid:4932(Baker's yeast)	psi-mi:"MI:0915"(physical association)	psi-mi:"MI:0469"(intact)	intact:EBI-913756|irefindex:cuvUbAI8ZkTxuVCMbiat4OHnSn0(rigid)	-	psi-mi:"MI:0497"(neutral component)	psi-mi:"MI:0497"(neutral component)	psi-mi:"MI:0499"(unspecified role)	psi-mi:"MI:0499"(unspecified role)	go:"GO:0005524"(ATP binding)|sgd:S000000406(CDC47)|go:"GO:0005737"(cytoplasm)|go:"GO:0005656"(pre-replicative complex)|go:"GO:0006267"(pre-replicative complex assembly)|go:"GO:0031261"(DNA replication preinitiation complex)|go:"GO:0042555"(MCM complex)|go:"GO:0003682"(chromatin binding)|go:"GO:0006270"(DNA replication initiation)|go:"GO:0003688"(DNA replication origin binding)|interpro:IPR003593(…	go:"GO:0003688"(DNA replication origin binding)|go:"GO:0009378"(four-way junction helicase activity)|go:"GO:0005515"(protein binding)|go:"GO:0043142"(single-stranded DNA-dependent ATPase activity)|go:"GO:0006271"(DNA strand elongation during DNA replication)|go:"GO:0006267"(pre-replicative complex assembly)|go:"GO:0000084"(S phase of mitotic cell cycle)|go:"GO:0005737"(cytoplasm)|go:"GO:0006270"(…	psi-mi:"MI:0326"(protein)	psi-mi:"MI:0326"(protein)	taxid:4932(Baker's yeast)	Spoke	Complexes - Interaction dataset based on curated protein complexes.	-	-	-	-	-
uniprotkb:P38132|intact:EBI-4300	uniprotkb:P53091|intact:EBI-10556	uniprotkb:YBR202W(locus name)|uniprotkb:YBR1441(orf name)|uniprotkb:MCM7(gene name synonym)|uniprotkb:Cell division control protein 47(gene name synonym)|uniprotkb:cdc47_yeast(shortlabel)|irefindex:PqsLH1EnC0vmLdn4hUAMXnopgpM4932(rogid)	uniprotkb:YGL201C(locus name)|uniprotkb:Minichromosome maintenance protein 6(gene name synonym)|uniprotkb:mcm6_yeast(shortlabel)|irefindex:2ePxND901FjtTfGfJiXEVObKl9w4932(rogid)	uniprotkb:CDC47	uniprotkb:MCM6	psi-mi:"MI:0071"(molecular sieving)	Davey et al. (2003)	pubmed:12480933	taxid:4932(Baker's yeast)	taxid:4932(Baker's yeast)	psi-mi:"MI:0915"(physical association)	psi-mi:"MI:0469"(intact)	intact:EBI-876933|irefindex:cuvUbAI8ZkTxuVCMbiat4OHnSn0(rigid)	-	psi-mi:"MI:0497"(neutral component)	psi-mi:"MI:0497"(neutral component)	psi-mi:"MI:0499"(unspecified role)	psi-mi:"MI:0499"(unspecified role)	go:"GO:0005524"(ATP binding)|sgd:S000000406(CDC47)|go:"GO:0005737"(cytoplasm)|go:"GO:0005656"(pre-replicative complex)|go:"GO:0006267"(pre-replicative complex assembly)|go:"GO:0031261"(DNA replication preinitiation complex)|go:"GO:0042555"(MCM complex)|go:"GO:0003682"(chromatin binding)|go:"GO:0006270"(DNA replication initiation)|go:"GO:0003688"(DNA replication origin binding)|interpro:IPR003593(…	go:"GO:0003688"(DNA replication origin binding)|go:"GO:0009378"(four-way junction helicase activity)|go:"GO:0005515"(protein binding)|go:"GO:0043142"(single-stranded DNA-dependent ATPase activity)|go:"GO:0006271"(DNA strand elongation during DNA replication)|go:"GO:0006267"(pre-replicative complex assembly)|go:"GO:0000084"(S phase of mitotic cell cycle)|go:"GO:0005737"(cytoplasm)|go:"GO:0006270"(…	psi-mi:"MI:0326"(protein)	psi-mi:"MI:0326"(protein)	taxid:-1	Spoke	-	-	-	-	-	-
AT4G19210	AT5G02870	YDR091C	YBR031W
uniprotkb:Q03195|intact:EBI-35146	uniprotkb:P10664|intact:EBI-15390	uniprotkb:YDR091C(locus name)|uniprotkb:RNase L inhibitor(gene name synonym)|uniprotkb:ATP-binding cassette sub-family E member RLI1(gene name synonym)|uniprotkb:rli1_yeast(shortlabel)|irefindex:JpVp2k2weBtr+2yYd3UjfHqZNxw4932(rogid)	uniprotkb:RPL2(gene name synonym)|uniprotkb:RPL2A(gene name synonym)|uniprotkb:YBR031W(locus name)|uniprotkb:YBR0315(orf name)|uniprotkb:L2(gene name synonym)|uniprotkb:YL2(gene name synonym)|uniprotkb:RP2(gene name synonym)|uniprotkb:rl4a_yeast(shortlabel)|irefindex:nPAgCicFymj3KaUoj7ODZbys6I84932(rogid)	uniprotkb:RLI1	uniprotkb:RPL4A	psi-mi:"MI:0676"(tandem affinity purification)	Gavin et al. (2006)	pubmed:16429126	taxid:4932(Baker's yeast)	taxid:4932(Baker's yeast)	psi-mi:"MI:0914"(association)	psi-mi:"MI:0469"(intact)	intact:EBI-810313|irefindex:/tWDKGIov2cKxCt3sAkFrtsBNRY(rigid)	-	psi-mi:"MI:0496"(bait)	psi-mi:"MI:0498"(prey)	psi-mi:"MI:0499"(unspecified role)	psi-mi:"MI:0499"(unspecified role)	sgd:S000002498(RLI1)|go:"GO:0005634"(nucleus)|go:"GO:0005506"(iron ion binding)|go:"GO:0005515"(protein binding)|go:"GO:0042273"(ribosomal large subunit biogenesis)|go:"GO:0000054"(ribosome export from nucleus)|go:"GO:0006413"(translational initiation)|go:"GO:0022626"(cytosolic ribosome)|interpro:IPR017896|interpro:IPR017900|refseq:NP_010376.1|interpro:IPR003439(ABC transporter-like)|interpro:IPR…	sgd:S000000235(RPL4A)|go:"GO:0003735"(structural constituent of ribosome)|go:"GO:0006412"(translation)|interpro:IPR002136(Ribosomal protein L4/L1e)|interpro:IPR013000(Ribosomal protein L4/L1e, eukaryotic/archaeal, conserved site)|go:"GO:0003723"(RNA binding)|cygd:YBR031w|rcsb pdb:1K5Y|go:"GO:0005515"(protein binding)|ensembl:YBR031W|refseq:NP_009587.1|go:"GO:0022625"(cytosolic large ribosomal sub…	psi-mi:"MI:0326"(protein)	psi-mi:"MI:0326"(protein)	taxid:4932(Baker's yeast)	Spoke	-	-	-	-	-	-
AT2G47210	AT5G45600	YGR002C	YNL107W
uniprotkb:P53201|intact:EBI-23061	uniprotkb:P53930|intact:EBI-28841	uniprotkb:YGR002C(locus name)|uniprotkb:EAF2(gene name synonym)|uniprotkb:GOD1(gene name synonym)|uniprotkb:ESA1-associated factor 2(gene name synonym)|uniprotkb:swc4_yeast(shortlabel)|irefindex:cIT+BK/R+7pDM55Ybhs688O6RKQ4932(rogid)	uniprotkb:YNL107W(locus name)|uniprotkb:N1966(orf name)|uniprotkb:af9_yeast(shortlabel)|irefindex:msaaVdsrjsghjoB30Rx6tIsSVD04932(rogid)	uniprotkb:SWC4	uniprotkb:YAF9	psi-mi:"MI:0096"(pull down)	Hazbun et al. (2003)	pubmed:14690591	taxid:4932(Baker's yeast)	taxid:4932(Baker's yeast)	psi-mi:"MI:0914"(association)	psi-mi:"MI:0469"(intact)	intact:EBI-853331|irefindex:TQCpi4+EjzkZqJ1J3G+WdOBzY84(rigid)	-	psi-mi:"MI:0496"(bait)	psi-mi:"MI:0498"(prey)	psi-mi:"MI:0499"(unspecified role)	psi-mi:"MI:0499"(unspecified role)	refseq:NP_011516.1|go:"GO:0034087"(establishment of mitotic sister chromatid cohesion)|sgd:S000003234(SWC4)|go:"GO:0035267"(NuA4 histone acetyltransferase complex)|go:"GO:0005515"(protein binding)|go:"GO:0016573"(histone acetylation)|interpro:IPR014778(Myb, DNA-binding)|go:"GO:0000812"(Swr1 complex)|go:"GO:0006281"(DNA repair)|interpro:IPR001005(SANT, DNA-binding)|cygd:YGR002c|go:"GO:0043486"(his…	sgd:S000005051(YAF9)|go:"GO:0005737"(cytoplasm)|go:"GO:0035267"(NuA4 histone acetyltransferase complex)|go:"GO:0005515"(protein binding)|go:"GO:0000812"(Swr1 complex)|go:"GO:0006281"(DNA repair)|go:"GO:0006348"(chromatin silencing at telomere)|uniprotkb:Q6B1N1(secondary-ac)|refseq:NP_014292.1|interpro:IPR005033(YEATS)|go:"GO:0006350"(transcription)|cygd:YNL107w|go:"GO:0043486"(histone exchange)|e…	psi-mi:"MI:0326"(protein)	psi-mi:"MI:0326"(protein)	taxid:4932(Baker's yeast)	Spoke	-	-	-	-	-	-
uniprotkb:P53201|intact:EBI-23061	uniprotkb:P53930|intact:EBI-28841	uniprotkb:YGR002C(locus name)|uniprotkb:EAF2(gene name synonym)|uniprotkb:GOD1(gene name synonym)|uniprotkb:ESA1-associated factor 2(gene name synonym)|uniprotkb:swc4_yeast(shortlabel)|irefindex:cIT+BK/R+7pDM55Ybhs688O6RKQ4932(rogid)	uniprotkb:YNL107W(locus name)|uniprotkb:N1966(orf name)|uniprotkb:af9_yeast(shortlabel)|irefindex:msaaVdsrjsghjoB30Rx6tIsSVD04932(rogid)	uniprotkb:SWC4	uniprotkb:YAF9	psi-mi:"MI:0676"(tandem affinity purification)	Kobor et al. (2004)	pubmed:15045029	taxid:4932(Baker's yeast)	taxid:4932(Baker's yeast)	psi-mi:"MI:0914"(association)	psi-mi:"MI:0469"(intact)	intact:EBI-516078|irefindex:TQCpi4+EjzkZqJ1J3G+WdOBzY84(rigid)	-	psi-mi:"MI:0496"(bait)	psi-mi:"MI:0498"(prey)	psi-mi:"MI:0499"(unspecified role)	psi-mi:"MI:0499"(unspecified role)	refseq:NP_011516.1|go:"GO:0034087"(establishment of mitotic sister chromatid cohesion)|sgd:S000003234(SWC4)|go:"GO:0035267"(NuA4 histone acetyltransferase complex)|go:"GO:0005515"(protein binding)|go:"GO:0016573"(histone acetylation)|interpro:IPR014778(Myb, DNA-binding)|go:"GO:0000812"(Swr1 complex)|go:"GO:0006281"(DNA repair)|interpro:IPR001005(SANT, DNA-binding)|cygd:YGR002c|go:"GO:0043486"(his…	sgd:S000005051(YAF9)|go:"GO:0005737"(cytoplasm)|go:"GO:0035267"(NuA4 histone acetyltransferase complex)|go:"GO:0005515"(protein binding)|go:"GO:0000812"(Swr1 complex)|go:"GO:0006281"(DNA repair)|go:"GO:0006348"(chromatin silencing at telomere)|uniprotkb:Q6B1N1(secondary-ac)|refseq:NP_014292.1|interpro:IPR005033(YEATS)|go:"GO:0006350"(transcription)|cygd:YNL107w|go:"GO:0043486"(histone exchange)|e…	psi-mi:"MI:0326"(protein)	psi-mi:"MI:0326"(protein)	taxid:4932(Baker's yeast)	Spoke	Chromatin - Epigenetic interactions resulting in chromatin modulation	-	-	-	-	-
uniprotkb:P53930|intact:EBI-28841	uniprotkb:P53201|intact:EBI-23061	uniprotkb:YNL107W(locus name)|uniprotkb:N1966(orf name)|uniprotkb:af9_yeast(shortlabel)|irefindex:msaaVdsrjsghjoB30Rx6tIsSVD04932(rogid)	uniprotkb:YGR002C(locus name)|uniprotkb:EAF2(gene name synonym)|uniprotkb:GOD1(gene name synonym)|uniprotkb:ESA1-associated factor 2(gene name synonym)|uniprotkb:swc4_yeast(shortlabel)|irefindex:cIT+BK/R+7pDM55Ybhs688O6RKQ4932(rogid)	uniprotkb:YAF9	uniprotkb:SWC4	psi-mi:"MI:0676"(tandem affinity purification)	Kobor et al. (2004)	pubmed:15045029	taxid:4932(Baker's yeast)	taxid:4932(Baker's yeast)	psi-mi:"MI:0914"(association)	psi-mi:"MI:0469"(intact)	intact:EBI-516266|irefindex:TQCpi4+EjzkZqJ1J3G+WdOBzY84(rigid)	-	psi-mi:"MI:0496"(bait)	psi-mi:"MI:0498"(prey)	psi-mi:"MI:0499"(unspecified role)	psi-mi:"MI:0499"(unspecified role)	sgd:S000005051(YAF9)|go:"GO:0005737"(cytoplasm)|go:"GO:0035267"(NuA4 histone acetyltransferase complex)|go:"GO:0005515"(protein binding)|go:"GO:0000812"(Swr1 complex)|go:"GO:0006281"(DNA repair)|go:"GO:0006348"(chromatin silencing at telomere)|uniprotkb:Q6B1N1(secondary-ac)|refseq:NP_014292.1|interpro:IPR005033(YEATS)|go:"GO:0006350"(transcription)|cygd:YNL107w|go:"GO:0043486"(histone exchange)|e…	refseq:NP_011516.1|go:"GO:0034087"(establishment of mitotic sister chromatid cohesion)|sgd:S000003234(SWC4)|go:"GO:0035267"(NuA4 histone acetyltransferase complex)|go:"GO:0005515"(protein binding)|go:"GO:0016573"(histone acetylation)|interpro:IPR014778(Myb, DNA-binding)|go:"GO:0000812"(Swr1 complex)|go:"GO:0006281"(DNA repair)|interpro:IPR001005(SANT, DNA-binding)|cygd:YGR002c|go:"GO:0043486"(his…	psi-mi:"MI:0326"(protein)	psi-mi:"MI:0326"(protein)	taxid:4932(Baker's yeast)	Spoke	Chromatin - Epigenetic interactions resulting in chromatin modulation	-	-	-	-	-
uniprotkb:P53930|intact:EBI-28841	uniprotkb:P53201|intact:EBI-23061	uniprotkb:YNL107W(locus name)|uniprotkb:N1966(orf name)|uniprotkb:af9_yeast(shortlabel)|irefindex:msaaVdsrjsghjoB30Rx6tIsSVD04932(rogid)	uniprotkb:YGR002C(locus name)|uniprotkb:EAF2(gene name synonym)|uniprotkb:GOD1(gene name synonym)|uniprotkb:ESA1-associated factor 2(gene name synonym)|uniprotkb:swc4_yeast(shortlabel)|irefindex:cIT+BK/R+7pDM55Ybhs688O6RKQ4932(rogid)	uniprotkb:YAF9	uniprotkb:SWC4	psi-mi:"MI:0676"(tandem affinity purification)	Kobor et al. (2004)	pubmed:15045029	taxid:4932(Baker's yeast)	taxid:4932(Baker's yeast)	psi-mi:"MI:0915"(physical association)	psi-mi:"MI:0469"(intact)	intact:EBI-516327|irefindex:TQCpi4+EjzkZqJ1J3G+WdOBzY84(rigid)	-	psi-mi:"MI:0496"(bait)	psi-mi:"MI:0498"(prey)	psi-mi:"MI:0499"(unspecified role)	psi-mi:"MI:0499"(unspecified role)	sgd:S000005051(YAF9)|go:"GO:0005737"(cytoplasm)|go:"GO:0035267"(NuA4 histone acetyltransferase complex)|go:"GO:0005515"(protein binding)|go:"GO:0000812"(Swr1 complex)|go:"GO:0006281"(DNA repair)|go:"GO:0006348"(chromatin silencing at telomere)|uniprotkb:Q6B1N1(secondary-ac)|refseq:NP_014292.1|interpro:IPR005033(YEATS)|go:"GO:0006350"(transcription)|cygd:YNL107w|go:"GO:0043486"(histone exchange)|e…	refseq:NP_011516.1|go:"GO:0034087"(establishment of mitotic sister chromatid cohesion)|sgd:S000003234(SWC4)|go:"GO:0035267"(NuA4 histone acetyltransferase complex)|go:"GO:0005515"(protein binding)|go:"GO:0016573"(histone acetylation)|interpro:IPR014778(Myb, DNA-binding)|go:"GO:0000812"(Swr1 complex)|go:"GO:0006281"(DNA repair)|interpro:IPR001005(SANT, DNA-binding)|cygd:YGR002c|go:"GO:0043486"(his…	psi-mi:"MI:0326"(protein)	psi-mi:"MI:0326"(protein)	taxid:4932(Baker's yeast)	-	Chromatin - Epigenetic interactions resulting in chromatin modulation	-	-	-	-	-
uniprotkb:P53930|intact:EBI-28841	uniprotkb:P53201|intact:EBI-23061	uniprotkb:YNL107W(locus name)|uniprotkb:N1966(orf name)|uniprotkb:af9_yeast(shortlabel)|irefindex:msaaVdsrjsghjoB30Rx6tIsSVD04932(rogid)	uniprotkb:YGR002C(locus name)|uniprotkb:EAF2(gene name synonym)|uniprotkb:GOD1(gene name synonym)|uniprotkb:ESA1-associated factor 2(gene name synonym)|uniprotkb:swc4_yeast(shortlabel)|irefindex:cIT+BK/R+7pDM55Ybhs688O6RKQ4932(rogid)	uniprotkb:YAF9	uniprotkb:SWC4	psi-mi:"MI:0676"(tandem affinity purification)	Kobor et al. (2004)	pubmed:15045029	taxid:4932(Baker's yeast)	taxid:4932(Baker's yeast)	psi-mi:"MI:0914"(association)	psi-mi:"MI:0469"(intact)	intact:EBI-515976|irefindex:TQCpi4+EjzkZqJ1J3G+WdOBzY84(rigid)	-	psi-mi:"MI:0496"(bait)	psi-mi:"MI:0498"(prey)	psi-mi:"MI:0499"(unspecified role)	psi-mi:"MI:0499"(unspecified role)	sgd:S000005051(YAF9)|go:"GO:0005737"(cytoplasm)|go:"GO:0035267"(NuA4 histone acetyltransferase complex)|go:"GO:0005515"(protein binding)|go:"GO:0000812"(Swr1 complex)|go:"GO:0006281"(DNA repair)|go:"GO:0006348"(chromatin silencing at telomere)|uniprotkb:Q6B1N1(secondary-ac)|refseq:NP_014292.1|interpro:IPR005033(YEATS)|go:"GO:0006350"(transcription)|cygd:YNL107w|go:"GO:0043486"(histone exchange)|e…	refseq:NP_011516.1|go:"GO:0034087"(establishment of mitotic sister chromatid cohesion)|sgd:S000003234(SWC4)|go:"GO:0035267"(NuA4 histone acetyltransferase complex)|go:"GO:0005515"(protein binding)|go:"GO:0016573"(histone acetylation)|interpro:IPR014778(Myb, DNA-binding)|go:"GO:0000812"(Swr1 complex)|go:"GO:0006281"(DNA repair)|interpro:IPR001005(SANT, DNA-binding)|cygd:YGR002c|go:"GO:0043486"(his…	psi-mi:"MI:0326"(protein)	psi-mi:"MI:0326"(protein)	taxid:4932(Baker's yeast)	Spoke	Chromatin - Epigenetic interactions resulting in chromatin modulation	-	-	-	-	-
AT5G55190	AT5G62600	YOR185C	YOR160W
uniprotkb:P32836|intact:EBI-7934	uniprotkb:Q99189|intact:EBI-11597	uniprotkb:CNR2(gene name synonym)|uniprotkb:YOR185C(locus name)|uniprotkb:gsp2_yeast(shortlabel)|irefindex:cHrFBhYgKYIPkQYhw98qrzkOK4M4932(rogid)	uniprotkb:YOR160W(locus name)|uniprotkb:mtr10_yeast(shortlabel)|irefindex:24hL52n04swhhCAGRgJX8rayYXY4932(rogid)	uniprotkb:GSP2	uniprotkb:MTR10	psi-mi:"MI:0018"(two hybrid)	Yu et al. (2008)	pubmed:18719252	taxid:4932(Baker's yeast)	taxid:4932(Baker's yeast)	psi-mi:"MI:0915"(physical association)	psi-mi:"MI:0469"(intact)	intact:EBI-2343092|irefindex:9OQLYkf7Yhr6yUQCaPC4M8lGgCk(rigid)	-	psi-mi:"MI:0499"(unspecified role)	psi-mi:"MI:0499"(unspecified role)	psi-mi:"MI:0499"(unspecified role)	psi-mi:"MI:0499"(unspecified role)	go:"GO:0005525"(GTP binding)|go:"GO:0006886"(intracellular protein transport)|go:"GO:0006913"(nucleocytoplasmic transport)|go:"GO:0007165"(signal transduction)|interpro:IPR005225(Small GTP-binding protein)|interpro:IPR002041(Ran GTPase)|sgd:S000005711(GSP2)|go:"GO:0005634"(nucleus)|go:"GO:0003924"(GTPase activity)|go:"GO:0006997"(nucleus organization)|cygd:YOR185c|interpro:IPR013753(Ras)|go:"GO:0…	sgd:S000005686(MTR10)|go:"GO:0005737"(cytoplasm)|go:"GO:0008139"(nuclear localization sequence binding)|refseq:NP_014803.1|go:"GO:0006609"("mRNA-binding (hnRNP) protein import into nucleus")|go:"GO:0006404"(RNA import into nucleus)|interpro:IPR011989(Armadillo-like helical)|cygd:YOR160w|interpro:IPR013598(Exportin-1/Importin-beta-like)|go:"GO:0051031"(tRNA transport)|ensembl:YOR160W|interpro:IPR0…	psi-mi:"MI:0326"(protein)	psi-mi:"MI:0326"(protein)	taxid:4932(Baker's yeast)	-	-	-	-	-	-	-
AT5G43010	AT5G57950	YOR259C	YIL007C
uniprotkb:P40555|intact:EBI-14024	uniprotkb:P53549|intact:EBI-18520	uniprotkb:YIL007C(locus name)|uniprotkb:Proteasome non-ATPase subunit 2(gene name synonym)|uniprotkb:psmd9_yeast(shortlabel)|irefindex:0sjL/WmLm0jrwt4BwAptyBiYS9M4932(rogid)	uniprotkb:CRL13(gene name synonym)|uniprotkb:PCS1(gene name synonym)|uniprotkb:SUG2(gene name synonym)|uniprotkb:YOR259C(locus name)|uniprotkb:26S protease subunit SUG2(gene name synonym)|uniprotkb:Proteasomal cap subunit(gene name synonym)|uniprotkb:prs10_yeast(shortlabel)|irefindex:VqdwZJ+I5DuFl+9xVX5tPRKJEB84932(rogid)	uniprotkb:NAS2	uniprotkb:RPT4	psi-mi:"MI:0007"(anti tag coimmunoprecipitation)	Funakoshi et al. (2009)	pubmed:19446322	taxid:4932(Baker's yeast)	taxid:4932(Baker's yeast)	psi-mi:"MI:0914"(association)	psi-mi:"MI:0469"(intact)	intact:EBI-2360297|irefindex:1z6dymqpA8RouhdmR02pSv9YxJs(rigid)	-	psi-mi:"MI:0496"(bait)	psi-mi:"MI:0498"(prey)	psi-mi:"MI:0499"(unspecified role)	psi-mi:"MI:0499"(unspecified role)	sgd:S000001269(NAS2)|go:"GO:0005515"(protein binding)|interpro:IPR001478(PDZ/DHR/GLGF)|go:"GO:0005829"(cytosol)|cygd:YIL007c|ensembl:YIL007C|refseq:NP_012259.1|go:"GO:0005634"(nucleus)|go:"GO:0070682"(proteasome regulatory particle assembly)|go:"GO:0000502"(proteasome complex)|uniprotkb:P40555(identity)	uniprotkb:Q08718(secondary-ac)|sgd:S000005785(RPT4)|go:"GO:0008540"(proteasome regulatory particle, base subcomplex)|go:"GO:0005634"(nucleus)|go:"GO:0016887"(ATPase activity)|go:"GO:0004175"(endopeptidase activity)|go:"GO:0006511"(ubiquitin-dependent protein catabolic process)|go:"GO:0005515"(protein binding)|interpro:IPR005937(26S proteasome subunit P45)|interpro:IPR003593(AAA+ ATPase, core)|int…	psi-mi:"MI:0326"(protein)	psi-mi:"MI:0326"(protein)	taxid:4932(Baker's yeast)	Spoke	-	-	-	-	-	-
uniprotkb:P53549|intact:EBI-18520	uniprotkb:P40555|intact:EBI-14024	uniprotkb:CRL13(gene name synonym)|uniprotkb:PCS1(gene name synonym)|uniprotkb:SUG2(gene name synonym)|uniprotkb:YOR259C(locus name)|uniprotkb:26S protease subunit SUG2(gene name synonym)|uniprotkb:Proteasomal cap subunit(gene name synonym)|uniprotkb:prs10_yeast(shortlabel)|irefindex:VqdwZJ+I5DuFl+9xVX5tPRKJEB84932(rogid)	uniprotkb:YIL007C(locus name)|uniprotkb:Proteasome non-ATPase subunit 2(gene name synonym)|uniprotkb:psmd9_yeast(shortlabel)|irefindex:0sjL/WmLm0jrwt4BwAptyBiYS9M4932(rogid)	uniprotkb:RPT4	uniprotkb:NAS2	psi-mi:"MI:0404"(comigration in non denaturing gel electrophoresis)	Saeki et al. (2009)	pubmed:19446323	taxid:4932(Baker's yeast)	taxid:4932(Baker's yeast)	psi-mi:"MI:0915"(physical association)	psi-mi:"MI:0469"(intact)	intact:EBI-2364090|irefindex:1z6dymqpA8RouhdmR02pSv9YxJs(rigid)	-	psi-mi:"MI:0497"(neutral component)	psi-mi:"MI:0497"(neutral component)	psi-mi:"MI:0499"(unspecified role)	psi-mi:"MI:0499"(unspecified role)	uniprotkb:Q08718(secondary-ac)|sgd:S000005785(RPT4)|go:"GO:0008540"(proteasome regulatory particle, base subcomplex)|go:"GO:0005634"(nucleus)|go:"GO:0016887"(ATPase activity)|go:"GO:0004175"(endopeptidase activity)|go:"GO:0006511"(ubiquitin-dependent protein catabolic process)|go:"GO:0005515"(protein binding)|interpro:IPR005937(26S proteasome subunit P45)|interpro:IPR003593(AAA+ ATPase, core)|int…	sgd:S000001269(NAS2)|go:"GO:0005515"(protein binding)|interpro:IPR001478(PDZ/DHR/GLGF)|go:"GO:0005829"(cytosol)|cygd:YIL007c|ensembl:YIL007C|refseq:NP_012259.1|go:"GO:0005634"(nucleus)|go:"GO:0070682"(proteasome regulatory particle assembly)|go:"GO:0000502"(proteasome complex)|uniprotkb:P40555(identity)	psi-mi:"MI:0326"(protein)	psi-mi:"MI:0326"(protein)	taxid:4932(Baker's yeast)	Spoke	-	-	-	-	-	-
uniprotkb:P40555|intact:EBI-14024	uniprotkb:P53549|intact:EBI-18520	uniprotkb:YIL007C(locus name)|uniprotkb:Proteasome non-ATPase subunit 2(gene name synonym)|uniprotkb:psmd9_yeast(shortlabel)|irefindex:0sjL/WmLm0jrwt4BwAptyBiYS9M4932(rogid)	uniprotkb:CRL13(gene name synonym)|uniprotkb:PCS1(gene name synonym)|uniprotkb:SUG2(gene name synonym)|uniprotkb:YOR259C(locus name)|uniprotkb:26S protease subunit SUG2(gene name synonym)|uniprotkb:Proteasomal cap subunit(gene name synonym)|uniprotkb:prs10_yeast(shortlabel)|irefindex:VqdwZJ+I5DuFl+9xVX5tPRKJEB84932(rogid)	uniprotkb:NAS2	uniprotkb:RPT4	psi-mi:"MI:0007"(anti tag coimmunoprecipitation)	Saeki et al. (2009)	pubmed:19446323	taxid:4932(Baker's yeast)	taxid:4932(Baker's yeast)	psi-mi:"MI:0915"(physical association)	psi-mi:"MI:0469"(intact)	intact:EBI-2364128|irefindex:1z6dymqpA8RouhdmR02pSv9YxJs(rigid)	-	psi-mi:"MI:0496"(bait)	psi-mi:"MI:0498"(prey)	psi-mi:"MI:0499"(unspecified role)	psi-mi:"MI:0499"(unspecified role)	sgd:S000001269(NAS2)|go:"GO:0005515"(protein binding)|interpro:IPR001478(PDZ/DHR/GLGF)|go:"GO:0005829"(cytosol)|cygd:YIL007c|ensembl:YIL007C|refseq:NP_012259.1|go:"GO:0005634"(nucleus)|go:"GO:0070682"(proteasome regulatory particle assembly)|go:"GO:0000502"(proteasome complex)|uniprotkb:P40555(identity)	uniprotkb:Q08718(secondary-ac)|sgd:S000005785(RPT4)|go:"GO:0008540"(proteasome regulatory particle, base subcomplex)|go:"GO:0005634"(nucleus)|go:"GO:0016887"(ATPase activity)|go:"GO:0004175"(endopeptidase activity)|go:"GO:0006511"(ubiquitin-dependent protein catabolic process)|go:"GO:0005515"(protein binding)|interpro:IPR005937(26S proteasome subunit P45)|interpro:IPR003593(AAA+ ATPase, core)|int…	psi-mi:"MI:0326"(protein)	psi-mi:"MI:0326"(protein)	taxid:4932(Baker's yeast)	Spoke	-	-	-	-	-	-
AT1G78770	AT3G16320	YKL022C	YBL084C
uniprotkb:P09798|intact:EBI-4208	uniprotkb:P38042|intact:EBI-4249	uniprotkb:YKL022C(locus name)|uniprotkb:Cell division control protein 16(gene name synonym)|uniprotkb:cdc16_yeast(shortlabel)|irefindex:ROzngH62AiS49tANQ2NjKz7c52Y4932(rogid)	uniprotkb:APC3(gene name synonym)|uniprotkb:SNB1(gene name synonym)|uniprotkb:YBL084C(locus name)|uniprotkb:YBL0718(orf name)|uniprotkb:Cell division control protein 27(gene name synonym)|uniprotkb:Anaphase-promoting complex subunit 3(gene name synonym)|uniprotkb:cdc27_yeast(shortlabel)|irefindex:2Qc14xhvA9qXfEYfg3OgkiNaVyI4932(rogid)	uniprotkb:CDC16	uniprotkb:CDC27	psi-mi:"MI:0007"(anti tag coimmunoprecipitation)	Zachariae et al. (1998)	pubmed:9469814	taxid:4932(Baker's yeast)	taxid:4932(Baker's yeast)	psi-mi:"MI:0914"(association)	psi-mi:"MI:0469"(intact)	intact:EBI-607130|irefindex:MMzBMrus3347A6IPSljDdl8d1/s(rigid)	-	psi-mi:"MI:0496"(bait)	psi-mi:"MI:0498"(prey)	psi-mi:"MI:0499"(unspecified role)	psi-mi:"MI:0499"(unspecified role)	interpro:IPR011990(Tetratricopeptide-like helical)|sgd:S000001505(CDC16)|go:"GO:0051301"(cell division)|go:"GO:0005680"(anaphase-promoting complex)|go:"GO:0005515"(protein binding)|go:"GO:0004842"(ubiquitin-protein ligase activity)|go:"GO:0008054"(cyclin catabolic process)|go:"GO:0007091"(mitotic metaphase/anaphase transition)|go:"GO:0000070"(mitotic sister chromatid segregation)|go:"GO:0000022"(…	interpro:IPR011990(Tetratricopeptide-like helical)|go:"GO:0005737"(cytoplasm)|go:"GO:0051301"(cell division)|sgd:S000000180(CDC27)|go:"GO:0031145"(anaphase-promoting complex-dependent proteasomal ubiquitin-dependent protein catabolic process)|go:"GO:0005680"(anaphase-promoting complex)|go:"GO:0005515"(protein binding)|go:"GO:0004842"(ubiquitin-protein ligase activity)|go:"GO:0008054"(cyclin catab…	psi-mi:"MI:0326"(protein)	psi-mi:"MI:0326"(protein)	taxid:4932(Baker's yeast)	Spoke	-	-	-	-	-	-
uniprotkb:P09798|intact:EBI-4208	uniprotkb:P38042|intact:EBI-4249	uniprotkb:YKL022C(locus name)|uniprotkb:Cell division control protein 16(gene name synonym)|uniprotkb:cdc16_yeast(shortlabel)|irefindex:ROzngH62AiS49tANQ2NjKz7c52Y4932(rogid)	uniprotkb:APC3(gene name synonym)|uniprotkb:SNB1(gene name synonym)|uniprotkb:YBL084C(locus name)|uniprotkb:YBL0718(orf name)|uniprotkb:Cell division control protein 27(gene name synonym)|uniprotkb:Anaphase-promoting complex subunit 3(gene name synonym)|uniprotkb:cdc27_yeast(shortlabel)|irefindex:2Qc14xhvA9qXfEYfg3OgkiNaVyI4932(rogid)	uniprotkb:CDC16	uniprotkb:CDC27	psi-mi:"MI:0007"(anti tag coimmunoprecipitation)	Zachariae et al. (1998)	pubmed:9469814	taxid:4932(Baker's yeast)	taxid:4932(Baker's yeast)	psi-mi:"MI:0914"(association)	psi-mi:"MI:0469"(intact)	intact:EBI-607266|irefindex:MMzBMrus3347A6IPSljDdl8d1/s(rigid)	-	psi-mi:"MI:0496"(bait)	psi-mi:"MI:0498"(prey)	psi-mi:"MI:0499"(unspecified role)	psi-mi:"MI:0499"(unspecified role)	interpro:IPR011990(Tetratricopeptide-like helical)|sgd:S000001505(CDC16)|go:"GO:0051301"(cell division)|go:"GO:0005680"(anaphase-promoting complex)|go:"GO:0005515"(protein binding)|go:"GO:0004842"(ubiquitin-protein ligase activity)|go:"GO:0008054"(cyclin catabolic process)|go:"GO:0007091"(mitotic metaphase/anaphase transition)|go:"GO:0000070"(mitotic sister chromatid segregation)|go:"GO:0000022"(…	interpro:IPR011990(Tetratricopeptide-like helical)|go:"GO:0005737"(cytoplasm)|go:"GO:0051301"(cell division)|sgd:S000000180(CDC27)|go:"GO:0031145"(anaphase-promoting complex-dependent proteasomal ubiquitin-dependent protein catabolic process)|go:"GO:0005680"(anaphase-promoting complex)|go:"GO:0005515"(protein binding)|go:"GO:0004842"(ubiquitin-protein ligase activity)|go:"GO:0008054"(cyclin catab…	psi-mi:"MI:0326"(protein)	psi-mi:"MI:0326"(protein)	taxid:4932(Baker's yeast)	Spoke	-	-	-	-	-	-
uniprotkb:P09798|intact:EBI-4208	uniprotkb:P38042|intact:EBI-4249	uniprotkb:YKL022C(locus name)|uniprotkb:Cell division control protein 16(gene name synonym)|uniprotkb:cdc16_yeast(shortlabel)|irefindex:ROzngH62AiS49tANQ2NjKz7c52Y4932(rogid)	uniprotkb:APC3(gene name synonym)|uniprotkb:SNB1(gene name synonym)|uniprotkb:YBL084C(locus name)|uniprotkb:YBL0718(orf name)|uniprotkb:Cell division control protein 27(gene name synonym)|uniprotkb:Anaphase-promoting complex subunit 3(gene name synonym)|uniprotkb:cdc27_yeast(shortlabel)|irefindex:2Qc14xhvA9qXfEYfg3OgkiNaVyI4932(rogid)	uniprotkb:CDC16	uniprotkb:CDC27	psi-mi:"MI:0007"(anti tag coimmunoprecipitation)	Zachariae et al. (1998)	pubmed:9469814	taxid:4932(Baker's yeast)	taxid:4932(Baker's yeast)	psi-mi:"MI:0914"(association)	psi-mi:"MI:0469"(intact)	intact:EBI-605998|irefindex:MMzBMrus3347A6IPSljDdl8d1/s(rigid)	-	psi-mi:"MI:0496"(bait)	psi-mi:"MI:0498"(prey)	psi-mi:"MI:0499"(unspecified role)	psi-mi:"MI:0499"(unspecified role)	interpro:IPR011990(Tetratricopeptide-like helical)|sgd:S000001505(CDC16)|go:"GO:0051301"(cell division)|go:"GO:0005680"(anaphase-promoting complex)|go:"GO:0005515"(protein binding)|go:"GO:0004842"(ubiquitin-protein ligase activity)|go:"GO:0008054"(cyclin catabolic process)|go:"GO:0007091"(mitotic metaphase/anaphase transition)|go:"GO:0000070"(mitotic sister chromatid segregation)|go:"GO:0000022"(…	interpro:IPR011990(Tetratricopeptide-like helical)|go:"GO:0005737"(cytoplasm)|go:"GO:0051301"(cell division)|sgd:S000000180(CDC27)|go:"GO:0031145"(anaphase-promoting complex-dependent proteasomal ubiquitin-dependent protein catabolic process)|go:"GO:0005680"(anaphase-promoting complex)|go:"GO:0005515"(protein binding)|go:"GO:0004842"(ubiquitin-protein ligase activity)|go:"GO:0008054"(cyclin catab…	psi-mi:"MI:0326"(protein)	psi-mi:"MI:0326"(protein)	taxid:4932(Baker's yeast)	Spoke	-	-	-	-	-	-
uniprotkb:P09798|intact:EBI-4208	uniprotkb:P38042|intact:EBI-4249	uniprotkb:YKL022C(locus name)|uniprotkb:Cell division control protein 16(gene name synonym)|uniprotkb:cdc16_yeast(shortlabel)|irefindex:ROzngH62AiS49tANQ2NjKz7c52Y4932(rogid)	uniprotkb:APC3(gene name synonym)|uniprotkb:SNB1(gene name synonym)|uniprotkb:YBL084C(locus name)|uniprotkb:YBL0718(orf name)|uniprotkb:Cell division control protein 27(gene name synonym)|uniprotkb:Anaphase-promoting complex subunit 3(gene name synonym)|uniprotkb:cdc27_yeast(shortlabel)|irefindex:2Qc14xhvA9qXfEYfg3OgkiNaVyI4932(rogid)	uniprotkb:CDC16	uniprotkb:CDC27	psi-mi:"MI:0007"(anti tag coimmunoprecipitation)	Zachariae et al. (1998)	pubmed:9469814	taxid:4932(Baker's yeast)	taxid:4932(Baker's yeast)	psi-mi:"MI:0914"(association)	psi-mi:"MI:0469"(intact)	intact:EBI-606122|irefindex:MMzBMrus3347A6IPSljDdl8d1/s(rigid)	-	psi-mi:"MI:0496"(bait)	psi-mi:"MI:0498"(prey)	psi-mi:"MI:0499"(unspecified role)	psi-mi:"MI:0499"(unspecified role)	interpro:IPR011990(Tetratricopeptide-like helical)|sgd:S000001505(CDC16)|go:"GO:0051301"(cell division)|go:"GO:0005680"(anaphase-promoting complex)|go:"GO:0005515"(protein binding)|go:"GO:0004842"(ubiquitin-protein ligase activity)|go:"GO:0008054"(cyclin catabolic process)|go:"GO:0007091"(mitotic metaphase/anaphase transition)|go:"GO:0000070"(mitotic sister chromatid segregation)|go:"GO:0000022"(…	interpro:IPR011990(Tetratricopeptide-like helical)|go:"GO:0005737"(cytoplasm)|go:"GO:0051301"(cell division)|sgd:S000000180(CDC27)|go:"GO:0031145"(anaphase-promoting complex-dependent proteasomal ubiquitin-dependent protein catabolic process)|go:"GO:0005680"(anaphase-promoting complex)|go:"GO:0005515"(protein binding)|go:"GO:0004842"(ubiquitin-protein ligase activity)|go:"GO:0008054"(cyclin catab…	psi-mi:"MI:0326"(protein)	psi-mi:"MI:0326"(protein)	taxid:4932(Baker's yeast)	Spoke	-	-	-	-	-	-
uniprotkb:P38042|intact:EBI-4249	uniprotkb:P09798|intact:EBI-4208	uniprotkb:APC3(gene name synonym)|uniprotkb:SNB1(gene name synonym)|uniprotkb:YBL084C(locus name)|uniprotkb:YBL0718(orf name)|uniprotkb:Cell division control protein 27(gene name synonym)|uniprotkb:Anaphase-promoting complex subunit 3(gene name synonym)|uniprotkb:cdc27_yeast(shortlabel)|irefindex:2Qc14xhvA9qXfEYfg3OgkiNaVyI4932(rogid)	uniprotkb:YKL022C(locus name)|uniprotkb:Cell division control protein 16(gene name synonym)|uniprotkb:cdc16_yeast(shortlabel)|irefindex:ROzngH62AiS49tANQ2NjKz7c52Y4932(rogid)	uniprotkb:CDC27	uniprotkb:CDC16	psi-mi:"MI:0007"(anti tag coimmunoprecipitation)	Zachariae et al. (1998)	pubmed:9469814	taxid:4932(Baker's yeast)	taxid:4932(Baker's yeast)	psi-mi:"MI:0914"(association)	psi-mi:"MI:0469"(intact)	intact:EBI-606167|irefindex:MMzBMrus3347A6IPSljDdl8d1/s(rigid)	-	psi-mi:"MI:0496"(bait)	psi-mi:"MI:0498"(prey)	psi-mi:"MI:0499"(unspecified role)	psi-mi:"MI:0499"(unspecified role)	interpro:IPR011990(Tetratricopeptide-like helical)|go:"GO:0005737"(cytoplasm)|go:"GO:0051301"(cell division)|sgd:S000000180(CDC27)|go:"GO:0031145"(anaphase-promoting complex-dependent proteasomal ubiquitin-dependent protein catabolic process)|go:"GO:0005680"(anaphase-promoting complex)|go:"GO:0005515"(protein binding)|go:"GO:0004842"(ubiquitin-protein ligase activity)|go:"GO:0008054"(cyclin catab…	interpro:IPR011990(Tetratricopeptide-like helical)|sgd:S000001505(CDC16)|go:"GO:0051301"(cell division)|go:"GO:0005680"(anaphase-promoting complex)|go:"GO:0005515"(protein binding)|go:"GO:0004842"(ubiquitin-protein ligase activity)|go:"GO:0008054"(cyclin catabolic process)|go:"GO:0007091"(mitotic metaphase/anaphase transition)|go:"GO:0000070"(mitotic sister chromatid segregation)|go:"GO:0000022"(…	psi-mi:"MI:0326"(protein)	psi-mi:"MI:0326"(protein)	taxid:4932(Baker's yeast)	Spoke	-	-	-	-	-	-
uniprotkb:P09798|intact:EBI-4208	uniprotkb:P38042|intact:EBI-4249	uniprotkb:YKL022C(locus name)|uniprotkb:Cell division control protein 16(gene name synonym)|uniprotkb:cdc16_yeast(shortlabel)|irefindex:ROzngH62AiS49tANQ2NjKz7c52Y4932(rogid)	uniprotkb:APC3(gene name synonym)|uniprotkb:SNB1(gene name synonym)|uniprotkb:YBL084C(locus name)|uniprotkb:YBL0718(orf name)|uniprotkb:Cell division control protein 27(gene name synonym)|uniprotkb:Anaphase-promoting complex subunit 3(gene name synonym)|uniprotkb:cdc27_yeast(shortlabel)|irefindex:2Qc14xhvA9qXfEYfg3OgkiNaVyI4932(rogid)	uniprotkb:CDC16	uniprotkb:CDC27	psi-mi:"MI:0676"(tandem affinity purification)	Gavin et al. (2006)	pubmed:16429126	taxid:4932(Baker's yeast)	taxid:4932(Baker's yeast)	psi-mi:"MI:0914"(association)	psi-mi:"MI:0469"(intact)	intact:EBI-792443|irefindex:MMzBMrus3347A6IPSljDdl8d1/s(rigid)	-	psi-mi:"MI:0496"(bait)	psi-mi:"MI:0498"(prey)	psi-mi:"MI:0499"(unspecified role)	psi-mi:"MI:0499"(unspecified role)	interpro:IPR011990(Tetratricopeptide-like helical)|sgd:S000001505(CDC16)|go:"GO:0051301"(cell division)|go:"GO:0005680"(anaphase-promoting complex)|go:"GO:0005515"(protein binding)|go:"GO:0004842"(ubiquitin-protein ligase activity)|go:"GO:0008054"(cyclin catabolic process)|go:"GO:0007091"(mitotic metaphase/anaphase transition)|go:"GO:0000070"(mitotic sister chromatid segregation)|go:"GO:0000022"(…	interpro:IPR011990(Tetratricopeptide-like helical)|go:"GO:0005737"(cytoplasm)|go:"GO:0051301"(cell division)|sgd:S000000180(CDC27)|go:"GO:0031145"(anaphase-promoting complex-dependent proteasomal ubiquitin-dependent protein catabolic process)|go:"GO:0005680"(anaphase-promoting complex)|go:"GO:0005515"(protein binding)|go:"GO:0004842"(ubiquitin-protein ligase activity)|go:"GO:0008054"(cyclin catab…	psi-mi:"MI:0326"(protein)	psi-mi:"MI:0326"(protein)	taxid:4932(Baker's yeast)	Spoke	-	-	-	-	-	-
uniprotkb:P38042|intact:EBI-4249	uniprotkb:P09798|intact:EBI-4208	uniprotkb:APC3(gene name synonym)|uniprotkb:SNB1(gene name synonym)|uniprotkb:YBL084C(locus name)|uniprotkb:YBL0718(orf name)|uniprotkb:Cell division control protein 27(gene name synonym)|uniprotkb:Anaphase-promoting complex subunit 3(gene name synonym)|uniprotkb:cdc27_yeast(shortlabel)|irefindex:2Qc14xhvA9qXfEYfg3OgkiNaVyI4932(rogid)	uniprotkb:YKL022C(locus name)|uniprotkb:Cell division control protein 16(gene name synonym)|uniprotkb:cdc16_yeast(shortlabel)|irefindex:ROzngH62AiS49tANQ2NjKz7c52Y4932(rogid)	uniprotkb:CDC27	uniprotkb:CDC16	psi-mi:"MI:0004"(affinity chromatography technology)	Hall et al. (2003)	pubmed:12609981	taxid:4932(Baker's yeast)	taxid:4932(Baker's yeast)	psi-mi:"MI:0914"(association)	psi-mi:"MI:0469"(intact)	intact:EBI-978960|irefindex:MMzBMrus3347A6IPSljDdl8d1/s(rigid)	-	psi-mi:"MI:0496"(bait)	psi-mi:"MI:0498"(prey)	psi-mi:"MI:0499"(unspecified role)	psi-mi:"MI:0499"(unspecified role)	interpro:IPR011990(Tetratricopeptide-like helical)|go:"GO:0005737"(cytoplasm)|go:"GO:0051301"(cell division)|sgd:S000000180(CDC27)|go:"GO:0031145"(anaphase-promoting complex-dependent proteasomal ubiquitin-dependent protein catabolic process)|go:"GO:0005680"(anaphase-promoting complex)|go:"GO:0005515"(protein binding)|go:"GO:0004842"(ubiquitin-protein ligase activity)|go:"GO:0008054"(cyclin catab…	interpro:IPR011990(Tetratricopeptide-like helical)|sgd:S000001505(CDC16)|go:"GO:0051301"(cell division)|go:"GO:0005680"(anaphase-promoting complex)|go:"GO:0005515"(protein binding)|go:"GO:0004842"(ubiquitin-protein ligase activity)|go:"GO:0008054"(cyclin catabolic process)|go:"GO:0007091"(mitotic metaphase/anaphase transition)|go:"GO:0000070"(mitotic sister chromatid segregation)|go:"GO:0000022"(…	psi-mi:"MI:0326"(protein)	psi-mi:"MI:0326"(protein)	taxid:4932(Baker's yeast)	Spoke	-	-	-	-	-	-
AT1G54220	AT1G59900	YNL071W	YER178W
uniprotkb:P16387|intact:EBI-12475	uniprotkb:P12695|intact:EBI-12469	uniprotkb:YER178W(locus name)|uniprotkb:Pyruvate dehydrogenase complex component E1 alpha(gene name synonym)|uniprotkb:odpa_yeast(shortlabel)|irefindex:oTndx8p7cGFQYBiD7uIWN8MrREU4932(rogid)	uniprotkb:LAT1(gene name synonym)|uniprotkb:YNL071W(locus name)|uniprotkb:N2374(orf name)|uniprotkb:Dihydrolipoamide acetyltransferase component of pyruvate dehydrogenase complex(gene name synonym)|uniprotkb:Pyruvate dehydrogenase complex E2 component(gene name synonym)|uniprotkb:odp2_yeast(shortlabel)|irefindex:3qEsC03LSdcvghp+Hsnv3+jJS/Y4932(rogid)	uniprotkb:PDA1	uniprotkb:PDA2	psi-mi:"MI:0111"(dihydrofolate reductase reconstruction)	Tarassov et al. (2008)	pubmed:18467557	taxid:4932(Baker's yeast)	taxid:4932(Baker's yeast)	psi-mi:"MI:0915"(physical association)	psi-mi:"MI:0469"(intact)	intact:EBI-2069461|irefindex:SqDKxFb0I6C6649UI5mFfvoiDug(rigid)	-	psi-mi:"MI:0498"(prey)	psi-mi:"MI:0496"(bait)	psi-mi:"MI:0499"(unspecified role)	psi-mi:"MI:0499"(unspecified role)	go:"GO:0004739"("pyruvate dehydrogenase (acetyl-transferring) activity")|go:"GO:0006090"(pyruvate metabolic process)|sgd:S000000980(PDA1)|go:"GO:0005967"(mitochondrial pyruvate dehydrogenase complex)|go:"GO:0042645"(mitochondrial nucleoid)|interpro:IPR001017(Dehydrogenase, E1 component)|go:"GO:0006096"(glycolysis)|go:"GO:0055114"(oxidation reduction)|cygd:YER178w|ensembl:YER178W|refseq:NP_011105.…	sgd:S000005015(LAT1)|go:"GO:0004742"(dihydrolipoyllysine-residue acetyltransferase activity)|go:"GO:0005967"(mitochondrial pyruvate dehydrogenase complex)|go:"GO:0006090"(pyruvate metabolic process)|interpro:IPR001078(Catalytic domain of components of various dehydrogenase complexes)|interpro:IPR006257(Dihydrolipoamide acetyltransferase, long form)|interpro:IPR000089(Biotin/lipoyl attachment)|int…	psi-mi:"MI:0326"(protein)	psi-mi:"MI:0326"(protein)	taxid:4932(Baker's yeast)	-	-	-	-	-	-	-
uniprotkb:P16387|intact:EBI-12475	uniprotkb:P12695|intact:EBI-12469	uniprotkb:YER178W(locus name)|uniprotkb:Pyruvate dehydrogenase complex component E1 alpha(gene name synonym)|uniprotkb:odpa_yeast(shortlabel)|irefindex:oTndx8p7cGFQYBiD7uIWN8MrREU4932(rogid)	uniprotkb:LAT1(gene name synonym)|uniprotkb:YNL071W(locus name)|uniprotkb:N2374(orf name)|uniprotkb:Dihydrolipoamide acetyltransferase component of pyruvate dehydrogenase complex(gene name synonym)|uniprotkb:Pyruvate dehydrogenase complex E2 component(gene name synonym)|uniprotkb:odp2_yeast(shortlabel)|irefindex:3qEsC03LSdcvghp+Hsnv3+jJS/Y4932(rogid)	uniprotkb:PDA1	uniprotkb:PDA2	psi-mi:"MI:0676"(tandem affinity purification)	Gavin et al. (2006)	pubmed:16429126	taxid:4932(Baker's yeast)	taxid:4932(Baker's yeast)	psi-mi:"MI:0914"(association)	psi-mi:"MI:0469"(intact)	intact:EBI-799664|irefindex:SqDKxFb0I6C6649UI5mFfvoiDug(rigid)	-	psi-mi:"MI:0496"(bait)	psi-mi:"MI:0498"(prey)	psi-mi:"MI:0499"(unspecified role)	psi-mi:"MI:0499"(unspecified role)	go:"GO:0004739"("pyruvate dehydrogenase (acetyl-transferring) activity")|go:"GO:0006090"(pyruvate metabolic process)|sgd:S000000980(PDA1)|go:"GO:0005967"(mitochondrial pyruvate dehydrogenase complex)|go:"GO:0042645"(mitochondrial nucleoid)|interpro:IPR001017(Dehydrogenase, E1 component)|go:"GO:0006096"(glycolysis)|go:"GO:0055114"(oxidation reduction)|cygd:YER178w|ensembl:YER178W|refseq:NP_011105.…	sgd:S000005015(LAT1)|go:"GO:0004742"(dihydrolipoyllysine-residue acetyltransferase activity)|go:"GO:0005967"(mitochondrial pyruvate dehydrogenase complex)|go:"GO:0006090"(pyruvate metabolic process)|interpro:IPR001078(Catalytic domain of components of various dehydrogenase complexes)|interpro:IPR006257(Dihydrolipoamide acetyltransferase, long form)|interpro:IPR000089(Biotin/lipoyl attachment)|int…	psi-mi:"MI:0326"(protein)	psi-mi:"MI:0326"(protein)	taxid:4932(Baker's yeast)	Spoke	-	-	-	-	-	-
uniprotkb:P12695|intact:EBI-12469	uniprotkb:P16387|intact:EBI-12475	uniprotkb:LAT1(gene name synonym)|uniprotkb:YNL071W(locus name)|uniprotkb:N2374(orf name)|uniprotkb:Dihydrolipoamide acetyltransferase component of pyruvate dehydrogenase complex(gene name synonym)|uniprotkb:Pyruvate dehydrogenase complex E2 component(gene name synonym)|uniprotkb:odp2_yeast(shortlabel)|irefindex:3qEsC03LSdcvghp+Hsnv3+jJS/Y4932(rogid)	uniprotkb:YER178W(locus name)|uniprotkb:Pyruvate dehydrogenase complex component E1 alpha(gene name synonym)|uniprotkb:odpa_yeast(shortlabel)|irefindex:oTndx8p7cGFQYBiD7uIWN8MrREU4932(rogid)	uniprotkb:PDA2	uniprotkb:PDA1	psi-mi:"MI:0676"(tandem affinity purification)	Gavin et al. (2006)	pubmed:16429126	taxid:4932(Baker's yeast)	taxid:4932(Baker's yeast)	psi-mi:"MI:0914"(association)	psi-mi:"MI:0469"(intact)	intact:EBI-795790|irefindex:SqDKxFb0I6C6649UI5mFfvoiDug(rigid)	-	psi-mi:"MI:0496"(bait)	psi-mi:"MI:0498"(prey)	psi-mi:"MI:0499"(unspecified role)	psi-mi:"MI:0499"(unspecified role)	sgd:S000005015(LAT1)|go:"GO:0004742"(dihydrolipoyllysine-residue acetyltransferase activity)|go:"GO:0005967"(mitochondrial pyruvate dehydrogenase complex)|go:"GO:0006090"(pyruvate metabolic process)|interpro:IPR001078(Catalytic domain of components of various dehydrogenase complexes)|interpro:IPR006257(Dihydrolipoamide acetyltransferase, long form)|interpro:IPR000089(Biotin/lipoyl attachment)|int…	go:"GO:0004739"("pyruvate dehydrogenase (acetyl-transferring) activity")|go:"GO:0006090"(pyruvate metabolic process)|sgd:S000000980(PDA1)|go:"GO:0005967"(mitochondrial pyruvate dehydrogenase complex)|go:"GO:0042645"(mitochondrial nucleoid)|interpro:IPR001017(Dehydrogenase, E1 component)|go:"GO:0006096"(glycolysis)|go:"GO:0055114"(oxidation reduction)|cygd:YER178w|ensembl:YER178W|refseq:NP_011105.…	psi-mi:"MI:0326"(protein)	psi-mi:"MI:0326"(protein)	taxid:4932(Baker's yeast)	Spoke	-	-	-	-	-	-
AT4G19610	AT5G52640	YPR112C	YPL240C
uniprotkb:P02829|intact:EBI-8659	uniprotkb:Q06106|intact:EBI-34383	uniprotkb:HSP90(gene name synonym)|uniprotkb:YPL240C(locus name)|uniprotkb:Heat shock protein Hsp90 heat-inducible isoform(gene name synonym)|uniprotkb:82 kDa heat shock protein(gene name synonym)|uniprotkb:hsp82_yeast(shortlabel)|irefindex:TVVU+Y2xwNxcFwC4f/H4d5bEyX44932(rogid)	uniprotkb:YPR112C(locus name)|uniprotkb:mrd1_yeast(shortlabel)|irefindex:Qzv8619DaeMw9lxjZYiu6XJVxaU4932(rogid)	uniprotkb:HSP82	uniprotkb:MRD1	psi-mi:"MI:0397"(two hybrid array)	Zhao et al. (2005)	pubmed:15766533	taxid:4932(Baker's yeast)	taxid:4932(Baker's yeast)	psi-mi:"MI:0915"(physical association)	psi-mi:"MI:0469"(intact)	intact:EBI-763247|irefindex:QScgJ8v4gGo5SrIMoma03CMDDR0(rigid)	-	psi-mi:"MI:0496"(bait)	psi-mi:"MI:0498"(prey)	psi-mi:"MI:0499"(unspecified role)	psi-mi:"MI:0499"(unspecified role)	go:"GO:0042623"(ATPase activity, coupled)|go:"GO:0005524"(ATP binding)|rcsb pdb:2VW5|go:"GO:0051082"(unfolded protein binding)|go:"GO:0043248"(proteasome assembly)|interpro:IPR003594(ATP-binding region, ATPase-like)|interpro:IPR001404(Heat shock protein Hsp90)|go:"GO:0032212"(positive regulation of telomere maintenance via telomerase)|rcsb pdb:1ZW9|rcsb pdb:2CGF|rcsb pdb:2FXS|rcsb pdb:2IWS|rcsb p…	sgd:S000006316(MRD1)|interpro:IPR012677(Nucleotide-binding, alpha-beta plait)|interpro:IPR000504(RNA recognition motif, RNP-1)|refseq:NP_015437.1|go:"GO:0030686"(90S preribosome)|go:"GO:0000480"("endonucleolytic cleavage in 5'-ETS of tricistronic rRNA transcript (SSU-rRNA, 5.8S rRNA, LSU-rRNA)")|go:"GO:0000447"("endonucleolytic cleavage in ITS1 to separate SSU-rRNA from 5.8S rRNA and LSU-rRNA fro…	psi-mi:"MI:0326"(protein)	psi-mi:"MI:0326"(protein)	taxid:4932(Baker's yeast)	-	-	-	-	-	-	-
Predictive A.thaliana protein interaction pair in E.coliK12, The first two protein si from A.thaliana. the third and fourth protein are from E.coliK12
the information under the four protein are the interaction information from databases.
AT1G14980	AT2G33210	NP_418566.1	NP_418567.1
uniprotkb:P0A6F5|intact:EBI-543750	uniprotkb:P0A6F9|intact:EBI-369169	uniprotkb:groEL(gene name synonym)|uniprotkb:mopA(gene name synonym)|uniprotkb:b4143(locus name)|uniprotkb:JW4103(locus name)|uniprotkb:Protein Cpn60(gene name synonym)|uniprotkb:groEL protein(gene name synonym)|uniprotkb:ch60_ecoli(shortlabel)|irefindex:FJSO6rxpU9iq/OVMEaoS3JLtK7083333(rogid)	uniprotkb:groES(gene name synonym)|uniprotkb:mopB(gene name synonym)|uniprotkb:b4142(locus name)|uniprotkb:Protein Cpn10(gene name synonym)|uniprotkb:groES protein(gene name synonym)|uniprotkb:JW4102(locus name)|uniprotkb:ch10_ecoli(shortlabel)|irefindex:A+FMXuK6J6D5aZ9e3/Srm8bYnhw83333(rogid)	uniprotkb:groL	uniprotkb:groS	psi-mi:"MI:0030"(cross-linking study)	Koike-Takeshita et al. (2006)	pubmed:16239229	taxid:83333("Escherichia coli (strain K12)")	taxid:83333("Escherichia coli (strain K12)")	psi-mi:"MI:0407"(direct interaction)	psi-mi:"MI:0469"(intact)	intact:EBI-976110|irefindex:YEL36sBtREwSH6MFWPu6EUAbBK0(rigid)	-	psi-mi:"MI:0497"(neutral component)	psi-mi:"MI:0497"(neutral component)	psi-mi:"MI:0499"(unspecified role)	psi-mi:"MI:0499"(unspecified role)	refseq:AP_004644.1|refseq:NP_418567.1|go:"GO:0005829"(cytosol)|interpro:IPR001844(Chaperonin Cpn60)|interpro:IPR002423(Chaperonin Cpn60/TCP-1)|uniprotkb:P06139(secondary-ac)|rcsb pdb:1AON|rcsb pdb:1DK7|rcsb pdb:1DKD|rcsb pdb:1FY9|rcsb pdb:1FYA|rcsb pdb:1GR5|rcsb pdb:1GRL|rcsb pdb:1GRU|rcsb pdb:1J4Z|rcsb pdb:1JON|rcsb pdb:1KID|rcsb pdb:1KP8|rcsb pdb:1KPO|rcsb pdb:1LA1|rcsb pdb:1MNF|rcsb pdb:1OEL|r…	interpro:IPR001476(Chaperonin Cpn10)|go:"GO:0005829"(cytosol)|refseq:AP_004643.1|refseq:NP_418566.1|uniprotkb:P05380(secondary-ac)|go:"GO:0005515"(protein binding)|rcsb pdb:1AON|rcsb pdb:1EGS|rcsb pdb:1GRU|rcsb pdb:1PCQ|rcsb pdb:1PF9|rcsb pdb:1SVT|rcsb pdb:1SX4|rcsb pdb:2C7C|rcsb pdb:2C7D|uniprotkb:Q2M6G2(secondary-ac)|go:"GO:0005524"(ATP binding)|go:"GO:0007049"(cell cycle)|go:"GO:0051301"(cell …	psi-mi:"MI:0326"(protein)	psi-mi:"MI:0326"(protein)	taxid:-1	-	BioCreative - Critical Assessment of Information Extraction systems in Biology	-	-	-	-	-
uniprotkb:P0A6F9|intact:EBI-369169	uniprotkb:P0A6F5|intact:EBI-543750	uniprotkb:groES(gene name synonym)|uniprotkb:mopB(gene name synonym)|uniprotkb:b4142(locus name)|uniprotkb:Protein Cpn10(gene name synonym)|uniprotkb:groES protein(gene name synonym)|uniprotkb:JW4102(locus name)|uniprotkb:ch10_ecoli(shortlabel)|irefindex:A+FMXuK6J6D5aZ9e3/Srm8bYnhw83333(rogid)	uniprotkb:groEL(gene name synonym)|uniprotkb:mopA(gene name synonym)|uniprotkb:b4143(locus name)|uniprotkb:JW4103(locus name)|uniprotkb:Protein Cpn60(gene name synonym)|uniprotkb:groEL protein(gene name synonym)|uniprotkb:ch60_ecoli(shortlabel)|irefindex:FJSO6rxpU9iq/OVMEaoS3JLtK7083333(rogid)	uniprotkb:groS	uniprotkb:groL	psi-mi:"MI:0071"(molecular sieving)	Koike-Takeshita et al. (2006)	pubmed:16239229	taxid:83333("Escherichia coli (strain K12)")	taxid:83333("Escherichia coli (strain K12)")	psi-mi:"MI:0407"(direct interaction)	psi-mi:"MI:0469"(intact)	intact:EBI-976160|irefindex:YEL36sBtREwSH6MFWPu6EUAbBK0(rigid)	-	psi-mi:"MI:0497"(neutral component)	psi-mi:"MI:0497"(neutral component)	psi-mi:"MI:0499"(unspecified role)	psi-mi:"MI:0499"(unspecified role)	interpro:IPR001476(Chaperonin Cpn10)|go:"GO:0005829"(cytosol)|refseq:AP_004643.1|refseq:NP_418566.1|uniprotkb:P05380(secondary-ac)|go:"GO:0005515"(protein binding)|rcsb pdb:1AON|rcsb pdb:1EGS|rcsb pdb:1GRU|rcsb pdb:1PCQ|rcsb pdb:1PF9|rcsb pdb:1SVT|rcsb pdb:1SX4|rcsb pdb:2C7C|rcsb pdb:2C7D|uniprotkb:Q2M6G2(secondary-ac)|go:"GO:0005524"(ATP binding)|go:"GO:0007049"(cell cycle)|go:"GO:0051301"(cell …	refseq:AP_004644.1|refseq:NP_418567.1|go:"GO:0005829"(cytosol)|interpro:IPR001844(Chaperonin Cpn60)|interpro:IPR002423(Chaperonin Cpn60/TCP-1)|uniprotkb:P06139(secondary-ac)|rcsb pdb:1AON|rcsb pdb:1DK7|rcsb pdb:1DKD|rcsb pdb:1FY9|rcsb pdb:1FYA|rcsb pdb:1GR5|rcsb pdb:1GRL|rcsb pdb:1GRU|rcsb pdb:1J4Z|rcsb pdb:1JON|rcsb pdb:1KID|rcsb pdb:1KP8|rcsb pdb:1KPO|rcsb pdb:1LA1|rcsb pdb:1MNF|rcsb pdb:1OEL|r…	psi-mi:"MI:0326"(protein)	psi-mi:"MI:0326"(protein)	taxid:-1	-	BioCreative - Critical Assessment of Information Extraction systems in Biology	-	-	-	-	-
uniprotkb:P0A6F9|intact:EBI-369169	uniprotkb:P0A6F5|intact:EBI-543750	uniprotkb:groES(gene name synonym)|uniprotkb:mopB(gene name synonym)|uniprotkb:b4142(locus name)|uniprotkb:Protein Cpn10(gene name synonym)|uniprotkb:groES protein(gene name synonym)|uniprotkb:JW4102(locus name)|uniprotkb:ch10_ecoli(shortlabel)|irefindex:A+FMXuK6J6D5aZ9e3/Srm8bYnhw83333(rogid)	uniprotkb:groEL(gene name synonym)|uniprotkb:mopA(gene name synonym)|uniprotkb:b4143(locus name)|uniprotkb:JW4103(locus name)|uniprotkb:Protein Cpn60(gene name synonym)|uniprotkb:groEL protein(gene name synonym)|uniprotkb:ch60_ecoli(shortlabel)|irefindex:FJSO6rxpU9iq/OVMEaoS3JLtK7083333(rogid)	uniprotkb:groS	uniprotkb:groL	psi-mi:"MI:0028"(cosedimentation in solution)	Koike-Takeshita et al. (2006)	pubmed:16239229	taxid:83333("Escherichia coli (strain K12)")	taxid:83333("Escherichia coli (strain K12)")	psi-mi:"MI:0407"(direct interaction)	psi-mi:"MI:0469"(intact)	intact:EBI-976272|irefindex:YEL36sBtREwSH6MFWPu6EUAbBK0(rigid)	-	psi-mi:"MI:0497"(neutral component)	psi-mi:"MI:0497"(neutral component)	psi-mi:"MI:0499"(unspecified role)	psi-mi:"MI:0499"(unspecified role)	interpro:IPR001476(Chaperonin Cpn10)|go:"GO:0005829"(cytosol)|refseq:AP_004643.1|refseq:NP_418566.1|uniprotkb:P05380(secondary-ac)|go:"GO:0005515"(protein binding)|rcsb pdb:1AON|rcsb pdb:1EGS|rcsb pdb:1GRU|rcsb pdb:1PCQ|rcsb pdb:1PF9|rcsb pdb:1SVT|rcsb pdb:1SX4|rcsb pdb:2C7C|rcsb pdb:2C7D|uniprotkb:Q2M6G2(secondary-ac)|go:"GO:0005524"(ATP binding)|go:"GO:0007049"(cell cycle)|go:"GO:0051301"(cell …	refseq:AP_004644.1|refseq:NP_418567.1|go:"GO:0005829"(cytosol)|interpro:IPR001844(Chaperonin Cpn60)|interpro:IPR002423(Chaperonin Cpn60/TCP-1)|uniprotkb:P06139(secondary-ac)|rcsb pdb:1AON|rcsb pdb:1DK7|rcsb pdb:1DKD|rcsb pdb:1FY9|rcsb pdb:1FYA|rcsb pdb:1GR5|rcsb pdb:1GRL|rcsb pdb:1GRU|rcsb pdb:1J4Z|rcsb pdb:1JON|rcsb pdb:1KID|rcsb pdb:1KP8|rcsb pdb:1KPO|rcsb pdb:1LA1|rcsb pdb:1MNF|rcsb pdb:1OEL|r…	psi-mi:"MI:0326"(protein)	psi-mi:"MI:0326"(protein)	taxid:-1	Spoke	BioCreative - Critical Assessment of Information Extraction systems in Biology	-	-	-	-	-
uniprotkb:P0A6F9|intact:EBI-369169	uniprotkb:P0A6F5|intact:EBI-543750	uniprotkb:groES(gene name synonym)|uniprotkb:mopB(gene name synonym)|uniprotkb:b4142(locus name)|uniprotkb:Protein Cpn10(gene name synonym)|uniprotkb:groES protein(gene name synonym)|uniprotkb:JW4102(locus name)|uniprotkb:ch10_ecoli(shortlabel)|irefindex:A+FMXuK6J6D5aZ9e3/Srm8bYnhw83333(rogid)	uniprotkb:groEL(gene name synonym)|uniprotkb:mopA(gene name synonym)|uniprotkb:b4143(locus name)|uniprotkb:JW4103(locus name)|uniprotkb:Protein Cpn60(gene name synonym)|uniprotkb:groEL protein(gene name synonym)|uniprotkb:ch60_ecoli(shortlabel)|irefindex:FJSO6rxpU9iq/OVMEaoS3JLtK7083333(rogid)	uniprotkb:groS	uniprotkb:groL	psi-mi:"MI:0114"(x-ray crystallography)	Chaudhry et al. (2003)	pubmed:14517228	taxid:83333("Escherichia coli (strain K12)")	taxid:83333("Escherichia coli (strain K12)")	psi-mi:"MI:0407"(direct interaction)	psi-mi:"MI:0469"(intact)	intact:EBI-1037144|irefindex:YEL36sBtREwSH6MFWPu6EUAbBK0(rigid)	-	psi-mi:"MI:0497"(neutral component)	psi-mi:"MI:0497"(neutral component)	psi-mi:"MI:0499"(unspecified role)	psi-mi:"MI:0499"(unspecified role)	interpro:IPR001476(Chaperonin Cpn10)|go:"GO:0005829"(cytosol)|refseq:AP_004643.1|refseq:NP_418566.1|uniprotkb:P05380(secondary-ac)|go:"GO:0005515"(protein binding)|rcsb pdb:1AON|rcsb pdb:1EGS|rcsb pdb:1GRU|rcsb pdb:1PCQ|rcsb pdb:1PF9|rcsb pdb:1SVT|rcsb pdb:1SX4|rcsb pdb:2C7C|rcsb pdb:2C7D|uniprotkb:Q2M6G2(secondary-ac)|go:"GO:0005524"(ATP binding)|go:"GO:0007049"(cell cycle)|go:"GO:0051301"(cell …	refseq:AP_004644.1|refseq:NP_418567.1|go:"GO:0005829"(cytosol)|interpro:IPR001844(Chaperonin Cpn60)|interpro:IPR002423(Chaperonin Cpn60/TCP-1)|uniprotkb:P06139(secondary-ac)|rcsb pdb:1AON|rcsb pdb:1DK7|rcsb pdb:1DKD|rcsb pdb:1FY9|rcsb pdb:1FYA|rcsb pdb:1GR5|rcsb pdb:1GRL|rcsb pdb:1GRU|rcsb pdb:1J4Z|rcsb pdb:1JON|rcsb pdb:1KID|rcsb pdb:1KP8|rcsb pdb:1KPO|rcsb pdb:1LA1|rcsb pdb:1MNF|rcsb pdb:1OEL|r…	psi-mi:"MI:0326"(protein)	psi-mi:"MI:0326"(protein)	taxid:-1	Spoke	MSD - Data obtained from The Macromolecular Structure Database	-	-	-	-	-
uniprotkb:P0A6F9|intact:EBI-369169	uniprotkb:P0A6F5|intact:EBI-543750	uniprotkb:groES(gene name synonym)|uniprotkb:mopB(gene name synonym)|uniprotkb:b4142(locus name)|uniprotkb:Protein Cpn10(gene name synonym)|uniprotkb:groES protein(gene name synonym)|uniprotkb:JW4102(locus name)|uniprotkb:ch10_ecoli(shortlabel)|irefindex:A+FMXuK6J6D5aZ9e3/Srm8bYnhw83333(rogid)	uniprotkb:groEL(gene name synonym)|uniprotkb:mopA(gene name synonym)|uniprotkb:b4143(locus name)|uniprotkb:JW4103(locus name)|uniprotkb:Protein Cpn60(gene name synonym)|uniprotkb:groEL protein(gene name synonym)|uniprotkb:ch60_ecoli(shortlabel)|irefindex:FJSO6rxpU9iq/OVMEaoS3JLtK7083333(rogid)	uniprotkb:groS	uniprotkb:groL	psi-mi:"MI:0040"(electron microscopy)	Ranson et al. (2001)	pubmed:11779463	taxid:83333("Escherichia coli (strain K12)")	taxid:83333("Escherichia coli (strain K12)")	psi-mi:"MI:0407"(direct interaction)	psi-mi:"MI:0469"(intact)	intact:EBI-1032666|irefindex:YEL36sBtREwSH6MFWPu6EUAbBK0(rigid)	-	psi-mi:"MI:0497"(neutral component)	psi-mi:"MI:0497"(neutral component)	psi-mi:"MI:0499"(unspecified role)	psi-mi:"MI:0499"(unspecified role)	interpro:IPR001476(Chaperonin Cpn10)|go:"GO:0005829"(cytosol)|refseq:AP_004643.1|refseq:NP_418566.1|uniprotkb:P05380(secondary-ac)|go:"GO:0005515"(protein binding)|rcsb pdb:1AON|rcsb pdb:1EGS|rcsb pdb:1GRU|rcsb pdb:1PCQ|rcsb pdb:1PF9|rcsb pdb:1SVT|rcsb pdb:1SX4|rcsb pdb:2C7C|rcsb pdb:2C7D|uniprotkb:Q2M6G2(secondary-ac)|go:"GO:0005524"(ATP binding)|go:"GO:0007049"(cell cycle)|go:"GO:0051301"(cell …	refseq:AP_004644.1|refseq:NP_418567.1|go:"GO:0005829"(cytosol)|interpro:IPR001844(Chaperonin Cpn60)|interpro:IPR002423(Chaperonin Cpn60/TCP-1)|uniprotkb:P06139(secondary-ac)|rcsb pdb:1AON|rcsb pdb:1DK7|rcsb pdb:1DKD|rcsb pdb:1FY9|rcsb pdb:1FYA|rcsb pdb:1GR5|rcsb pdb:1GRL|rcsb pdb:1GRU|rcsb pdb:1J4Z|rcsb pdb:1JON|rcsb pdb:1KID|rcsb pdb:1KP8|rcsb pdb:1KPO|rcsb pdb:1LA1|rcsb pdb:1MNF|rcsb pdb:1OEL|r…	psi-mi:"MI:0326"(protein)	psi-mi:"MI:0326"(protein)	taxid:-1	Spoke	MSD - Data obtained from The Macromolecular Structure Database	-	-	-	-	-
uniprotkb:P0A6F9|intact:EBI-369169	uniprotkb:P0A6F5|intact:EBI-543750	uniprotkb:groES(gene name synonym)|uniprotkb:mopB(gene name synonym)|uniprotkb:b4142(locus name)|uniprotkb:Protein Cpn10(gene name synonym)|uniprotkb:groES protein(gene name synonym)|uniprotkb:JW4102(locus name)|uniprotkb:ch10_ecoli(shortlabel)|irefindex:A+FMXuK6J6D5aZ9e3/Srm8bYnhw83333(rogid)	uniprotkb:groEL(gene name synonym)|uniprotkb:mopA(gene name synonym)|uniprotkb:b4143(locus name)|uniprotkb:JW4103(locus name)|uniprotkb:Protein Cpn60(gene name synonym)|uniprotkb:groEL protein(gene name synonym)|uniprotkb:ch60_ecoli(shortlabel)|irefindex:FJSO6rxpU9iq/OVMEaoS3JLtK7083333(rogid)	uniprotkb:groS	uniprotkb:groL	psi-mi:"MI:0114"(x-ray crystallography)	Xu et al. (1997)	pubmed:9285585	taxid:83333("Escherichia coli (strain K12)")	taxid:83333("Escherichia coli (strain K12)")	psi-mi:"MI:0407"(direct interaction)	psi-mi:"MI:0469"(intact)	intact:EBI-1026616|irefindex:YEL36sBtREwSH6MFWPu6EUAbBK0(rigid)	-	psi-mi:"MI:0497"(neutral component)	psi-mi:"MI:0497"(neutral component)	psi-mi:"MI:0499"(unspecified role)	psi-mi:"MI:0499"(unspecified role)	interpro:IPR001476(Chaperonin Cpn10)|go:"GO:0005829"(cytosol)|refseq:AP_004643.1|refseq:NP_418566.1|uniprotkb:P05380(secondary-ac)|go:"GO:0005515"(protein binding)|rcsb pdb:1AON|rcsb pdb:1EGS|rcsb pdb:1GRU|rcsb pdb:1PCQ|rcsb pdb:1PF9|rcsb pdb:1SVT|rcsb pdb:1SX4|rcsb pdb:2C7C|rcsb pdb:2C7D|uniprotkb:Q2M6G2(secondary-ac)|go:"GO:0005524"(ATP binding)|go:"GO:0007049"(cell cycle)|go:"GO:0051301"(cell …	refseq:AP_004644.1|refseq:NP_418567.1|go:"GO:0005829"(cytosol)|interpro:IPR001844(Chaperonin Cpn60)|interpro:IPR002423(Chaperonin Cpn60/TCP-1)|uniprotkb:P06139(secondary-ac)|rcsb pdb:1AON|rcsb pdb:1DK7|rcsb pdb:1DKD|rcsb pdb:1FY9|rcsb pdb:1FYA|rcsb pdb:1GR5|rcsb pdb:1GRL|rcsb pdb:1GRU|rcsb pdb:1J4Z|rcsb pdb:1JON|rcsb pdb:1KID|rcsb pdb:1KP8|rcsb pdb:1KPO|rcsb pdb:1LA1|rcsb pdb:1MNF|rcsb pdb:1OEL|r…	psi-mi:"MI:0326"(protein)	psi-mi:"MI:0326"(protein)	taxid:-1	Spoke	MSD - Data obtained from The Macromolecular Structure Database	-	-	-	-	-
uniprotkb:P0A6F9|intact:EBI-369169	uniprotkb:P0A6F5|intact:EBI-543750	uniprotkb:groES(gene name synonym)|uniprotkb:mopB(gene name synonym)|uniprotkb:b4142(locus name)|uniprotkb:Protein Cpn10(gene name synonym)|uniprotkb:groES protein(gene name synonym)|uniprotkb:JW4102(locus name)|uniprotkb:ch10_ecoli(shortlabel)|irefindex:A+FMXuK6J6D5aZ9e3/Srm8bYnhw83333(rogid)	uniprotkb:groEL(gene name synonym)|uniprotkb:mopA(gene name synonym)|uniprotkb:b4143(locus name)|uniprotkb:JW4103(locus name)|uniprotkb:Protein Cpn60(gene name synonym)|uniprotkb:groEL protein(gene name synonym)|uniprotkb:ch60_ecoli(shortlabel)|irefindex:FJSO6rxpU9iq/OVMEaoS3JLtK7083333(rogid)	uniprotkb:groS	uniprotkb:groL	psi-mi:"MI:0114"(x-ray crystallography)	Chaudhry et al. (2004)	pubmed:15313620	taxid:83333("Escherichia coli (strain K12)")	taxid:83333("Escherichia coli (strain K12)")	psi-mi:"MI:0407"(direct interaction)	psi-mi:"MI:0469"(intact)	intact:EBI-1039873|irefindex:YEL36sBtREwSH6MFWPu6EUAbBK0(rigid)	-	psi-mi:"MI:0497"(neutral component)	psi-mi:"MI:0497"(neutral component)	psi-mi:"MI:0499"(unspecified role)	psi-mi:"MI:0499"(unspecified role)	interpro:IPR001476(Chaperonin Cpn10)|go:"GO:0005829"(cytosol)|refseq:AP_004643.1|refseq:NP_418566.1|uniprotkb:P05380(secondary-ac)|go:"GO:0005515"(protein binding)|rcsb pdb:1AON|rcsb pdb:1EGS|rcsb pdb:1GRU|rcsb pdb:1PCQ|rcsb pdb:1PF9|rcsb pdb:1SVT|rcsb pdb:1SX4|rcsb pdb:2C7C|rcsb pdb:2C7D|uniprotkb:Q2M6G2(secondary-ac)|go:"GO:0005524"(ATP binding)|go:"GO:0007049"(cell cycle)|go:"GO:0051301"(cell …	refseq:AP_004644.1|refseq:NP_418567.1|go:"GO:0005829"(cytosol)|interpro:IPR001844(Chaperonin Cpn60)|interpro:IPR002423(Chaperonin Cpn60/TCP-1)|uniprotkb:P06139(secondary-ac)|rcsb pdb:1AON|rcsb pdb:1DK7|rcsb pdb:1DKD|rcsb pdb:1FY9|rcsb pdb:1FYA|rcsb pdb:1GR5|rcsb pdb:1GRL|rcsb pdb:1GRU|rcsb pdb:1J4Z|rcsb pdb:1JON|rcsb pdb:1KID|rcsb pdb:1KP8|rcsb pdb:1KPO|rcsb pdb:1LA1|rcsb pdb:1MNF|rcsb pdb:1OEL|r…	psi-mi:"MI:0326"(protein)	psi-mi:"MI:0326"(protein)	taxid:-1	Spoke	MSD - Data obtained from The Macromolecular Structure Database	-	-	-	-	-
uniprotkb:P0A6F9|intact:EBI-369169	uniprotkb:P0A6F5|intact:EBI-543750	uniprotkb:groES(gene name synonym)|uniprotkb:mopB(gene name synonym)|uniprotkb:b4142(locus name)|uniprotkb:Protein Cpn10(gene name synonym)|uniprotkb:groES protein(gene name synonym)|uniprotkb:JW4102(locus name)|uniprotkb:ch10_ecoli(shortlabel)|irefindex:A+FMXuK6J6D5aZ9e3/Srm8bYnhw83333(rogid)	uniprotkb:groEL(gene name synonym)|uniprotkb:mopA(gene name synonym)|uniprotkb:b4143(locus name)|uniprotkb:JW4103(locus name)|uniprotkb:Protein Cpn60(gene name synonym)|uniprotkb:groEL protein(gene name synonym)|uniprotkb:ch60_ecoli(shortlabel)|irefindex:FJSO6rxpU9iq/OVMEaoS3JLtK7083333(rogid)	uniprotkb:groS	uniprotkb:groL	psi-mi:"MI:0114"(x-ray crystallography)	Chaudhry et al. (2004)	pubmed:15313620	taxid:83333("Escherichia coli (strain K12)")	taxid:83333("Escherichia coli (strain K12)")	psi-mi:"MI:0407"(direct interaction)	psi-mi:"MI:0469"(intact)	intact:EBI-1039884|irefindex:YEL36sBtREwSH6MFWPu6EUAbBK0(rigid)	-	psi-mi:"MI:0497"(neutral component)	psi-mi:"MI:0497"(neutral component)	psi-mi:"MI:0499"(unspecified role)	psi-mi:"MI:0499"(unspecified role)	interpro:IPR001476(Chaperonin Cpn10)|go:"GO:0005829"(cytosol)|refseq:AP_004643.1|refseq:NP_418566.1|uniprotkb:P05380(secondary-ac)|go:"GO:0005515"(protein binding)|rcsb pdb:1AON|rcsb pdb:1EGS|rcsb pdb:1GRU|rcsb pdb:1PCQ|rcsb pdb:1PF9|rcsb pdb:1SVT|rcsb pdb:1SX4|rcsb pdb:2C7C|rcsb pdb:2C7D|uniprotkb:Q2M6G2(secondary-ac)|go:"GO:0005524"(ATP binding)|go:"GO:0007049"(cell cycle)|go:"GO:0051301"(cell …	refseq:AP_004644.1|refseq:NP_418567.1|go:"GO:0005829"(cytosol)|interpro:IPR001844(Chaperonin Cpn60)|interpro:IPR002423(Chaperonin Cpn60/TCP-1)|uniprotkb:P06139(secondary-ac)|rcsb pdb:1AON|rcsb pdb:1DK7|rcsb pdb:1DKD|rcsb pdb:1FY9|rcsb pdb:1FYA|rcsb pdb:1GR5|rcsb pdb:1GRL|rcsb pdb:1GRU|rcsb pdb:1J4Z|rcsb pdb:1JON|rcsb pdb:1KID|rcsb pdb:1KP8|rcsb pdb:1KPO|rcsb pdb:1LA1|rcsb pdb:1MNF|rcsb pdb:1OEL|r…	psi-mi:"MI:0326"(protein)	psi-mi:"MI:0326"(protein)	taxid:-1	Spoke	MSD - Data obtained from The Macromolecular Structure Database	-	-	-	-	-
uniprotkb:P0A6F9|intact:EBI-369169	uniprotkb:P0A6F5|intact:EBI-543750	uniprotkb:groES(gene name synonym)|uniprotkb:mopB(gene name synonym)|uniprotkb:b4142(locus name)|uniprotkb:Protein Cpn10(gene name synonym)|uniprotkb:groES protein(gene name synonym)|uniprotkb:JW4102(locus name)|uniprotkb:ch10_ecoli(shortlabel)|irefindex:A+FMXuK6J6D5aZ9e3/Srm8bYnhw83333(rogid)	uniprotkb:groEL(gene name synonym)|uniprotkb:mopA(gene name synonym)|uniprotkb:b4143(locus name)|uniprotkb:JW4103(locus name)|uniprotkb:Protein Cpn60(gene name synonym)|uniprotkb:groEL protein(gene name synonym)|uniprotkb:ch60_ecoli(shortlabel)|irefindex:FJSO6rxpU9iq/OVMEaoS3JLtK7083333(rogid)	uniprotkb:groS	uniprotkb:groL	psi-mi:"MI:0030"(cross-linking study)	Azem et al. (1995)	pubmed:8618836	taxid:83333("Escherichia coli (strain K12)")	taxid:83333("Escherichia coli (strain K12)")	psi-mi:"MI:0914"(association)	psi-mi:"MI:0469"(intact)	intact:EBI-2123149|irefindex:YEL36sBtREwSH6MFWPu6EUAbBK0(rigid)	-	psi-mi:"MI:0497"(neutral component)	psi-mi:"MI:0497"(neutral component)	psi-mi:"MI:0499"(unspecified role)	psi-mi:"MI:0499"(unspecified role)	interpro:IPR001476(Chaperonin Cpn10)|go:"GO:0005829"(cytosol)|refseq:AP_004643.1|refseq:NP_418566.1|uniprotkb:P05380(secondary-ac)|go:"GO:0005515"(protein binding)|rcsb pdb:1AON|rcsb pdb:1EGS|rcsb pdb:1GRU|rcsb pdb:1PCQ|rcsb pdb:1PF9|rcsb pdb:1SVT|rcsb pdb:1SX4|rcsb pdb:2C7C|rcsb pdb:2C7D|uniprotkb:Q2M6G2(secondary-ac)|go:"GO:0005524"(ATP binding)|go:"GO:0007049"(cell cycle)|go:"GO:0051301"(cell …	refseq:AP_004644.1|refseq:NP_418567.1|go:"GO:0005829"(cytosol)|interpro:IPR001844(Chaperonin Cpn60)|interpro:IPR002423(Chaperonin Cpn60/TCP-1)|uniprotkb:P06139(secondary-ac)|rcsb pdb:1AON|rcsb pdb:1DK7|rcsb pdb:1DKD|rcsb pdb:1FY9|rcsb pdb:1FYA|rcsb pdb:1GR5|rcsb pdb:1GRL|rcsb pdb:1GRU|rcsb pdb:1J4Z|rcsb pdb:1JON|rcsb pdb:1KID|rcsb pdb:1KP8|rcsb pdb:1KPO|rcsb pdb:1LA1|rcsb pdb:1MNF|rcsb pdb:1OEL|r…	psi-mi:"MI:0326"(protein)	psi-mi:"MI:0326"(protein)	taxid:-1	-	-	-	-	-	-	-
uniprotkb:P0A6F9|intact:EBI-369169	uniprotkb:P0A6F5|intact:EBI-543750	uniprotkb:groES(gene name synonym)|uniprotkb:mopB(gene name synonym)|uniprotkb:b4142(locus name)|uniprotkb:Protein Cpn10(gene name synonym)|uniprotkb:groES protein(gene name synonym)|uniprotkb:JW4102(locus name)|uniprotkb:ch10_ecoli(shortlabel)|irefindex:A+FMXuK6J6D5aZ9e3/Srm8bYnhw83333(rogid)	uniprotkb:groEL(gene name synonym)|uniprotkb:mopA(gene name synonym)|uniprotkb:b4143(locus name)|uniprotkb:JW4103(locus name)|uniprotkb:Protein Cpn60(gene name synonym)|uniprotkb:groEL protein(gene name synonym)|uniprotkb:ch60_ecoli(shortlabel)|irefindex:FJSO6rxpU9iq/OVMEaoS3JLtK7083333(rogid)	uniprotkb:groS	uniprotkb:groL	psi-mi:"MI:0030"(cross-linking study)	Azem et al. (1995)	pubmed:8618836	taxid:83333("Escherichia coli (strain K12)")	taxid:83333("Escherichia coli (strain K12)")	psi-mi:"MI:0914"(association)	psi-mi:"MI:0469"(intact)	intact:EBI-2123165|irefindex:YEL36sBtREwSH6MFWPu6EUAbBK0(rigid)	-	psi-mi:"MI:0497"(neutral component)	psi-mi:"MI:0497"(neutral component)	psi-mi:"MI:0499"(unspecified role)	psi-mi:"MI:0499"(unspecified role)	interpro:IPR001476(Chaperonin Cpn10)|go:"GO:0005829"(cytosol)|refseq:AP_004643.1|refseq:NP_418566.1|uniprotkb:P05380(secondary-ac)|go:"GO:0005515"(protein binding)|rcsb pdb:1AON|rcsb pdb:1EGS|rcsb pdb:1GRU|rcsb pdb:1PCQ|rcsb pdb:1PF9|rcsb pdb:1SVT|rcsb pdb:1SX4|rcsb pdb:2C7C|rcsb pdb:2C7D|uniprotkb:Q2M6G2(secondary-ac)|go:"GO:0005524"(ATP binding)|go:"GO:0007049"(cell cycle)|go:"GO:0051301"(cell …	refseq:AP_004644.1|refseq:NP_418567.1|go:"GO:0005829"(cytosol)|interpro:IPR001844(Chaperonin Cpn60)|interpro:IPR002423(Chaperonin Cpn60/TCP-1)|uniprotkb:P06139(secondary-ac)|rcsb pdb:1AON|rcsb pdb:1DK7|rcsb pdb:1DKD|rcsb pdb:1FY9|rcsb pdb:1FYA|rcsb pdb:1GR5|rcsb pdb:1GRL|rcsb pdb:1GRU|rcsb pdb:1J4Z|rcsb pdb:1JON|rcsb pdb:1KID|rcsb pdb:1KP8|rcsb pdb:1KPO|rcsb pdb:1LA1|rcsb pdb:1MNF|rcsb pdb:1OEL|r…	psi-mi:"MI:0326"(protein)	psi-mi:"MI:0326"(protein)	taxid:-1	Spoke	-	-	-	-	-	-
uniprotkb:P0A6F9|intact:EBI-369169	uniprotkb:P0A6F5|intact:EBI-543750	uniprotkb:groES(gene name synonym)|uniprotkb:mopB(gene name synonym)|uniprotkb:b4142(locus name)|uniprotkb:Protein Cpn10(gene name synonym)|uniprotkb:groES protein(gene name synonym)|uniprotkb:JW4102(locus name)|uniprotkb:ch10_ecoli(shortlabel)|irefindex:A+FMXuK6J6D5aZ9e3/Srm8bYnhw83333(rogid)	uniprotkb:groEL(gene name synonym)|uniprotkb:mopA(gene name synonym)|uniprotkb:b4143(locus name)|uniprotkb:JW4103(locus name)|uniprotkb:Protein Cpn60(gene name synonym)|uniprotkb:groEL protein(gene name synonym)|uniprotkb:ch60_ecoli(shortlabel)|irefindex:FJSO6rxpU9iq/OVMEaoS3JLtK7083333(rogid)	uniprotkb:groS	uniprotkb:groL	psi-mi:"MI:0055"(fluorescent resonance energy transfer)	Sharma et al. (2008)	pubmed:18394994	taxid:83333("Escherichia coli (strain K12)")	taxid:83333("Escherichia coli (strain K12)")	psi-mi:"MI:0915"(physical association)	psi-mi:"MI:0469"(intact)	intact:EBI-1774611|irefindex:YEL36sBtREwSH6MFWPu6EUAbBK0(rigid)	-	psi-mi:"MI:0684"(ancillary)	psi-mi:"MI:0684"(ancillary)	psi-mi:"MI:0499"(unspecified role)	psi-mi:"MI:0499"(unspecified role)	interpro:IPR001476(Chaperonin Cpn10)|go:"GO:0005829"(cytosol)|refseq:AP_004643.1|refseq:NP_418566.1|uniprotkb:P05380(secondary-ac)|go:"GO:0005515"(protein binding)|rcsb pdb:1AON|rcsb pdb:1EGS|rcsb pdb:1GRU|rcsb pdb:1PCQ|rcsb pdb:1PF9|rcsb pdb:1SVT|rcsb pdb:1SX4|rcsb pdb:2C7C|rcsb pdb:2C7D|uniprotkb:Q2M6G2(secondary-ac)|go:"GO:0005524"(ATP binding)|go:"GO:0007049"(cell cycle)|go:"GO:0051301"(cell …	refseq:AP_004644.1|refseq:NP_418567.1|go:"GO:0005829"(cytosol)|interpro:IPR001844(Chaperonin Cpn60)|interpro:IPR002423(Chaperonin Cpn60/TCP-1)|uniprotkb:P06139(secondary-ac)|rcsb pdb:1AON|rcsb pdb:1DK7|rcsb pdb:1DKD|rcsb pdb:1FY9|rcsb pdb:1FYA|rcsb pdb:1GR5|rcsb pdb:1GRL|rcsb pdb:1GRU|rcsb pdb:1J4Z|rcsb pdb:1JON|rcsb pdb:1KID|rcsb pdb:1KP8|rcsb pdb:1KPO|rcsb pdb:1LA1|rcsb pdb:1MNF|rcsb pdb:1OEL|r…	psi-mi:"MI:0326"(protein)	psi-mi:"MI:0326"(protein)	taxid:-1	Spoke	-	-	-	-	-	-
uniprotkb:P0A6F5|intact:EBI-543750	uniprotkb:P0A6F9|intact:EBI-369169	uniprotkb:groEL(gene name synonym)|uniprotkb:mopA(gene name synonym)|uniprotkb:b4143(locus name)|uniprotkb:JW4103(locus name)|uniprotkb:Protein Cpn60(gene name synonym)|uniprotkb:groEL protein(gene name synonym)|uniprotkb:ch60_ecoli(shortlabel)|irefindex:FJSO6rxpU9iq/OVMEaoS3JLtK7083333(rogid)	uniprotkb:groES(gene name synonym)|uniprotkb:mopB(gene name synonym)|uniprotkb:b4142(locus name)|uniprotkb:Protein Cpn10(gene name synonym)|uniprotkb:groES protein(gene name synonym)|uniprotkb:JW4102(locus name)|uniprotkb:ch10_ecoli(shortlabel)|irefindex:A+FMXuK6J6D5aZ9e3/Srm8bYnhw83333(rogid)	uniprotkb:groL	uniprotkb:groS	psi-mi:"MI:0055"(fluorescent resonance energy transfer)	Sharma et al. (2008)	pubmed:18394994	taxid:83333("Escherichia coli (strain K12)")	taxid:83333("Escherichia coli (strain K12)")	psi-mi:"MI:0407"(direct interaction)	psi-mi:"MI:0469"(intact)	intact:EBI-1774847|irefindex:YEL36sBtREwSH6MFWPu6EUAbBK0(rigid)	-	psi-mi:"MI:0583"(fluorescence donor)	psi-mi:"MI:0584"(fluorescence acceptor)	psi-mi:"MI:0499"(unspecified role)	psi-mi:"MI:0499"(unspecified role)	refseq:AP_004644.1|refseq:NP_418567.1|go:"GO:0005829"(cytosol)|interpro:IPR001844(Chaperonin Cpn60)|interpro:IPR002423(Chaperonin Cpn60/TCP-1)|uniprotkb:P06139(secondary-ac)|rcsb pdb:1AON|rcsb pdb:1DK7|rcsb pdb:1DKD|rcsb pdb:1FY9|rcsb pdb:1FYA|rcsb pdb:1GR5|rcsb pdb:1GRL|rcsb pdb:1GRU|rcsb pdb:1J4Z|rcsb pdb:1JON|rcsb pdb:1KID|rcsb pdb:1KP8|rcsb pdb:1KPO|rcsb pdb:1LA1|rcsb pdb:1MNF|rcsb pdb:1OEL|r…	interpro:IPR001476(Chaperonin Cpn10)|go:"GO:0005829"(cytosol)|refseq:AP_004643.1|refseq:NP_418566.1|uniprotkb:P05380(secondary-ac)|go:"GO:0005515"(protein binding)|rcsb pdb:1AON|rcsb pdb:1EGS|rcsb pdb:1GRU|rcsb pdb:1PCQ|rcsb pdb:1PF9|rcsb pdb:1SVT|rcsb pdb:1SX4|rcsb pdb:2C7C|rcsb pdb:2C7D|uniprotkb:Q2M6G2(secondary-ac)|go:"GO:0005524"(ATP binding)|go:"GO:0007049"(cell cycle)|go:"GO:0051301"(cell …	psi-mi:"MI:0326"(protein)	psi-mi:"MI:0326"(protein)	taxid:-1	-	-	-	-	-	-	-
uniprotkb:P0A6F9|intact:EBI-369169	uniprotkb:P0A6F5|intact:EBI-543750	uniprotkb:groES(gene name synonym)|uniprotkb:mopB(gene name synonym)|uniprotkb:b4142(locus name)|uniprotkb:Protein Cpn10(gene name synonym)|uniprotkb:groES protein(gene name synonym)|uniprotkb:JW4102(locus name)|uniprotkb:ch10_ecoli(shortlabel)|irefindex:A+FMXuK6J6D5aZ9e3/Srm8bYnhw83333(rogid)	uniprotkb:groEL(gene name synonym)|uniprotkb:mopA(gene name synonym)|uniprotkb:b4143(locus name)|uniprotkb:JW4103(locus name)|uniprotkb:Protein Cpn60(gene name synonym)|uniprotkb:groEL protein(gene name synonym)|uniprotkb:ch60_ecoli(shortlabel)|irefindex:FJSO6rxpU9iq/OVMEaoS3JLtK7083333(rogid)	uniprotkb:groS	uniprotkb:groL	psi-mi:"MI:0055"(fluorescent resonance energy transfer)	Sharma et al. (2008)	pubmed:18394994	taxid:83333("Escherichia coli (strain K12)")	taxid:83333("Escherichia coli (strain K12)")	psi-mi:"MI:0915"(physical association)	psi-mi:"MI:0469"(intact)	intact:EBI-1774969|irefindex:YEL36sBtREwSH6MFWPu6EUAbBK0(rigid)	-	psi-mi:"MI:0684"(ancillary)	psi-mi:"MI:0684"(ancillary)	psi-mi:"MI:0499"(unspecified role)	psi-mi:"MI:0499"(unspecified role)	interpro:IPR001476(Chaperonin Cpn10)|go:"GO:0005829"(cytosol)|refseq:AP_004643.1|refseq:NP_418566.1|uniprotkb:P05380(secondary-ac)|go:"GO:0005515"(protein binding)|rcsb pdb:1AON|rcsb pdb:1EGS|rcsb pdb:1GRU|rcsb pdb:1PCQ|rcsb pdb:1PF9|rcsb pdb:1SVT|rcsb pdb:1SX4|rcsb pdb:2C7C|rcsb pdb:2C7D|uniprotkb:Q2M6G2(secondary-ac)|go:"GO:0005524"(ATP binding)|go:"GO:0007049"(cell cycle)|go:"GO:0051301"(cell …	refseq:AP_004644.1|refseq:NP_418567.1|go:"GO:0005829"(cytosol)|interpro:IPR001844(Chaperonin Cpn60)|interpro:IPR002423(Chaperonin Cpn60/TCP-1)|uniprotkb:P06139(secondary-ac)|rcsb pdb:1AON|rcsb pdb:1DK7|rcsb pdb:1DKD|rcsb pdb:1FY9|rcsb pdb:1FYA|rcsb pdb:1GR5|rcsb pdb:1GRL|rcsb pdb:1GRU|rcsb pdb:1J4Z|rcsb pdb:1JON|rcsb pdb:1KID|rcsb pdb:1KP8|rcsb pdb:1KPO|rcsb pdb:1LA1|rcsb pdb:1MNF|rcsb pdb:1OEL|r…	psi-mi:"MI:0326"(protein)	psi-mi:"MI:0326"(protein)	taxid:-1	Spoke	-	-	-	-	-	-
uniprotkb:P0A6F9|intact:EBI-369169	uniprotkb:P0A6F5|intact:EBI-543750	uniprotkb:groES(gene name synonym)|uniprotkb:mopB(gene name synonym)|uniprotkb:b4142(locus name)|uniprotkb:Protein Cpn10(gene name synonym)|uniprotkb:groES protein(gene name synonym)|uniprotkb:JW4102(locus name)|uniprotkb:ch10_ecoli(shortlabel)|irefindex:A+FMXuK6J6D5aZ9e3/Srm8bYnhw83333(rogid)	uniprotkb:groEL(gene name synonym)|uniprotkb:mopA(gene name synonym)|uniprotkb:b4143(locus name)|uniprotkb:JW4103(locus name)|uniprotkb:Protein Cpn60(gene name synonym)|uniprotkb:groEL protein(gene name synonym)|uniprotkb:ch60_ecoli(shortlabel)|irefindex:FJSO6rxpU9iq/OVMEaoS3JLtK7083333(rogid)	uniprotkb:groS	uniprotkb:groL	psi-mi:"MI:0071"(molecular sieving)	Horowitz et al. (1999)	pubmed:10077571	taxid:83333("Escherichia coli (strain K12)")	taxid:83333("Escherichia coli (strain K12)")	psi-mi:"MI:0407"(direct interaction)	psi-mi:"MI:0469"(intact)	intact:EBI-2118000|irefindex:YEL36sBtREwSH6MFWPu6EUAbBK0(rigid)	-	psi-mi:"MI:0497"(neutral component)	psi-mi:"MI:0497"(neutral component)	psi-mi:"MI:0499"(unspecified role)	psi-mi:"MI:0499"(unspecified role)	interpro:IPR001476(Chaperonin Cpn10)|go:"GO:0005829"(cytosol)|refseq:AP_004643.1|refseq:NP_418566.1|uniprotkb:P05380(secondary-ac)|go:"GO:0005515"(protein binding)|rcsb pdb:1AON|rcsb pdb:1EGS|rcsb pdb:1GRU|rcsb pdb:1PCQ|rcsb pdb:1PF9|rcsb pdb:1SVT|rcsb pdb:1SX4|rcsb pdb:2C7C|rcsb pdb:2C7D|uniprotkb:Q2M6G2(secondary-ac)|go:"GO:0005524"(ATP binding)|go:"GO:0007049"(cell cycle)|go:"GO:0051301"(cell …	refseq:AP_004644.1|refseq:NP_418567.1|go:"GO:0005829"(cytosol)|interpro:IPR001844(Chaperonin Cpn60)|interpro:IPR002423(Chaperonin Cpn60/TCP-1)|uniprotkb:P06139(secondary-ac)|rcsb pdb:1AON|rcsb pdb:1DK7|rcsb pdb:1DKD|rcsb pdb:1FY9|rcsb pdb:1FYA|rcsb pdb:1GR5|rcsb pdb:1GRL|rcsb pdb:1GRU|rcsb pdb:1J4Z|rcsb pdb:1JON|rcsb pdb:1KID|rcsb pdb:1KP8|rcsb pdb:1KPO|rcsb pdb:1LA1|rcsb pdb:1MNF|rcsb pdb:1OEL|r…	psi-mi:"MI:0326"(protein)	psi-mi:"MI:0326"(protein)	taxid:-1	-	-	-	-	-	-	-
uniprotkb:P0A6F9|intact:EBI-369169	uniprotkb:P0A6F5|intact:EBI-543750	uniprotkb:groES(gene name synonym)|uniprotkb:mopB(gene name synonym)|uniprotkb:b4142(locus name)|uniprotkb:Protein Cpn10(gene name synonym)|uniprotkb:groES protein(gene name synonym)|uniprotkb:JW4102(locus name)|uniprotkb:ch10_ecoli(shortlabel)|irefindex:A+FMXuK6J6D5aZ9e3/Srm8bYnhw83333(rogid)	uniprotkb:groEL(gene name synonym)|uniprotkb:mopA(gene name synonym)|uniprotkb:b4143(locus name)|uniprotkb:JW4103(locus name)|uniprotkb:Protein Cpn60(gene name synonym)|uniprotkb:groEL protein(gene name synonym)|uniprotkb:ch60_ecoli(shortlabel)|irefindex:FJSO6rxpU9iq/OVMEaoS3JLtK7083333(rogid)	uniprotkb:groS	uniprotkb:groL	psi-mi:"MI:0405"(competition binding)	Horowitz et al. (1999)	pubmed:10077571	taxid:83333("Escherichia coli (strain K12)")	taxid:83333("Escherichia coli (strain K12)")	psi-mi:"MI:0407"(direct interaction)	psi-mi:"MI:0469"(intact)	intact:EBI-2118881|irefindex:YEL36sBtREwSH6MFWPu6EUAbBK0(rigid)	-	psi-mi:"MI:0497"(neutral component)	psi-mi:"MI:0497"(neutral component)	psi-mi:"MI:0499"(unspecified role)	psi-mi:"MI:0499"(unspecified role)	interpro:IPR001476(Chaperonin Cpn10)|go:"GO:0005829"(cytosol)|refseq:AP_004643.1|refseq:NP_418566.1|uniprotkb:P05380(secondary-ac)|go:"GO:0005515"(protein binding)|rcsb pdb:1AON|rcsb pdb:1EGS|rcsb pdb:1GRU|rcsb pdb:1PCQ|rcsb pdb:1PF9|rcsb pdb:1SVT|rcsb pdb:1SX4|rcsb pdb:2C7C|rcsb pdb:2C7D|uniprotkb:Q2M6G2(secondary-ac)|go:"GO:0005524"(ATP binding)|go:"GO:0007049"(cell cycle)|go:"GO:0051301"(cell …	refseq:AP_004644.1|refseq:NP_418567.1|go:"GO:0005829"(cytosol)|interpro:IPR001844(Chaperonin Cpn60)|interpro:IPR002423(Chaperonin Cpn60/TCP-1)|uniprotkb:P06139(secondary-ac)|rcsb pdb:1AON|rcsb pdb:1DK7|rcsb pdb:1DKD|rcsb pdb:1FY9|rcsb pdb:1FYA|rcsb pdb:1GR5|rcsb pdb:1GRL|rcsb pdb:1GRU|rcsb pdb:1J4Z|rcsb pdb:1JON|rcsb pdb:1KID|rcsb pdb:1KP8|rcsb pdb:1KPO|rcsb pdb:1LA1|rcsb pdb:1MNF|rcsb pdb:1OEL|r…	psi-mi:"MI:0326"(protein)	psi-mi:"MI:0326"(protein)	taxid:-1	Spoke	-	-	-	-	-	-
AT1G72550	AT4G39280	NP_416228.1	NP_416229.1
uniprotkb:P08312|intact:EBI-555676	uniprotkb:P07395|intact:EBI-555713	uniprotkb:Phenylalanine--tRNA ligase alpha chain(gene name synonym)|uniprotkb:b1714(locus name)|uniprotkb:JW5277(locus name)|uniprotkb:syfa_ecoli(shortlabel)|irefindex:eV+Rg+AxfgspeBFuYqBWlca5Tt883333(rogid)	uniprotkb:Phenylalanine--tRNA ligase beta chain(gene name synonym)|uniprotkb:b1713(locus name)|uniprotkb:JW1703(locus name)|uniprotkb:syfb_ecoli(shortlabel)|irefindex:Af02mpgvY8GRX9ardN162iq3/uY83333(rogid)	uniprotkb:pheS	uniprotkb:pheT	psi-mi:"MI:0276"(blue native page)	Lasserre et al. (2006)	pubmed:16858726	taxid:83333("Escherichia coli (strain K12)")	taxid:83333("Escherichia coli (strain K12)")	psi-mi:"MI:0915"(physical association)	psi-mi:"MI:0469"(intact)	intact:EBI-906647|irefindex:gjQMZAR0PvMbhMK1UhZ71dK2+o8(rigid)	-	psi-mi:"MI:0497"(neutral component)	psi-mi:"MI:0497"(neutral component)	psi-mi:"MI:0499"(unspecified role)	psi-mi:"MI:0499"(unspecified role)	interpro:IPR004188(Phenylalanyl-tRNA synthetase, class II, N-terminal)|interpro:IPR004529(Phenylalanyl-tRNA synthetase, class IIc, alpha subunit)|interpro:IPR002319(Phenylalanyl-tRNA synthetase, class IIc)|interpro:IPR006195(Aminoacyl-tRNA synthetase, class II)|uniprotkb:P78233(secondary-ac)|uniprotkb:Q59406(secondary-ac)|refseq:AP_002334.1|refseq:NP_416229.1|go:"GO:0005515"(protein binding)|go:"…	interpro:IPR004532(Phenylalanyl-tRNA synthetase, class IIc, beta subunit, bacterial)|interpro:IPR002547(tRNA-binding region)|uniprotkb:Q59407(secondary-ac)|interpro:IPR005146(B3/B4 tRNA-binding domain)|interpro:IPR005147(tRNA synthetase, B5)|interpro:IPR005121(Phenylalanyl-tRNA synthetase, beta subunit, ferrodoxin-fold anticodon-binding)|refseq:AP_002333.1|refseq:NP_416228.1|go:"GO:0005515"(prote…	psi-mi:"MI:0326"(protein)	psi-mi:"MI:0326"(protein)	taxid:562(Escherichia coli)	-	-	-	-	-	-	-
uniprotkb:P07395|intact:EBI-555713	uniprotkb:P08312|intact:EBI-555676	uniprotkb:Phenylalanine--tRNA ligase beta chain(gene name synonym)|uniprotkb:b1713(locus name)|uniprotkb:JW1703(locus name)|uniprotkb:syfb_ecoli(shortlabel)|irefindex:Af02mpgvY8GRX9ardN162iq3/uY83333(rogid)	uniprotkb:Phenylalanine--tRNA ligase alpha chain(gene name synonym)|uniprotkb:b1714(locus name)|uniprotkb:JW5277(locus name)|uniprotkb:syfa_ecoli(shortlabel)|irefindex:eV+Rg+AxfgspeBFuYqBWlca5Tt883333(rogid)	uniprotkb:pheT	uniprotkb:pheS	psi-mi:"MI:0096"(pull down)	Butland et al. (2005)	pubmed:15690043	taxid:83333("Escherichia coli (strain K12)")	taxid:83333("Escherichia coli (strain K12)")	psi-mi:"MI:0915"(physical association)	psi-mi:"MI:0469"(intact)	intact:EBI-880513|irefindex:gjQMZAR0PvMbhMK1UhZ71dK2+o8(rigid)	-	psi-mi:"MI:0496"(bait)	psi-mi:"MI:0498"(prey)	psi-mi:"MI:0499"(unspecified role)	psi-mi:"MI:0499"(unspecified role)	interpro:IPR004532(Phenylalanyl-tRNA synthetase, class IIc, beta subunit, bacterial)|interpro:IPR002547(tRNA-binding region)|uniprotkb:Q59407(secondary-ac)|interpro:IPR005146(B3/B4 tRNA-binding domain)|interpro:IPR005147(tRNA synthetase, B5)|interpro:IPR005121(Phenylalanyl-tRNA synthetase, beta subunit, ferrodoxin-fold anticodon-binding)|refseq:AP_002333.1|refseq:NP_416228.1|go:"GO:0005515"(prote…	interpro:IPR004188(Phenylalanyl-tRNA synthetase, class II, N-terminal)|interpro:IPR004529(Phenylalanyl-tRNA synthetase, class IIc, alpha subunit)|interpro:IPR002319(Phenylalanyl-tRNA synthetase, class IIc)|interpro:IPR006195(Aminoacyl-tRNA synthetase, class II)|uniprotkb:P78233(secondary-ac)|uniprotkb:Q59406(secondary-ac)|refseq:AP_002334.1|refseq:NP_416229.1|go:"GO:0005515"(protein binding)|go:"…	psi-mi:"MI:0326"(protein)	psi-mi:"MI:0326"(protein)	taxid:562(Escherichia coli)	-	-	-	-	-	-	-
uniprotkb:P08312|intact:EBI-555676	uniprotkb:P07395|intact:EBI-555713	uniprotkb:Phenylalanine--tRNA ligase alpha chain(gene name synonym)|uniprotkb:b1714(locus name)|uniprotkb:JW5277(locus name)|uniprotkb:syfa_ecoli(shortlabel)|irefindex:eV+Rg+AxfgspeBFuYqBWlca5Tt883333(rogid)	uniprotkb:Phenylalanine--tRNA ligase beta chain(gene name synonym)|uniprotkb:b1713(locus name)|uniprotkb:JW1703(locus name)|uniprotkb:syfb_ecoli(shortlabel)|irefindex:Af02mpgvY8GRX9ardN162iq3/uY83333(rogid)	uniprotkb:pheS	uniprotkb:pheT	psi-mi:"MI:0096"(pull down)	Butland et al. (2005)	pubmed:15690043	taxid:83333("Escherichia coli (strain K12)")	taxid:83333("Escherichia coli (strain K12)")	psi-mi:"MI:0915"(physical association)	psi-mi:"MI:0469"(intact)	intact:EBI-889336|irefindex:gjQMZAR0PvMbhMK1UhZ71dK2+o8(rigid)	-	psi-mi:"MI:0496"(bait)	psi-mi:"MI:0498"(prey)	psi-mi:"MI:0499"(unspecified role)	psi-mi:"MI:0499"(unspecified role)	interpro:IPR004188(Phenylalanyl-tRNA synthetase, class II, N-terminal)|interpro:IPR004529(Phenylalanyl-tRNA synthetase, class IIc, alpha subunit)|interpro:IPR002319(Phenylalanyl-tRNA synthetase, class IIc)|interpro:IPR006195(Aminoacyl-tRNA synthetase, class II)|uniprotkb:P78233(secondary-ac)|uniprotkb:Q59406(secondary-ac)|refseq:AP_002334.1|refseq:NP_416229.1|go:"GO:0005515"(protein binding)|go:"…	interpro:IPR004532(Phenylalanyl-tRNA synthetase, class IIc, beta subunit, bacterial)|interpro:IPR002547(tRNA-binding region)|uniprotkb:Q59407(secondary-ac)|interpro:IPR005146(B3/B4 tRNA-binding domain)|interpro:IPR005147(tRNA synthetase, B5)|interpro:IPR005121(Phenylalanyl-tRNA synthetase, beta subunit, ferrodoxin-fold anticodon-binding)|refseq:AP_002333.1|refseq:NP_416228.1|go:"GO:0005515"(prote…	psi-mi:"MI:0326"(protein)	psi-mi:"MI:0326"(protein)	taxid:562(Escherichia coli)	-	-	-	-	-	-	-
uniprotkb:P07395|intact:EBI-555713	uniprotkb:P08312|intact:EBI-555676	uniprotkb:Phenylalanine--tRNA ligase beta chain(gene name synonym)|uniprotkb:b1713(locus name)|uniprotkb:JW1703(locus name)|uniprotkb:syfb_ecoli(shortlabel)|irefindex:Af02mpgvY8GRX9ardN162iq3/uY83333(rogid)	uniprotkb:Phenylalanine--tRNA ligase alpha chain(gene name synonym)|uniprotkb:b1714(locus name)|uniprotkb:JW5277(locus name)|uniprotkb:syfa_ecoli(shortlabel)|irefindex:eV+Rg+AxfgspeBFuYqBWlca5Tt883333(rogid)	uniprotkb:pheT	uniprotkb:pheS	psi-mi:"MI:0096"(pull down)	Butland et al. (2005)	pubmed:15690043	taxid:83333("Escherichia coli (strain K12)")	taxid:83333("Escherichia coli (strain K12)")	psi-mi:"MI:0914"(association)	psi-mi:"MI:0469"(intact)	intact:EBI-894357|irefindex:gjQMZAR0PvMbhMK1UhZ71dK2+o8(rigid)	-	psi-mi:"MI:0496"(bait)	psi-mi:"MI:0498"(prey)	psi-mi:"MI:0499"(unspecified role)	psi-mi:"MI:0499"(unspecified role)	interpro:IPR004532(Phenylalanyl-tRNA synthetase, class IIc, beta subunit, bacterial)|interpro:IPR002547(tRNA-binding region)|uniprotkb:Q59407(secondary-ac)|interpro:IPR005146(B3/B4 tRNA-binding domain)|interpro:IPR005147(tRNA synthetase, B5)|interpro:IPR005121(Phenylalanyl-tRNA synthetase, beta subunit, ferrodoxin-fold anticodon-binding)|refseq:AP_002333.1|refseq:NP_416228.1|go:"GO:0005515"(prote…	interpro:IPR004188(Phenylalanyl-tRNA synthetase, class II, N-terminal)|interpro:IPR004529(Phenylalanyl-tRNA synthetase, class IIc, alpha subunit)|interpro:IPR002319(Phenylalanyl-tRNA synthetase, class IIc)|interpro:IPR006195(Aminoacyl-tRNA synthetase, class II)|uniprotkb:P78233(secondary-ac)|uniprotkb:Q59406(secondary-ac)|refseq:AP_002334.1|refseq:NP_416229.1|go:"GO:0005515"(protein binding)|go:"…	psi-mi:"MI:0326"(protein)	psi-mi:"MI:0326"(protein)	taxid:562(Escherichia coli)	Spoke	-	-	-	-	-	-
uniprotkb:P08312|intact:EBI-555676	uniprotkb:P07395|intact:EBI-555713	uniprotkb:Phenylalanine--tRNA ligase alpha chain(gene name synonym)|uniprotkb:b1714(locus name)|uniprotkb:JW5277(locus name)|uniprotkb:syfa_ecoli(shortlabel)|irefindex:eV+Rg+AxfgspeBFuYqBWlca5Tt883333(rogid)	uniprotkb:Phenylalanine--tRNA ligase beta chain(gene name synonym)|uniprotkb:b1713(locus name)|uniprotkb:JW1703(locus name)|uniprotkb:syfb_ecoli(shortlabel)|irefindex:Af02mpgvY8GRX9ardN162iq3/uY83333(rogid)	uniprotkb:pheS	uniprotkb:pheT	psi-mi:"MI:0404"(comigration in non denaturing gel electrophoresis)	Pan et al.	imex:IM-9154|pubmed:unassigned104	taxid:83333("Escherichia coli (strain K12)")	taxid:83333("Escherichia coli (strain K12)")	psi-mi:"MI:0915"(physical association)	psi-mi:"MI:0469"(intact)	intact:EBI-1770961|irefindex:gjQMZAR0PvMbhMK1UhZ71dK2+o8(rigid)	-	psi-mi:"MI:0497"(neutral component)	psi-mi:"MI:0497"(neutral component)	psi-mi:"MI:0499"(unspecified role)	psi-mi:"MI:0499"(unspecified role)	interpro:IPR004188(Phenylalanyl-tRNA synthetase, class II, N-terminal)|interpro:IPR004529(Phenylalanyl-tRNA synthetase, class IIc, alpha subunit)|interpro:IPR002319(Phenylalanyl-tRNA synthetase, class IIc)|interpro:IPR006195(Aminoacyl-tRNA synthetase, class II)|uniprotkb:P78233(secondary-ac)|uniprotkb:Q59406(secondary-ac)|refseq:AP_002334.1|refseq:NP_416229.1|go:"GO:0005515"(protein binding)|go:"…	interpro:IPR004532(Phenylalanyl-tRNA synthetase, class IIc, beta subunit, bacterial)|interpro:IPR002547(tRNA-binding region)|uniprotkb:Q59407(secondary-ac)|interpro:IPR005146(B3/B4 tRNA-binding domain)|interpro:IPR005147(tRNA synthetase, B5)|interpro:IPR005121(Phenylalanyl-tRNA synthetase, beta subunit, ferrodoxin-fold anticodon-binding)|refseq:AP_002333.1|refseq:NP_416228.1|go:"GO:0005515"(prote…	psi-mi:"MI:0326"(protein)	psi-mi:"MI:0326"(protein)	taxid:562(Escherichia coli)	-	-	-	-	-	-	-
AT4G21710	AT4G35800	NP_418414.1	NP_418415.1
uniprotkb:P0A8V2|intact:EBI-544996	uniprotkb:P0A8T7|intact:EBI-543604	uniprotkb:groN(gene name synonym)|uniprotkb:nitB(gene name synonym)|uniprotkb:rif(gene name synonym)|uniprotkb:ron(gene name synonym)|uniprotkb:stl(gene name synonym)|uniprotkb:stv(gene name synonym)|uniprotkb:tabD(gene name synonym)|uniprotkb:b3987(locus name)|uniprotkb:Transcriptase subunit beta(gene name synonym)|uniprotkb:RNA polymerase subunit beta(gene name synonym)|uniprotkb:JW3950(locus n…	uniprotkb:tabB(gene name synonym)|uniprotkb:b3988(locus name)|uniprotkb:JW3951(locus name)|uniprotkb:Transcriptase subunit beta'(gene name synonym)|uniprotkb:RNA polymerase subunit beta'(gene name synonym)|uniprotkb:rpoc_ecoli(shortlabel)|irefindex:9pJhkQ5Z3pWbDxHCGMf5siO0/DQ83333(rogid)	uniprotkb:rpoB	uniprotkb:rpoC	psi-mi:"MI:0096"(pull down)	Butland et al. (2005)	pubmed:15690043	taxid:83333("Escherichia coli (strain K12)")	taxid:83333("Escherichia coli (strain K12)")	psi-mi:"MI:0914"(association)	psi-mi:"MI:0469"(intact)	intact:EBI-879304|irefindex:M+y8/tYBOLvkBkObuBzSD6ekuuc(rigid)	-	psi-mi:"MI:0496"(bait)	psi-mi:"MI:0498"(prey)	psi-mi:"MI:0499"(unspecified role)	psi-mi:"MI:0499"(unspecified role)	refseq:AP_003832.1|refseq:NP_418414.1|interpro:IPR007121(RNA polymerase, beta subunit, conserved site)|interpro:IPR007644(RNA polymerase, beta subunit, protrusion)|interpro:IPR007642(RNA polymerase Rpb2, domain 2)|interpro:IPR007645(RNA polymerase Rpb2, domain 3)|interpro:IPR007120(DNA-directed RNA polymerase, subunit 2, domain 6)|interpro:IPR007641(RNA polymerase Rpb2, domain 7)|interpro:IPR0102…	refseq:AP_003831.1|refseq:NP_418415.1|uniprotkb:P78134(secondary-ac)|interpro:IPR000722(RNA polymerase, alpha subunit)|interpro:IPR007080(RNA polymerase Rpb1, domain 1)|interpro:IPR007066(RNA polymerase Rpb1, domain 3)|interpro:IPR007083(RNA polymerase Rpb1, domain 4)|interpro:IPR007081(RNA polymerase Rpb1, domain 5)|interpro:IPR006592(RNA polymerase, N-terminal)|uniprotkb:P00577(secondary-ac)|un…	psi-mi:"MI:0326"(protein)	psi-mi:"MI:0326"(protein)	taxid:562(Escherichia coli)	Spoke	-	-	-	-	-	-
uniprotkb:P0A8T7|intact:EBI-543604	uniprotkb:P0A8V2|intact:EBI-544996	uniprotkb:tabB(gene name synonym)|uniprotkb:b3988(locus name)|uniprotkb:JW3951(locus name)|uniprotkb:Transcriptase subunit beta'(gene name synonym)|uniprotkb:RNA polymerase subunit beta'(gene name synonym)|uniprotkb:rpoc_ecoli(shortlabel)|irefindex:9pJhkQ5Z3pWbDxHCGMf5siO0/DQ83333(rogid)	uniprotkb:groN(gene name synonym)|uniprotkb:nitB(gene name synonym)|uniprotkb:rif(gene name synonym)|uniprotkb:ron(gene name synonym)|uniprotkb:stl(gene name synonym)|uniprotkb:stv(gene name synonym)|uniprotkb:tabD(gene name synonym)|uniprotkb:b3987(locus name)|uniprotkb:Transcriptase subunit beta(gene name synonym)|uniprotkb:RNA polymerase subunit beta(gene name synonym)|uniprotkb:JW3950(locus n…	uniprotkb:rpoC	uniprotkb:rpoB	psi-mi:"MI:0096"(pull down)	Butland et al. (2005)	pubmed:15690043	taxid:83333("Escherichia coli (strain K12)")	taxid:83333("Escherichia coli (strain K12)")	psi-mi:"MI:0914"(association)	psi-mi:"MI:0469"(intact)	intact:EBI-883046|irefindex:M+y8/tYBOLvkBkObuBzSD6ekuuc(rigid)	-	psi-mi:"MI:0496"(bait)	psi-mi:"MI:0498"(prey)	psi-mi:"MI:0499"(unspecified role)	psi-mi:"MI:0499"(unspecified role)	refseq:AP_003831.1|refseq:NP_418415.1|uniprotkb:P78134(secondary-ac)|interpro:IPR000722(RNA polymerase, alpha subunit)|interpro:IPR007080(RNA polymerase Rpb1, domain 1)|interpro:IPR007066(RNA polymerase Rpb1, domain 3)|interpro:IPR007083(RNA polymerase Rpb1, domain 4)|interpro:IPR007081(RNA polymerase Rpb1, domain 5)|interpro:IPR006592(RNA polymerase, N-terminal)|uniprotkb:P00577(secondary-ac)|un…	refseq:AP_003832.1|refseq:NP_418414.1|interpro:IPR007121(RNA polymerase, beta subunit, conserved site)|interpro:IPR007644(RNA polymerase, beta subunit, protrusion)|interpro:IPR007642(RNA polymerase Rpb2, domain 2)|interpro:IPR007645(RNA polymerase Rpb2, domain 3)|interpro:IPR007120(DNA-directed RNA polymerase, subunit 2, domain 6)|interpro:IPR007641(RNA polymerase Rpb2, domain 7)|interpro:IPR0102…	psi-mi:"MI:0326"(protein)	psi-mi:"MI:0326"(protein)	taxid:562(Escherichia coli)	Spoke	-	-	-	-	-	-
uniprotkb:P0A8V2|intact:EBI-544996	uniprotkb:P0A8T7|intact:EBI-543604	uniprotkb:groN(gene name synonym)|uniprotkb:nitB(gene name synonym)|uniprotkb:rif(gene name synonym)|uniprotkb:ron(gene name synonym)|uniprotkb:stl(gene name synonym)|uniprotkb:stv(gene name synonym)|uniprotkb:tabD(gene name synonym)|uniprotkb:b3987(locus name)|uniprotkb:Transcriptase subunit beta(gene name synonym)|uniprotkb:RNA polymerase subunit beta(gene name synonym)|uniprotkb:JW3950(locus n…	uniprotkb:tabB(gene name synonym)|uniprotkb:b3988(locus name)|uniprotkb:JW3951(locus name)|uniprotkb:Transcriptase subunit beta'(gene name synonym)|uniprotkb:RNA polymerase subunit beta'(gene name synonym)|uniprotkb:rpoc_ecoli(shortlabel)|irefindex:9pJhkQ5Z3pWbDxHCGMf5siO0/DQ83333(rogid)	uniprotkb:rpoB	uniprotkb:rpoC	psi-mi:"MI:0096"(pull down)	Butland et al. (2005)	pubmed:15690043	taxid:83333("Escherichia coli (strain K12)")	taxid:83333("Escherichia coli (strain K12)")	psi-mi:"MI:0914"(association)	psi-mi:"MI:0469"(intact)	intact:EBI-883170|irefindex:M+y8/tYBOLvkBkObuBzSD6ekuuc(rigid)	-	psi-mi:"MI:0496"(bait)	psi-mi:"MI:0498"(prey)	psi-mi:"MI:0499"(unspecified role)	psi-mi:"MI:0499"(unspecified role)	refseq:AP_003832.1|refseq:NP_418414.1|interpro:IPR007121(RNA polymerase, beta subunit, conserved site)|interpro:IPR007644(RNA polymerase, beta subunit, protrusion)|interpro:IPR007642(RNA polymerase Rpb2, domain 2)|interpro:IPR007645(RNA polymerase Rpb2, domain 3)|interpro:IPR007120(DNA-directed RNA polymerase, subunit 2, domain 6)|interpro:IPR007641(RNA polymerase Rpb2, domain 7)|interpro:IPR0102…	refseq:AP_003831.1|refseq:NP_418415.1|uniprotkb:P78134(secondary-ac)|interpro:IPR000722(RNA polymerase, alpha subunit)|interpro:IPR007080(RNA polymerase Rpb1, domain 1)|interpro:IPR007066(RNA polymerase Rpb1, domain 3)|interpro:IPR007083(RNA polymerase Rpb1, domain 4)|interpro:IPR007081(RNA polymerase Rpb1, domain 5)|interpro:IPR006592(RNA polymerase, N-terminal)|uniprotkb:P00577(secondary-ac)|un…	psi-mi:"MI:0326"(protein)	psi-mi:"MI:0326"(protein)	taxid:562(Escherichia coli)	Spoke	-	-	-	-	-	-
uniprotkb:P0A8T7|intact:EBI-543604	uniprotkb:P0A8V2|intact:EBI-544996	uniprotkb:tabB(gene name synonym)|uniprotkb:b3988(locus name)|uniprotkb:JW3951(locus name)|uniprotkb:Transcriptase subunit beta'(gene name synonym)|uniprotkb:RNA polymerase subunit beta'(gene name synonym)|uniprotkb:rpoc_ecoli(shortlabel)|irefindex:9pJhkQ5Z3pWbDxHCGMf5siO0/DQ83333(rogid)	uniprotkb:groN(gene name synonym)|uniprotkb:nitB(gene name synonym)|uniprotkb:rif(gene name synonym)|uniprotkb:ron(gene name synonym)|uniprotkb:stl(gene name synonym)|uniprotkb:stv(gene name synonym)|uniprotkb:tabD(gene name synonym)|uniprotkb:b3987(locus name)|uniprotkb:Transcriptase subunit beta(gene name synonym)|uniprotkb:RNA polymerase subunit beta(gene name synonym)|uniprotkb:JW3950(locus n…	uniprotkb:rpoC	uniprotkb:rpoB	psi-mi:"MI:0096"(pull down)	Butland et al. (2005)	pubmed:15690043	taxid:83333("Escherichia coli (strain K12)")	taxid:83333("Escherichia coli (strain K12)")	psi-mi:"MI:0914"(association)	psi-mi:"MI:0469"(intact)	intact:EBI-879261|irefindex:M+y8/tYBOLvkBkObuBzSD6ekuuc(rigid)	-	psi-mi:"MI:0496"(bait)	psi-mi:"MI:0498"(prey)	psi-mi:"MI:0499"(unspecified role)	psi-mi:"MI:0499"(unspecified role)	refseq:AP_003831.1|refseq:NP_418415.1|uniprotkb:P78134(secondary-ac)|interpro:IPR000722(RNA polymerase, alpha subunit)|interpro:IPR007080(RNA polymerase Rpb1, domain 1)|interpro:IPR007066(RNA polymerase Rpb1, domain 3)|interpro:IPR007083(RNA polymerase Rpb1, domain 4)|interpro:IPR007081(RNA polymerase Rpb1, domain 5)|interpro:IPR006592(RNA polymerase, N-terminal)|uniprotkb:P00577(secondary-ac)|un…	refseq:AP_003832.1|refseq:NP_418414.1|interpro:IPR007121(RNA polymerase, beta subunit, conserved site)|interpro:IPR007644(RNA polymerase, beta subunit, protrusion)|interpro:IPR007642(RNA polymerase Rpb2, domain 2)|interpro:IPR007645(RNA polymerase Rpb2, domain 3)|interpro:IPR007120(DNA-directed RNA polymerase, subunit 2, domain 6)|interpro:IPR007641(RNA polymerase Rpb2, domain 7)|interpro:IPR0102…	psi-mi:"MI:0326"(protein)	psi-mi:"MI:0326"(protein)	taxid:562(Escherichia coli)	Spoke	-	-	-	-	-	-
uniprotkb:P0A8V2|intact:EBI-544996	uniprotkb:P0A8T7|intact:EBI-543604	uniprotkb:groN(gene name synonym)|uniprotkb:nitB(gene name synonym)|uniprotkb:rif(gene name synonym)|uniprotkb:ron(gene name synonym)|uniprotkb:stl(gene name synonym)|uniprotkb:stv(gene name synonym)|uniprotkb:tabD(gene name synonym)|uniprotkb:b3987(locus name)|uniprotkb:Transcriptase subunit beta(gene name synonym)|uniprotkb:RNA polymerase subunit beta(gene name synonym)|uniprotkb:JW3950(locus n…	uniprotkb:tabB(gene name synonym)|uniprotkb:b3988(locus name)|uniprotkb:JW3951(locus name)|uniprotkb:Transcriptase subunit beta'(gene name synonym)|uniprotkb:RNA polymerase subunit beta'(gene name synonym)|uniprotkb:rpoc_ecoli(shortlabel)|irefindex:9pJhkQ5Z3pWbDxHCGMf5siO0/DQ83333(rogid)	uniprotkb:rpoB	uniprotkb:rpoC	psi-mi:"MI:0096"(pull down)	Arifuzzaman et al. (2006)	pubmed:16606699	taxid:83333("Escherichia coli (strain K12)")	taxid:83333("Escherichia coli (strain K12)")	psi-mi:"MI:0914"(association)	psi-mi:"MI:0469"(intact)	intact:EBI-1147178|irefindex:M+y8/tYBOLvkBkObuBzSD6ekuuc(rigid)	-	psi-mi:"MI:0496"(bait)	psi-mi:"MI:0498"(prey)	psi-mi:"MI:0499"(unspecified role)	psi-mi:"MI:0499"(unspecified role)	refseq:AP_003832.1|refseq:NP_418414.1|interpro:IPR007121(RNA polymerase, beta subunit, conserved site)|interpro:IPR007644(RNA polymerase, beta subunit, protrusion)|interpro:IPR007642(RNA polymerase Rpb2, domain 2)|interpro:IPR007645(RNA polymerase Rpb2, domain 3)|interpro:IPR007120(DNA-directed RNA polymerase, subunit 2, domain 6)|interpro:IPR007641(RNA polymerase Rpb2, domain 7)|interpro:IPR0102…	refseq:AP_003831.1|refseq:NP_418415.1|uniprotkb:P78134(secondary-ac)|interpro:IPR000722(RNA polymerase, alpha subunit)|interpro:IPR007080(RNA polymerase Rpb1, domain 1)|interpro:IPR007066(RNA polymerase Rpb1, domain 3)|interpro:IPR007083(RNA polymerase Rpb1, domain 4)|interpro:IPR007081(RNA polymerase Rpb1, domain 5)|interpro:IPR006592(RNA polymerase, N-terminal)|uniprotkb:P00577(secondary-ac)|un…	psi-mi:"MI:0326"(protein)	psi-mi:"MI:0326"(protein)	taxid:562(Escherichia coli)	Spoke	-	-	-	-	-	-
uniprotkb:P0A8T7|intact:EBI-543604	uniprotkb:P0A8V2|intact:EBI-544996	uniprotkb:tabB(gene name synonym)|uniprotkb:b3988(locus name)|uniprotkb:JW3951(locus name)|uniprotkb:Transcriptase subunit beta'(gene name synonym)|uniprotkb:RNA polymerase subunit beta'(gene name synonym)|uniprotkb:rpoc_ecoli(shortlabel)|irefindex:9pJhkQ5Z3pWbDxHCGMf5siO0/DQ83333(rogid)	uniprotkb:groN(gene name synonym)|uniprotkb:nitB(gene name synonym)|uniprotkb:rif(gene name synonym)|uniprotkb:ron(gene name synonym)|uniprotkb:stl(gene name synonym)|uniprotkb:stv(gene name synonym)|uniprotkb:tabD(gene name synonym)|uniprotkb:b3987(locus name)|uniprotkb:Transcriptase subunit beta(gene name synonym)|uniprotkb:RNA polymerase subunit beta(gene name synonym)|uniprotkb:JW3950(locus n…	uniprotkb:rpoC	uniprotkb:rpoB	psi-mi:"MI:0096"(pull down)	Arifuzzaman et al. (2006)	pubmed:16606699	taxid:83333("Escherichia coli (strain K12)")	taxid:83333("Escherichia coli (strain K12)")	psi-mi:"MI:0914"(association)	psi-mi:"MI:0469"(intact)	intact:EBI-1147184|irefindex:M+y8/tYBOLvkBkObuBzSD6ekuuc(rigid)	-	psi-mi:"MI:0496"(bait)	psi-mi:"MI:0498"(prey)	psi-mi:"MI:0499"(unspecified role)	psi-mi:"MI:0499"(unspecified role)	refseq:AP_003831.1|refseq:NP_418415.1|uniprotkb:P78134(secondary-ac)|interpro:IPR000722(RNA polymerase, alpha subunit)|interpro:IPR007080(RNA polymerase Rpb1, domain 1)|interpro:IPR007066(RNA polymerase Rpb1, domain 3)|interpro:IPR007083(RNA polymerase Rpb1, domain 4)|interpro:IPR007081(RNA polymerase Rpb1, domain 5)|interpro:IPR006592(RNA polymerase, N-terminal)|uniprotkb:P00577(secondary-ac)|un…	refseq:AP_003832.1|refseq:NP_418414.1|interpro:IPR007121(RNA polymerase, beta subunit, conserved site)|interpro:IPR007644(RNA polymerase, beta subunit, protrusion)|interpro:IPR007642(RNA polymerase Rpb2, domain 2)|interpro:IPR007645(RNA polymerase Rpb2, domain 3)|interpro:IPR007120(DNA-directed RNA polymerase, subunit 2, domain 6)|interpro:IPR007641(RNA polymerase Rpb2, domain 7)|interpro:IPR0102…	psi-mi:"MI:0326"(protein)	psi-mi:"MI:0326"(protein)	taxid:562(Escherichia coli)	Spoke	-	-	-	-	-	-
uniprotkb:P0A8T7|intact:EBI-543604	uniprotkb:P0A8V2|intact:EBI-544996	uniprotkb:tabB(gene name synonym)|uniprotkb:b3988(locus name)|uniprotkb:JW3951(locus name)|uniprotkb:Transcriptase subunit beta'(gene name synonym)|uniprotkb:RNA polymerase subunit beta'(gene name synonym)|uniprotkb:rpoc_ecoli(shortlabel)|irefindex:9pJhkQ5Z3pWbDxHCGMf5siO0/DQ83333(rogid)	uniprotkb:groN(gene name synonym)|uniprotkb:nitB(gene name synonym)|uniprotkb:rif(gene name synonym)|uniprotkb:ron(gene name synonym)|uniprotkb:stl(gene name synonym)|uniprotkb:stv(gene name synonym)|uniprotkb:tabD(gene name synonym)|uniprotkb:b3987(locus name)|uniprotkb:Transcriptase subunit beta(gene name synonym)|uniprotkb:RNA polymerase subunit beta(gene name synonym)|uniprotkb:JW3950(locus n…	uniprotkb:rpoC	uniprotkb:rpoB	psi-mi:"MI:0030"(cross-linking study)	Weerasekera et al. (2007)	pubmed:17960736	taxid:83333("Escherichia coli (strain K12)")	taxid:83333("Escherichia coli (strain K12)")	psi-mi:"MI:0915"(physical association)	psi-mi:"MI:0469"(intact)	intact:EBI-1780332|irefindex:M+y8/tYBOLvkBkObuBzSD6ekuuc(rigid)	-	psi-mi:"MI:0497"(neutral component)	psi-mi:"MI:0497"(neutral component)	psi-mi:"MI:0499"(unspecified role)	psi-mi:"MI:0499"(unspecified role)	refseq:AP_003831.1|refseq:NP_418415.1|uniprotkb:P78134(secondary-ac)|interpro:IPR000722(RNA polymerase, alpha subunit)|interpro:IPR007080(RNA polymerase Rpb1, domain 1)|interpro:IPR007066(RNA polymerase Rpb1, domain 3)|interpro:IPR007083(RNA polymerase Rpb1, domain 4)|interpro:IPR007081(RNA polymerase Rpb1, domain 5)|interpro:IPR006592(RNA polymerase, N-terminal)|uniprotkb:P00577(secondary-ac)|un…	refseq:AP_003832.1|refseq:NP_418414.1|interpro:IPR007121(RNA polymerase, beta subunit, conserved site)|interpro:IPR007644(RNA polymerase, beta subunit, protrusion)|interpro:IPR007642(RNA polymerase Rpb2, domain 2)|interpro:IPR007645(RNA polymerase Rpb2, domain 3)|interpro:IPR007120(DNA-directed RNA polymerase, subunit 2, domain 6)|interpro:IPR007641(RNA polymerase Rpb2, domain 7)|interpro:IPR0102…	psi-mi:"MI:0326"(protein)	psi-mi:"MI:0326"(protein)	taxid:-1	-	-	-	-	-	-	-
AT1G74970	AT4G34620	NP_417697.1	NP_417100.1
uniprotkb:P0A7T3|intact:EBI-546580	uniprotkb:P0A7X3|intact:EBI-546072	uniprotkb:b2609(locus name)|uniprotkb:JW2590(locus name)|uniprotkb:rs16_ecoli(shortlabel)|irefindex:yBEJjnr+jKUhP6R13eUDDIqkhOM83333(rogid)	uniprotkb:b3230(locus name)|uniprotkb:JW3199(locus name)|uniprotkb:rs9_ecoli(shortlabel)|irefindex:nT82Dq38CzKPWgFTm4qsVW+Am4s83333(rogid)	uniprotkb:rpsP	uniprotkb:rpsI	psi-mi:"MI:0096"(pull down)	Arifuzzaman et al. (2006)	pubmed:16606699	taxid:83333("Escherichia coli (strain K12)")	taxid:83333("Escherichia coli (strain K12)")	psi-mi:"MI:0914"(association)	psi-mi:"MI:0469"(intact)	intact:EBI-1143455|irefindex:1q7QzvDSNBulIcmVO9Lx7EQ5kYw(rigid)	-	psi-mi:"MI:0496"(bait)	psi-mi:"MI:0498"(prey)	psi-mi:"MI:0499"(unspecified role)	psi-mi:"MI:0499"(unspecified role)	rcsb pdb:2QBF|rcsb pdb:2QBH|rcsb pdb:2QBJ|rcsb pdb:2QOU|rcsb pdb:2QOW|rcsb pdb:2QOY|rcsb pdb:2QP0|rcsb pdb:2VHO|rcsb pdb:2Z4K|rcsb pdb:2Z4M|interpro:IPR000307(Ribosomal protein S16)|uniprotkb:P02372(secondary-ac)|refseq:AP_003190.1|refseq:NP_417100.1|rcsb pdb:1M5G|rcsb pdb:2GY9|rcsb pdb:2GYB|rcsb pdb:2I2P|rcsb pdb:2I2U|rcsb pdb:2QAL|rcsb pdb:2QAN|rcsb pdb:2QB9|rcsb pdb:2QBB|rcsb pdb:2QBD|uniprotk…	refseq:AP_003772.1|refseq:NP_417697.1|rcsb pdb:1M5G|rcsb pdb:2GY9|rcsb pdb:2GYB|rcsb pdb:2I2P|rcsb pdb:2I2U|rcsb pdb:2QAL|rcsb pdb:2QAN|rcsb pdb:2QB9|rcsb pdb:2QBB|rcsb pdb:2QBD|rcsb pdb:2QBF|rcsb pdb:2QBH|rcsb pdb:2QBJ|rcsb pdb:2QOU|rcsb pdb:2QOW|rcsb pdb:2QOY|rcsb pdb:2QP0|rcsb pdb:2VHO|rcsb pdb:2Z4K|rcsb pdb:2Z4M|interpro:IPR000754(Ribosomal protein S9)|uniprotkb:P02363(secondary-ac)|go:"GO:00…	psi-mi:"MI:0326"(protein)	psi-mi:"MI:0326"(protein)	taxid:562(Escherichia coli)	Spoke	-	-	-	-	-	-
AT2G07698	AT5G13450	NP_418190.1	NP_418191.1
uniprotkb:P0ABA4|intact:EBI-1133640	uniprotkb:P0ABB0|intact:EBI-368707	uniprotkb:papE(gene name synonym)|uniprotkb:uncH(gene name synonym)|uniprotkb:b3735(locus name)|uniprotkb:JW3713(locus name)|uniprotkb:"ATP synthase F(1) sector subunit delta"(gene name synonym)|uniprotkb:F-type ATPase subunit delta(gene name synonym)|uniprotkb:atpd_ecoli(shortlabel)|irefindex:gRHK8riiOGMRNPpEYp+bP0Otc0083333(rogid)	uniprotkb:papA(gene name synonym)|uniprotkb:uncA(gene name synonym)|uniprotkb:b3734(locus name)|uniprotkb:ATP synthase F1 sector subunit alpha(gene name synonym)|uniprotkb:JW3712(locus name)|uniprotkb:F-ATPase subunit alpha(gene name synonym)|uniprotkb:atpa_ecoli(shortlabel)|irefindex:0lYTQ2k0QjadROH39DniPYomITQ83333(rogid)	uniprotkb:atpH	uniprotkb:atpA	psi-mi:"MI:0096"(pull down)	Arifuzzaman et al. (2006)	pubmed:16606699	taxid:83333("Escherichia coli (strain K12)")	taxid:83333("Escherichia coli (strain K12)")	psi-mi:"MI:0914"(association)	psi-mi:"MI:0469"(intact)	intact:EBI-1146620|irefindex:aHeWB41xfO3SDwbCNX52QTMsfRs(rigid)	-	psi-mi:"MI:0496"(bait)	psi-mi:"MI:0498"(prey)	psi-mi:"MI:0499"(unspecified role)	psi-mi:"MI:0499"(unspecified role)	refseq:AP_004052.1|refseq:NP_418191.1|interpro:IPR000711(ATPase, F1 complex, OSCP/delta subunit)|uniprotkb:P00831(secondary-ac)|uniprotkb:Q2M853(secondary-ac)|rcsb pdb:1ABV|rcsb pdb:2A7U|go:"GO:0005886"(plasma membrane)|go:"GO:0045261"("proton-transporting ATP synthase complex, catalytic core F(1)")|go:"GO:0046933"(hydrogen ion transporting ATP synthase activity, rotational mechanism)|go:"GO:0015…	refseq:AP_004053.1|refseq:NP_418190.1|interpro:IPR017458(ATPase, F1 complex, alpha subunit, C-terminal)|interpro:IPR000194(ATPase, F1/V1/A1 complex, alpha/beta subunit, nucleotide-binding)|interpro:IPR000793(ATPase, F1/V1/A1 complex, alpha/beta subunit, C-terminal)|interpro:IPR005294(ATPase, F1 complex, alpha subunit)|uniprotkb:P00822(secondary-ac)|go:"GO:0005515"(protein binding)|uniprotkb:Q2M85…	psi-mi:"MI:0326"(protein)	psi-mi:"MI:0326"(protein)	taxid:562(Escherichia coli)	Spoke	-	-	-	-	-	-
AT2G21790	AT3G23580	NP_416737.1	NP_416738.1
uniprotkb:P69924|intact:EBI-555196	uniprotkb:P00452|intact:EBI-370018	uniprotkb:Ribonucleotide reductase 1(gene name synonym)|uniprotkb:Protein B2(gene name synonym)|uniprotkb:Protein R2(gene name synonym)|uniprotkb:ftsB(gene name synonym)|uniprotkb:b2235(locus name)|uniprotkb:JW2229(locus name)|uniprotkb:rir2_ecoli(shortlabel)|irefindex:CmBFPVsO764Dqb++DG354sGl7VM83333(rogid)	uniprotkb:dnaF(gene name synonym)|uniprotkb:Protein B1(gene name synonym)|uniprotkb:b2234(locus name)|uniprotkb:Ribonucleoside-diphosphate reductase 1 R1 subunit(gene name synonym)|uniprotkb:Ribonucleotide reductase 1(gene name synonym)|uniprotkb:JW2228(locus name)|uniprotkb:rir1_ecoli(shortlabel)|irefindex:VMt9Tq67/pZl6jtK9Wntcod69eM83333(rogid)	uniprotkb:nrdB	uniprotkb:nrdA	psi-mi:"MI:0096"(pull down)	Arifuzzaman et al. (2006)	pubmed:16606699	taxid:83333("Escherichia coli (strain K12)")	taxid:83333("Escherichia coli (strain K12)")	psi-mi:"MI:0914"(association)	psi-mi:"MI:0469"(intact)	intact:EBI-1142284|irefindex:BqHgy84i8YtIvtSwoLQHitS7+vE(rigid)	-	psi-mi:"MI:0496"(bait)	psi-mi:"MI:0498"(prey)	psi-mi:"MI:0499"(unspecified role)	psi-mi:"MI:0499"(unspecified role)	interpro:IPR000358(Ribonucleotide reductase)|uniprotkb:P00453(secondary-ac)|refseq:AP_002832.1|refseq:NP_416738.1|go:"GO:0005829"(cytosol)|go:"GO:0005515"(protein binding)|interpro:IPR012348(Ribonucleotide reductase-related)|rcsb pdb:1AV8|rcsb pdb:1BIQ|rcsb pdb:1JPR|rcsb pdb:1JQC|rcsb pdb:1MRR|rcsb pdb:1MXR|rcsb pdb:1PFR|rcsb pdb:1PIM|rcsb pdb:1PIU|rcsb pdb:1PIY|rcsb pdb:1PIZ|rcsb pdb:1PJ0|rcsb p…	uniprotkb:P78088(secondary-ac)|interpro:IPR005144(ATP-cone)|interpro:IPR000788(Ribonucleotide reductase large subunit, C-terminal)|uniprotkb:P78177(secondary-ac)|refseq:AP_002831.1|refseq:NP_416737.1|rcsb pdb:1QFN|rcsb pdb:1R1R|rcsb pdb:1RLR|rcsb pdb:2R1R|go:"GO:0005515"(protein binding)|rcsb pdb:3R1R|rcsb pdb:4R1R|rcsb pdb:5R1R|rcsb pdb:6R1R|rcsb pdb:7R1R|interpro:IPR013346(Ribonucleoside-diphos…	psi-mi:"MI:0326"(protein)	psi-mi:"MI:0326"(protein)	taxid:562(Escherichia coli)	Spoke	-	-	-	-	-	-
AT2G33210	AT2G39770	NP_418567.1	NP_416543.1
uniprotkb:P37744|intact:EBI-909474	uniprotkb:P0A6F5|intact:EBI-543750	uniprotkb:rfbA(gene name synonym)|uniprotkb:rmlA(gene name synonym)|uniprotkb:b2039(locus name)|uniprotkb:JW2024(locus name)|uniprotkb:dTDP-glucose synthase 1(gene name synonym)|uniprotkb:dTDP-glucose pyrophosphorylase 1(gene name synonym)|uniprotkb:rmla1_ecoli(shortlabel)|irefindex:q3zZfeCM4A+X6wuvWHQ443C7WAw83333(rogid)	uniprotkb:groEL(gene name synonym)|uniprotkb:mopA(gene name synonym)|uniprotkb:b4143(locus name)|uniprotkb:JW4103(locus name)|uniprotkb:Protein Cpn60(gene name synonym)|uniprotkb:groEL protein(gene name synonym)|uniprotkb:ch60_ecoli(shortlabel)|irefindex:FJSO6rxpU9iq/OVMEaoS3JLtK7083333(rogid)	uniprotkb:rmlA1	uniprotkb:groL	psi-mi:"MI:0096"(pull down)	Arifuzzaman et al. (2006)	pubmed:16606699	taxid:83333("Escherichia coli (strain K12)")	taxid:83333("Escherichia coli (strain K12)")	psi-mi:"MI:0914"(association)	psi-mi:"MI:0469"(intact)	intact:EBI-1141703|irefindex:i23VoyUBIgIwXi9KIPTi2bVMc+4(rigid)	-	psi-mi:"MI:0496"(bait)	psi-mi:"MI:0498"(prey)	psi-mi:"MI:0499"(unspecified role)	psi-mi:"MI:0499"(unspecified role)	interpro:IPR005907(Glucose-1-phosphate thymidylyltransferase, long form)|interpro:IPR005835(Nucleotidyl transferase)|uniprotkb:P78081(secondary-ac)|refseq:AP_002639.1|refseq:NP_416543.1|go:"GO:0005829"(cytosol)|rcsb pdb:1H5R|rcsb pdb:1H5S|rcsb pdb:1H5T|go:"GO:0008879"(glucose-1-phosphate thymidylyltransferase activity)|go:"GO:0000287"(magnesium ion binding)|go:"GO:0045226"(extracellular polysacch…	refseq:AP_004644.1|refseq:NP_418567.1|go:"GO:0005829"(cytosol)|interpro:IPR001844(Chaperonin Cpn60)|interpro:IPR002423(Chaperonin Cpn60/TCP-1)|uniprotkb:P06139(secondary-ac)|rcsb pdb:1AON|rcsb pdb:1DK7|rcsb pdb:1DKD|rcsb pdb:1FY9|rcsb pdb:1FYA|rcsb pdb:1GR5|rcsb pdb:1GRL|rcsb pdb:1GRU|rcsb pdb:1J4Z|rcsb pdb:1JON|rcsb pdb:1KID|rcsb pdb:1KP8|rcsb pdb:1KPO|rcsb pdb:1LA1|rcsb pdb:1MNF|rcsb pdb:1OEL|r…	psi-mi:"MI:0326"(protein)	psi-mi:"MI:0326"(protein)	taxid:562(Escherichia coli)	Spoke	-	-	-	-	-	-
AT2G36530	AT4G37910	NP_417259.1	NP_414555.1
uniprotkb:P0A6P9|intact:EBI-368855	uniprotkb:P0A6Y8|intact:EBI-542092	uniprotkb:b2779(locus name)|uniprotkb:2-phosphoglycerate dehydratase(gene name synonym)|uniprotkb:2-phospho-D-glycerate hydro-lyase(gene name synonym)|uniprotkb:JW2750(locus name)|uniprotkb:eno_ecoli(shortlabel)|irefindex:UoB+jSTxrseUYxc+sOLntqeXC1g83333(rogid)	uniprotkb:groP(gene name synonym)|uniprotkb:grpF(gene name synonym)|uniprotkb:seg(gene name synonym)|uniprotkb:b0014(locus name)|uniprotkb:Heat shock protein 70(gene name synonym)|uniprotkb:Heat shock 70 kDa protein(gene name synonym)|uniprotkb:HSP70(gene name synonym)|uniprotkb:JW0013(locus name)|uniprotkb:dnak_ecoli(shortlabel)|irefindex:iDrMLB1ZQfJCBaF2mWT09A1lzR883333(rogid)	uniprotkb:eno	uniprotkb:dnaK	psi-mi:"MI:0096"(pull down)	Butland et al. (2005)	pubmed:15690043	taxid:83333("Escherichia coli (strain K12)")	taxid:83333("Escherichia coli (strain K12)")	psi-mi:"MI:0914"(association)	psi-mi:"MI:0469"(intact)	intact:EBI-880413|irefindex:rWytuP6lCdXa50hAGEIhNxMx5Nk(rigid)	-	psi-mi:"MI:0496"(bait)	psi-mi:"MI:0498"(prey)	psi-mi:"MI:0499"(unspecified role)	psi-mi:"MI:0499"(unspecified role)	refseq:AP_003345.1|refseq:NP_417259.1|uniprotkb:P08324(secondary-ac)|interpro:IPR000941(Enolase)|go:"GO:0016020"(membrane)|rcsb pdb:1E9I|rcsb pdb:2FYM|go:"GO:0042802"(identical protein binding)|uniprotkb:Q2MA53(secondary-ac)|go:"GO:0009986"(cell surface)|go:"GO:0005856"(cytoskeleton)|go:"GO:0005576"(extracellular region)|go:"GO:0000015"(phosphopyruvate hydratase complex)|go:"GO:0000287"(magnesium…	refseq:AP_000678.1|refseq:NP_414555.1|go:"GO:0019898"(extrinsic to membrane)|interpro:IPR001023(Heat shock protein Hsp70)|interpro:IPR018181|uniprotkb:P04475(secondary-ac)|rcsb pdb:1Q5L|rcsb pdb:1BPR|rcsb pdb:1DG4|rcsb pdb:1DKG|rcsb pdb:1DKX|rcsb pdb:1DKY|rcsb pdb:1DKZ|interpro:IPR012725(Chaperone DnaK)|rcsb pdb:2BPR|interpro:IPR013126(Heat shock protein 70)|go:"GO:0005737"(cytoplasm)|go:"GO:0005…	psi-mi:"MI:0326"(protein)	psi-mi:"MI:0326"(protein)	taxid:562(Escherichia coli)	Spoke	-	-	-	-	-	-
uniprotkb:P0A6P9|intact:EBI-368855	uniprotkb:P0A6Y8|intact:EBI-542092	uniprotkb:b2779(locus name)|uniprotkb:2-phosphoglycerate dehydratase(gene name synonym)|uniprotkb:2-phospho-D-glycerate hydro-lyase(gene name synonym)|uniprotkb:JW2750(locus name)|uniprotkb:eno_ecoli(shortlabel)|irefindex:UoB+jSTxrseUYxc+sOLntqeXC1g83333(rogid)	uniprotkb:groP(gene name synonym)|uniprotkb:grpF(gene name synonym)|uniprotkb:seg(gene name synonym)|uniprotkb:b0014(locus name)|uniprotkb:Heat shock protein 70(gene name synonym)|uniprotkb:Heat shock 70 kDa protein(gene name synonym)|uniprotkb:HSP70(gene name synonym)|uniprotkb:JW0013(locus name)|uniprotkb:dnak_ecoli(shortlabel)|irefindex:iDrMLB1ZQfJCBaF2mWT09A1lzR883333(rogid)	uniprotkb:eno	uniprotkb:dnaK	psi-mi:"MI:0096"(pull down)	Butland et al. (2005)	pubmed:15690043	taxid:83333("Escherichia coli (strain K12)")	taxid:83333("Escherichia coli (strain K12)")	psi-mi:"MI:0914"(association)	psi-mi:"MI:0469"(intact)	intact:EBI-885840|irefindex:rWytuP6lCdXa50hAGEIhNxMx5Nk(rigid)	-	psi-mi:"MI:0496"(bait)	psi-mi:"MI:0498"(prey)	psi-mi:"MI:0499"(unspecified role)	psi-mi:"MI:0499"(unspecified role)	refseq:AP_003345.1|refseq:NP_417259.1|uniprotkb:P08324(secondary-ac)|interpro:IPR000941(Enolase)|go:"GO:0016020"(membrane)|rcsb pdb:1E9I|rcsb pdb:2FYM|go:"GO:0042802"(identical protein binding)|uniprotkb:Q2MA53(secondary-ac)|go:"GO:0009986"(cell surface)|go:"GO:0005856"(cytoskeleton)|go:"GO:0005576"(extracellular region)|go:"GO:0000015"(phosphopyruvate hydratase complex)|go:"GO:0000287"(magnesium…	refseq:AP_000678.1|refseq:NP_414555.1|go:"GO:0019898"(extrinsic to membrane)|interpro:IPR001023(Heat shock protein Hsp70)|interpro:IPR018181|uniprotkb:P04475(secondary-ac)|rcsb pdb:1Q5L|rcsb pdb:1BPR|rcsb pdb:1DG4|rcsb pdb:1DKG|rcsb pdb:1DKX|rcsb pdb:1DKY|rcsb pdb:1DKZ|interpro:IPR012725(Chaperone DnaK)|rcsb pdb:2BPR|interpro:IPR013126(Heat shock protein 70)|go:"GO:0005737"(cytoplasm)|go:"GO:0005…	psi-mi:"MI:0326"(protein)	psi-mi:"MI:0326"(protein)	taxid:562(Escherichia coli)	Spoke	-	-	-	-	-	-
AT1G48030	AT5G65750	NP_414658.1	NP_415254.1
uniprotkb:P0AFG3|intact:EBI-543523	uniprotkb:P0A9P0|intact:EBI-542856	uniprotkb:b0726(locus name)|uniprotkb:JW0715(locus name)|uniprotkb:Alpha-ketoglutarate dehydrogenase(gene name synonym)|uniprotkb:odo1_ecoli(shortlabel)|irefindex:PzFnmf7Imgt2BfMFFmVMhcT3Opw83333(rogid)	uniprotkb:lpd(gene name synonym)|uniprotkb:b0116(locus name)|uniprotkb:Dihydrolipoamide dehydrogenase(gene name synonym)|uniprotkb:E3 component of pyruvate and 2-oxoglutarate dehydrogenases complexes(gene name synonym)|uniprotkb:Glycine cleavage system L protein(gene name synonym)|uniprotkb:JW0112(locus name)|uniprotkb:dldh_ecoli(shortlabel)|irefindex:kng4EqqeyQ8Z3o8H+JdKT6pYMlQ83333(rogid)	uniprotkb:sucA	uniprotkb:lpdA	psi-mi:"MI:0096"(pull down)	Butland et al. (2005)	pubmed:15690043	taxid:83333("Escherichia coli (strain K12)")	taxid:83333("Escherichia coli (strain K12)")	psi-mi:"MI:0914"(association)	psi-mi:"MI:0469"(intact)	intact:EBI-880717|irefindex:Q+OY20v+9rZ53XfEhpxvCSGqyds(rigid)	-	psi-mi:"MI:0496"(bait)	psi-mi:"MI:0498"(prey)	psi-mi:"MI:0499"(unspecified role)	psi-mi:"MI:0499"(unspecified role)	rcsb pdb:2JGD|refseq:AP_001363.1|refseq:NP_415254.1|go:"GO:0005829"(cytosol)|interpro:IPR011603(2-oxoglutarate dehydrogenase, E1 component)|interpro:IPR001017(Dehydrogenase, E1 component)|interpro:IPR005475(Transketolase, central region)|uniprotkb:P07015(secondary-ac)|uniprotkb:P78225(secondary-ac)|go:"GO:0004591"("oxoglutarate dehydrogenase (succinyl-transferring) activity")|go:"GO:0030976"(thia…	go:"GO:0005829"(cytosol)|refseq:AP_000777.1|refseq:NP_414658.1|go:"GO:0019898"(extrinsic to membrane)|interpro:IPR013027(FAD-dependent pyridine nucleotide-disulphide oxidoreductase)|interpro:IPR001327(Pyridine nucleotide-disulphide oxidoreductase, NAD-binding region)|interpro:IPR000815(Mercuric reductase)|interpro:IPR006258(Dihydrolipoamide dehydrogenase)|interpro:IPR004099(Pyridine nucleotide-di…	psi-mi:"MI:0326"(protein)	psi-mi:"MI:0326"(protein)	taxid:562(Escherichia coli)	Spoke	-	-	-	-	-	-
uniprotkb:P0AFG3|intact:EBI-543523	uniprotkb:P0A9P0|intact:EBI-542856	uniprotkb:b0726(locus name)|uniprotkb:JW0715(locus name)|uniprotkb:Alpha-ketoglutarate dehydrogenase(gene name synonym)|uniprotkb:odo1_ecoli(shortlabel)|irefindex:PzFnmf7Imgt2BfMFFmVMhcT3Opw83333(rogid)	uniprotkb:lpd(gene name synonym)|uniprotkb:b0116(locus name)|uniprotkb:Dihydrolipoamide dehydrogenase(gene name synonym)|uniprotkb:E3 component of pyruvate and 2-oxoglutarate dehydrogenases complexes(gene name synonym)|uniprotkb:Glycine cleavage system L protein(gene name synonym)|uniprotkb:JW0112(locus name)|uniprotkb:dldh_ecoli(shortlabel)|irefindex:kng4EqqeyQ8Z3o8H+JdKT6pYMlQ83333(rogid)	uniprotkb:sucA	uniprotkb:lpdA	psi-mi:"MI:0096"(pull down)	Butland et al. (2005)	pubmed:15690043	taxid:83333("Escherichia coli (strain K12)")	taxid:83333("Escherichia coli (strain K12)")	psi-mi:"MI:0914"(association)	psi-mi:"MI:0469"(intact)	intact:EBI-886788|irefindex:Q+OY20v+9rZ53XfEhpxvCSGqyds(rigid)	-	psi-mi:"MI:0496"(bait)	psi-mi:"MI:0498"(prey)	psi-mi:"MI:0499"(unspecified role)	psi-mi:"MI:0499"(unspecified role)	rcsb pdb:2JGD|refseq:AP_001363.1|refseq:NP_415254.1|go:"GO:0005829"(cytosol)|interpro:IPR011603(2-oxoglutarate dehydrogenase, E1 component)|interpro:IPR001017(Dehydrogenase, E1 component)|interpro:IPR005475(Transketolase, central region)|uniprotkb:P07015(secondary-ac)|uniprotkb:P78225(secondary-ac)|go:"GO:0004591"("oxoglutarate dehydrogenase (succinyl-transferring) activity")|go:"GO:0030976"(thia…	go:"GO:0005829"(cytosol)|refseq:AP_000777.1|refseq:NP_414658.1|go:"GO:0019898"(extrinsic to membrane)|interpro:IPR013027(FAD-dependent pyridine nucleotide-disulphide oxidoreductase)|interpro:IPR001327(Pyridine nucleotide-disulphide oxidoreductase, NAD-binding region)|interpro:IPR000815(Mercuric reductase)|interpro:IPR006258(Dihydrolipoamide dehydrogenase)|interpro:IPR004099(Pyridine nucleotide-di…	psi-mi:"MI:0326"(protein)	psi-mi:"MI:0326"(protein)	taxid:562(Escherichia coli)	Spoke	-	-	-	-	-	-
AT1G78010	AT2G13440	NP_418162.1	NP_418197.1
uniprotkb:P25522|intact:EBI-550986	uniprotkb:P0A6U3|intact:EBI-550977	uniprotkb:trmE(gene name synonym)|uniprotkb:thdF(gene name synonym)|uniprotkb:b3706(locus name)|uniprotkb:JW3684(locus name)|uniprotkb:mnme_ecoli(shortlabel)|irefindex:qP3y3U/ujsWbVjScStjDbXIX8M083333(rogid)	uniprotkb:b3741(locus name)|uniprotkb:JW3719(locus name)|uniprotkb:gidA(gene name synonym)|uniprotkb:trmF(gene name synonym)|uniprotkb:Glucose-inhibited division protein A(gene name synonym)|uniprotkb:mnmg_ecoli(shortlabel)|irefindex:8ukgAvv+l3GNR1LeDwzRYGrCHhs83333(rogid)	uniprotkb:mnmE	uniprotkb:mnmG	psi-mi:"MI:0096"(pull down)	Butland et al. (2005)	pubmed:15690043	taxid:83333("Escherichia coli (strain K12)")	taxid:83333("Escherichia coli (strain K12)")	psi-mi:"MI:0915"(physical association)	psi-mi:"MI:0469"(intact)	intact:EBI-880520|irefindex:w09nJYfDoe/oQxnjFjK+yVzNxT8(rigid)	-	psi-mi:"MI:0498"(prey)	psi-mi:"MI:0496"(bait)	psi-mi:"MI:0499"(unspecified role)	psi-mi:"MI:0499"(unspecified role)	rcsb pdb:2GJ8|rcsb pdb:2GJ9|rcsb pdb:2GJA|refseq:AP_004086.1|refseq:NP_418162.1|interpro:IPR002917(GTP-binding protein, HSR1-related)|interpro:IPR005225(Small GTP-binding protein)|interpro:IPR004520(tRNA modification GTPase TrmE)|go:"GO:0005515"(protein binding)|rcsb pdb:1RFL|uniprotkb:Q2M819(secondary-ac)|go:"GO:0005737"(cytoplasm)|go:"GO:0005525"(GTP binding)|go:"GO:0003924"(GTPase activity)|go…	rcsb pdb:3CP2|refseq:AP_004046.1|refseq:NP_418197.1|interpro:IPR002218(Glucose-inhibited division protein A)|interpro:IPR004416(Glucose-inhibited division protein A subfamily)|uniprotkb:P03816(secondary-ac)|uniprotkb:P17112(secondary-ac)|go:"GO:0005515"(protein binding)|uniprotkb:Q2M859(secondary-ac)|interpro:IPR020595|go:"GO:0005737"(cytoplasm)|go:"GO:0050660"(FAD binding)|go:"GO:0002098"(tRNA w…	psi-mi:"MI:0326"(protein)	psi-mi:"MI:0326"(protein)	taxid:562(Escherichia coli)	-	-	-	-	-	-	-
uniprotkb:P25522|intact:EBI-550986	uniprotkb:P0A6U3|intact:EBI-550977	uniprotkb:trmE(gene name synonym)|uniprotkb:thdF(gene name synonym)|uniprotkb:b3706(locus name)|uniprotkb:JW3684(locus name)|uniprotkb:mnme_ecoli(shortlabel)|irefindex:qP3y3U/ujsWbVjScStjDbXIX8M083333(rogid)	uniprotkb:b3741(locus name)|uniprotkb:JW3719(locus name)|uniprotkb:gidA(gene name synonym)|uniprotkb:trmF(gene name synonym)|uniprotkb:Glucose-inhibited division protein A(gene name synonym)|uniprotkb:mnmg_ecoli(shortlabel)|irefindex:8ukgAvv+l3GNR1LeDwzRYGrCHhs83333(rogid)	uniprotkb:mnmE	uniprotkb:mnmG	psi-mi:"MI:0096"(pull down)	Butland et al. (2005)	pubmed:15690043	taxid:83333("Escherichia coli (strain K12)")	taxid:83333("Escherichia coli (strain K12)")	psi-mi:"MI:0914"(association)	psi-mi:"MI:0469"(intact)	intact:EBI-890013|irefindex:w09nJYfDoe/oQxnjFjK+yVzNxT8(rigid)	-	psi-mi:"MI:0496"(bait)	psi-mi:"MI:0498"(prey)	psi-mi:"MI:0499"(unspecified role)	psi-mi:"MI:0499"(unspecified role)	rcsb pdb:2GJ8|rcsb pdb:2GJ9|rcsb pdb:2GJA|refseq:AP_004086.1|refseq:NP_418162.1|interpro:IPR002917(GTP-binding protein, HSR1-related)|interpro:IPR005225(Small GTP-binding protein)|interpro:IPR004520(tRNA modification GTPase TrmE)|go:"GO:0005515"(protein binding)|rcsb pdb:1RFL|uniprotkb:Q2M819(secondary-ac)|go:"GO:0005737"(cytoplasm)|go:"GO:0005525"(GTP binding)|go:"GO:0003924"(GTPase activity)|go…	rcsb pdb:3CP2|refseq:AP_004046.1|refseq:NP_418197.1|interpro:IPR002218(Glucose-inhibited division protein A)|interpro:IPR004416(Glucose-inhibited division protein A subfamily)|uniprotkb:P03816(secondary-ac)|uniprotkb:P17112(secondary-ac)|go:"GO:0005515"(protein binding)|uniprotkb:Q2M859(secondary-ac)|interpro:IPR020595|go:"GO:0005737"(cytoplasm)|go:"GO:0050660"(FAD binding)|go:"GO:0002098"(tRNA w…	psi-mi:"MI:0326"(protein)	psi-mi:"MI:0326"(protein)	taxid:562(Escherichia coli)	Spoke	-	-	-	-	-	-
uniprotkb:P25522|intact:EBI-550986	uniprotkb:P0A6U3|intact:EBI-550977	uniprotkb:trmE(gene name synonym)|uniprotkb:thdF(gene name synonym)|uniprotkb:b3706(locus name)|uniprotkb:JW3684(locus name)|uniprotkb:mnme_ecoli(shortlabel)|irefindex:qP3y3U/ujsWbVjScStjDbXIX8M083333(rogid)	uniprotkb:b3741(locus name)|uniprotkb:JW3719(locus name)|uniprotkb:gidA(gene name synonym)|uniprotkb:trmF(gene name synonym)|uniprotkb:Glucose-inhibited division protein A(gene name synonym)|uniprotkb:mnmg_ecoli(shortlabel)|irefindex:8ukgAvv+l3GNR1LeDwzRYGrCHhs83333(rogid)	uniprotkb:mnmE	uniprotkb:mnmG	psi-mi:"MI:0096"(pull down)	Butland et al. (2005)	pubmed:15690043	taxid:83333("Escherichia coli (strain K12)")	taxid:83333("Escherichia coli (strain K12)")	psi-mi:"MI:0914"(association)	psi-mi:"MI:0469"(intact)	intact:EBI-894976|irefindex:w09nJYfDoe/oQxnjFjK+yVzNxT8(rigid)	-	psi-mi:"MI:0496"(bait)	psi-mi:"MI:0498"(prey)	psi-mi:"MI:0499"(unspecified role)	psi-mi:"MI:0499"(unspecified role)	rcsb pdb:2GJ8|rcsb pdb:2GJ9|rcsb pdb:2GJA|refseq:AP_004086.1|refseq:NP_418162.1|interpro:IPR002917(GTP-binding protein, HSR1-related)|interpro:IPR005225(Small GTP-binding protein)|interpro:IPR004520(tRNA modification GTPase TrmE)|go:"GO:0005515"(protein binding)|rcsb pdb:1RFL|uniprotkb:Q2M819(secondary-ac)|go:"GO:0005737"(cytoplasm)|go:"GO:0005525"(GTP binding)|go:"GO:0003924"(GTPase activity)|go…	rcsb pdb:3CP2|refseq:AP_004046.1|refseq:NP_418197.1|interpro:IPR002218(Glucose-inhibited division protein A)|interpro:IPR004416(Glucose-inhibited division protein A subfamily)|uniprotkb:P03816(secondary-ac)|uniprotkb:P17112(secondary-ac)|go:"GO:0005515"(protein binding)|uniprotkb:Q2M859(secondary-ac)|interpro:IPR020595|go:"GO:0005737"(cytoplasm)|go:"GO:0050660"(FAD binding)|go:"GO:0002098"(tRNA w…	psi-mi:"MI:0326"(protein)	psi-mi:"MI:0326"(protein)	taxid:562(Escherichia coli)	Spoke	-	-	-	-	-	-
AT3G03600	AT5G52640	NP_414711.1	NP_415006.1
uniprotkb:P0A7V0|intact:EBI-543439	uniprotkb:P0A6Z3|intact:EBI-369221	uniprotkb:b0169(locus name)|uniprotkb:JW0164(locus name)|uniprotkb:rs2_ecoli(shortlabel)|irefindex:wD2Rb7jVMsrZ7DRus7EHHx+Ncf083333(rogid)	uniprotkb:b0473(locus name)|uniprotkb:Heat shock protein htpG(gene name synonym)|uniprotkb:High temperature protein G(gene name synonym)|uniprotkb:Heat shock protein C62.5(gene name synonym)|uniprotkb:JW0462(locus name)|uniprotkb:htpg_ecoli(shortlabel)|irefindex:P/TzH1s7glDf27ZWopxbfLg5bCE83333(rogid)	uniprotkb:rpsB	uniprotkb:htpG	psi-mi:"MI:0096"(pull down)	Arifuzzaman et al. (2006)	pubmed:16606699	taxid:83333("Escherichia coli (strain K12)")	taxid:83333("Escherichia coli (strain K12)")	psi-mi:"MI:0914"(association)	psi-mi:"MI:0469"(intact)	intact:EBI-1135770|irefindex:g0B4+e3bmALAHNYrZJL7dD59Emc(rigid)	-	psi-mi:"MI:0496"(bait)	psi-mi:"MI:0498"(prey)	psi-mi:"MI:0499"(unspecified role)	psi-mi:"MI:0499"(unspecified role)	rcsb pdb:2Z4K|rcsb pdb:2Z4M|refseq:AP_000829.1|refseq:NP_414711.1|rcsb pdb:1M5G|rcsb pdb:2GY9|rcsb pdb:2GYB|rcsb pdb:2I2P|rcsb pdb:2I2U|rcsb pdb:2QAL|rcsb pdb:2QAN|rcsb pdb:2QB9|rcsb pdb:2QBB|rcsb pdb:2QBD|rcsb pdb:2VHP|rcsb pdb:2QBF|rcsb pdb:2QBH|rcsb pdb:2QBJ|rcsb pdb:2QOU|rcsb pdb:2QOW|rcsb pdb:2QOY|rcsb pdb:2QP0|interpro:IPR001865(Ribosomal protein S2)|interpro:IPR005706(Ribosomal protein S2,…	interpro:IPR003594(ATP-binding region, ATPase-like)|interpro:IPR001404(Heat shock protein Hsp90)|go:"GO:0005829"(cytosol)|refseq:AP_001122.1|refseq:NP_415006.1|uniprotkb:P10413(secondary-ac)|interpro:IPR019805|rcsb pdb:1SF8|rcsb pdb:1Y4S|rcsb pdb:1Y4U|rcsb pdb:2GQ0|rcsb pdb:2IOP|rcsb pdb:2IOQ|rcsb pdb:2IOR|uniprotkb:Q2MBV4(secondary-ac)|interpro:IPR020576|interpro:IPR020575|go:"GO:0005886"(plasma…	psi-mi:"MI:0326"(protein)	psi-mi:"MI:0326"(protein)	taxid:562(Escherichia coli)	Spoke	-	-	-	-	-	-
AT4G26780	AT4G37910	NP_417104.1	NP_414555.1
uniprotkb:P0A6Y8|intact:EBI-542092	uniprotkb:P09372|intact:EBI-547441	uniprotkb:groP(gene name synonym)|uniprotkb:grpF(gene name synonym)|uniprotkb:seg(gene name synonym)|uniprotkb:b0014(locus name)|uniprotkb:Heat shock protein 70(gene name synonym)|uniprotkb:Heat shock 70 kDa protein(gene name synonym)|uniprotkb:HSP70(gene name synonym)|uniprotkb:JW0013(locus name)|uniprotkb:dnak_ecoli(shortlabel)|irefindex:iDrMLB1ZQfJCBaF2mWT09A1lzR883333(rogid)	uniprotkb:b2614(locus name)|uniprotkb:HSP-70 cofactor(gene name synonym)|uniprotkb:Heat shock protein B25.3(gene name synonym)|uniprotkb:HSP24(gene name synonym)|uniprotkb:JW2594(locus name)|uniprotkb:grpe_ecoli(shortlabel)|irefindex:8gGVDcWzEEXooMdu6VJXPz09OHk83333(rogid)	uniprotkb:dnaK	uniprotkb:grpE	psi-mi:"MI:0276"(blue native page)	Lasserre et al. (2006)	pubmed:16858726	taxid:83333("Escherichia coli (strain K12)")	taxid:83333("Escherichia coli (strain K12)")	psi-mi:"MI:0915"(physical association)	psi-mi:"MI:0469"(intact)	intact:EBI-906851|irefindex:F5M1BpbqO+sn7CwroM5fffQv270(rigid)	-	psi-mi:"MI:0497"(neutral component)	psi-mi:"MI:0497"(neutral component)	psi-mi:"MI:0499"(unspecified role)	psi-mi:"MI:0499"(unspecified role)	refseq:AP_000678.1|refseq:NP_414555.1|go:"GO:0019898"(extrinsic to membrane)|interpro:IPR001023(Heat shock protein Hsp70)|interpro:IPR018181|uniprotkb:P04475(secondary-ac)|rcsb pdb:1Q5L|rcsb pdb:1BPR|rcsb pdb:1DG4|rcsb pdb:1DKG|rcsb pdb:1DKX|rcsb pdb:1DKY|rcsb pdb:1DKZ|interpro:IPR012725(Chaperone DnaK)|rcsb pdb:2BPR|interpro:IPR013126(Heat shock protein 70)|go:"GO:0005737"(cytoplasm)|go:"GO:0005…	refseq:AP_003194.1|refseq:NP_417104.1|interpro:IPR000740(GrpE nucleotide exchange factor)|rcsb pdb:1DKG|interpro:IPR013805(GrpE nucleotide exchange factor, coiled-coil)|interpro:IPR009012(GrpE nucleotide exchange factor, head)|go:"GO:0006950"(response to stress)|go:"GO:0000774"(adenyl-nucleotide exchange factor activity)|go:"GO:0051087"(chaperone binding)|go:"GO:0042803"(protein homodimerization …	psi-mi:"MI:0326"(protein)	psi-mi:"MI:0326"(protein)	taxid:562(Escherichia coli)	Spoke	-	-	-	-	-	-
uniprotkb:P09372|intact:EBI-547441	uniprotkb:P0A6Y8|intact:EBI-542092	uniprotkb:b2614(locus name)|uniprotkb:HSP-70 cofactor(gene name synonym)|uniprotkb:Heat shock protein B25.3(gene name synonym)|uniprotkb:HSP24(gene name synonym)|uniprotkb:JW2594(locus name)|uniprotkb:grpe_ecoli(shortlabel)|irefindex:8gGVDcWzEEXooMdu6VJXPz09OHk83333(rogid)	uniprotkb:groP(gene name synonym)|uniprotkb:grpF(gene name synonym)|uniprotkb:seg(gene name synonym)|uniprotkb:b0014(locus name)|uniprotkb:Heat shock protein 70(gene name synonym)|uniprotkb:Heat shock 70 kDa protein(gene name synonym)|uniprotkb:HSP70(gene name synonym)|uniprotkb:JW0013(locus name)|uniprotkb:dnak_ecoli(shortlabel)|irefindex:iDrMLB1ZQfJCBaF2mWT09A1lzR883333(rogid)	uniprotkb:grpE	uniprotkb:dnaK	psi-mi:"MI:0096"(pull down)	Butland et al. (2005)	pubmed:15690043	taxid:83333("Escherichia coli (strain K12)")	taxid:83333("Escherichia coli (strain K12)")	psi-mi:"MI:0914"(association)	psi-mi:"MI:0469"(intact)	intact:EBI-888219|irefindex:F5M1BpbqO+sn7CwroM5fffQv270(rigid)	-	psi-mi:"MI:0496"(bait)	psi-mi:"MI:0498"(prey)	psi-mi:"MI:0499"(unspecified role)	psi-mi:"MI:0499"(unspecified role)	refseq:AP_003194.1|refseq:NP_417104.1|interpro:IPR000740(GrpE nucleotide exchange factor)|rcsb pdb:1DKG|interpro:IPR013805(GrpE nucleotide exchange factor, coiled-coil)|interpro:IPR009012(GrpE nucleotide exchange factor, head)|go:"GO:0006950"(response to stress)|go:"GO:0000774"(adenyl-nucleotide exchange factor activity)|go:"GO:0051087"(chaperone binding)|go:"GO:0042803"(protein homodimerization …	refseq:AP_000678.1|refseq:NP_414555.1|go:"GO:0019898"(extrinsic to membrane)|interpro:IPR001023(Heat shock protein Hsp70)|interpro:IPR018181|uniprotkb:P04475(secondary-ac)|rcsb pdb:1Q5L|rcsb pdb:1BPR|rcsb pdb:1DG4|rcsb pdb:1DKG|rcsb pdb:1DKX|rcsb pdb:1DKY|rcsb pdb:1DKZ|interpro:IPR012725(Chaperone DnaK)|rcsb pdb:2BPR|interpro:IPR013126(Heat shock protein 70)|go:"GO:0005737"(cytoplasm)|go:"GO:0005…	psi-mi:"MI:0326"(protein)	psi-mi:"MI:0326"(protein)	taxid:562(Escherichia coli)	Spoke	-	-	-	-	-	-
uniprotkb:P0A6Y8|intact:EBI-542092	uniprotkb:P09372|intact:EBI-547441	uniprotkb:groP(gene name synonym)|uniprotkb:grpF(gene name synonym)|uniprotkb:seg(gene name synonym)|uniprotkb:b0014(locus name)|uniprotkb:Heat shock protein 70(gene name synonym)|uniprotkb:Heat shock 70 kDa protein(gene name synonym)|uniprotkb:HSP70(gene name synonym)|uniprotkb:JW0013(locus name)|uniprotkb:dnak_ecoli(shortlabel)|irefindex:iDrMLB1ZQfJCBaF2mWT09A1lzR883333(rogid)	uniprotkb:b2614(locus name)|uniprotkb:HSP-70 cofactor(gene name synonym)|uniprotkb:Heat shock protein B25.3(gene name synonym)|uniprotkb:HSP24(gene name synonym)|uniprotkb:JW2594(locus name)|uniprotkb:grpe_ecoli(shortlabel)|irefindex:8gGVDcWzEEXooMdu6VJXPz09OHk83333(rogid)	uniprotkb:dnaK	uniprotkb:grpE	psi-mi:"MI:0096"(pull down)	Butland et al. (2005)	pubmed:15690043	taxid:83333("Escherichia coli (strain K12)")	taxid:83333("Escherichia coli (strain K12)")	psi-mi:"MI:0914"(association)	psi-mi:"MI:0469"(intact)	intact:EBI-890853|irefindex:F5M1BpbqO+sn7CwroM5fffQv270(rigid)	-	psi-mi:"MI:0496"(bait)	psi-mi:"MI:0498"(prey)	psi-mi:"MI:0499"(unspecified role)	psi-mi:"MI:0499"(unspecified role)	refseq:AP_000678.1|refseq:NP_414555.1|go:"GO:0019898"(extrinsic to membrane)|interpro:IPR001023(Heat shock protein Hsp70)|interpro:IPR018181|uniprotkb:P04475(secondary-ac)|rcsb pdb:1Q5L|rcsb pdb:1BPR|rcsb pdb:1DG4|rcsb pdb:1DKG|rcsb pdb:1DKX|rcsb pdb:1DKY|rcsb pdb:1DKZ|interpro:IPR012725(Chaperone DnaK)|rcsb pdb:2BPR|interpro:IPR013126(Heat shock protein 70)|go:"GO:0005737"(cytoplasm)|go:"GO:0005…	refseq:AP_003194.1|refseq:NP_417104.1|interpro:IPR000740(GrpE nucleotide exchange factor)|rcsb pdb:1DKG|interpro:IPR013805(GrpE nucleotide exchange factor, coiled-coil)|interpro:IPR009012(GrpE nucleotide exchange factor, head)|go:"GO:0006950"(response to stress)|go:"GO:0000774"(adenyl-nucleotide exchange factor activity)|go:"GO:0051087"(chaperone binding)|go:"GO:0042803"(protein homodimerization …	psi-mi:"MI:0326"(protein)	psi-mi:"MI:0326"(protein)	taxid:562(Escherichia coli)	Spoke	-	-	-	-	-	-
uniprotkb:P09372|intact:EBI-547441	uniprotkb:P0A6Y8|intact:EBI-542092	uniprotkb:b2614(locus name)|uniprotkb:HSP-70 cofactor(gene name synonym)|uniprotkb:Heat shock protein B25.3(gene name synonym)|uniprotkb:HSP24(gene name synonym)|uniprotkb:JW2594(locus name)|uniprotkb:grpe_ecoli(shortlabel)|irefindex:8gGVDcWzEEXooMdu6VJXPz09OHk83333(rogid)	uniprotkb:groP(gene name synonym)|uniprotkb:grpF(gene name synonym)|uniprotkb:seg(gene name synonym)|uniprotkb:b0014(locus name)|uniprotkb:Heat shock protein 70(gene name synonym)|uniprotkb:Heat shock 70 kDa protein(gene name synonym)|uniprotkb:HSP70(gene name synonym)|uniprotkb:JW0013(locus name)|uniprotkb:dnak_ecoli(shortlabel)|irefindex:iDrMLB1ZQfJCBaF2mWT09A1lzR883333(rogid)	uniprotkb:grpE	uniprotkb:dnaK	psi-mi:"MI:0096"(pull down)	Butland et al. (2005)	pubmed:15690043	taxid:83333("Escherichia coli (strain K12)")	taxid:83333("Escherichia coli (strain K12)")	psi-mi:"MI:0914"(association)	psi-mi:"MI:0469"(intact)	intact:EBI-881166|irefindex:F5M1BpbqO+sn7CwroM5fffQv270(rigid)	-	psi-mi:"MI:0496"(bait)	psi-mi:"MI:0498"(prey)	psi-mi:"MI:0499"(unspecified role)	psi-mi:"MI:0499"(unspecified role)	refseq:AP_003194.1|refseq:NP_417104.1|interpro:IPR000740(GrpE nucleotide exchange factor)|rcsb pdb:1DKG|interpro:IPR013805(GrpE nucleotide exchange factor, coiled-coil)|interpro:IPR009012(GrpE nucleotide exchange factor, head)|go:"GO:0006950"(response to stress)|go:"GO:0000774"(adenyl-nucleotide exchange factor activity)|go:"GO:0051087"(chaperone binding)|go:"GO:0042803"(protein homodimerization …	refseq:AP_000678.1|refseq:NP_414555.1|go:"GO:0019898"(extrinsic to membrane)|interpro:IPR001023(Heat shock protein Hsp70)|interpro:IPR018181|uniprotkb:P04475(secondary-ac)|rcsb pdb:1Q5L|rcsb pdb:1BPR|rcsb pdb:1DG4|rcsb pdb:1DKG|rcsb pdb:1DKX|rcsb pdb:1DKY|rcsb pdb:1DKZ|interpro:IPR012725(Chaperone DnaK)|rcsb pdb:2BPR|interpro:IPR013126(Heat shock protein 70)|go:"GO:0005737"(cytoplasm)|go:"GO:0005…	psi-mi:"MI:0326"(protein)	psi-mi:"MI:0326"(protein)	taxid:562(Escherichia coli)	Spoke	-	-	-	-	-	-
uniprotkb:P0A6Y8|intact:EBI-542092	uniprotkb:P09372|intact:EBI-547441	uniprotkb:groP(gene name synonym)|uniprotkb:grpF(gene name synonym)|uniprotkb:seg(gene name synonym)|uniprotkb:b0014(locus name)|uniprotkb:Heat shock protein 70(gene name synonym)|uniprotkb:Heat shock 70 kDa protein(gene name synonym)|uniprotkb:HSP70(gene name synonym)|uniprotkb:JW0013(locus name)|uniprotkb:dnak_ecoli(shortlabel)|irefindex:iDrMLB1ZQfJCBaF2mWT09A1lzR883333(rogid)	uniprotkb:b2614(locus name)|uniprotkb:HSP-70 cofactor(gene name synonym)|uniprotkb:Heat shock protein B25.3(gene name synonym)|uniprotkb:HSP24(gene name synonym)|uniprotkb:JW2594(locus name)|uniprotkb:grpe_ecoli(shortlabel)|irefindex:8gGVDcWzEEXooMdu6VJXPz09OHk83333(rogid)	uniprotkb:dnaK	uniprotkb:grpE	psi-mi:"MI:0096"(pull down)	Butland et al. (2005)	pubmed:15690043	taxid:83333("Escherichia coli (strain K12)")	taxid:83333("Escherichia coli (strain K12)")	psi-mi:"MI:0914"(association)	psi-mi:"MI:0469"(intact)	intact:EBI-883577|irefindex:F5M1BpbqO+sn7CwroM5fffQv270(rigid)	-	psi-mi:"MI:0496"(bait)	psi-mi:"MI:0498"(prey)	psi-mi:"MI:0499"(unspecified role)	psi-mi:"MI:0499"(unspecified role)	refseq:AP_000678.1|refseq:NP_414555.1|go:"GO:0019898"(extrinsic to membrane)|interpro:IPR001023(Heat shock protein Hsp70)|interpro:IPR018181|uniprotkb:P04475(secondary-ac)|rcsb pdb:1Q5L|rcsb pdb:1BPR|rcsb pdb:1DG4|rcsb pdb:1DKG|rcsb pdb:1DKX|rcsb pdb:1DKY|rcsb pdb:1DKZ|interpro:IPR012725(Chaperone DnaK)|rcsb pdb:2BPR|interpro:IPR013126(Heat shock protein 70)|go:"GO:0005737"(cytoplasm)|go:"GO:0005…	refseq:AP_003194.1|refseq:NP_417104.1|interpro:IPR000740(GrpE nucleotide exchange factor)|rcsb pdb:1DKG|interpro:IPR013805(GrpE nucleotide exchange factor, coiled-coil)|interpro:IPR009012(GrpE nucleotide exchange factor, head)|go:"GO:0006950"(response to stress)|go:"GO:0000774"(adenyl-nucleotide exchange factor activity)|go:"GO:0051087"(chaperone binding)|go:"GO:0042803"(protein homodimerization …	psi-mi:"MI:0326"(protein)	psi-mi:"MI:0326"(protein)	taxid:562(Escherichia coli)	Spoke	-	-	-	-	-	-
uniprotkb:P09372|intact:EBI-547441	uniprotkb:P0A6Y8|intact:EBI-542092	uniprotkb:b2614(locus name)|uniprotkb:HSP-70 cofactor(gene name synonym)|uniprotkb:Heat shock protein B25.3(gene name synonym)|uniprotkb:HSP24(gene name synonym)|uniprotkb:JW2594(locus name)|uniprotkb:grpe_ecoli(shortlabel)|irefindex:8gGVDcWzEEXooMdu6VJXPz09OHk83333(rogid)	uniprotkb:groP(gene name synonym)|uniprotkb:grpF(gene name synonym)|uniprotkb:seg(gene name synonym)|uniprotkb:b0014(locus name)|uniprotkb:Heat shock protein 70(gene name synonym)|uniprotkb:Heat shock 70 kDa protein(gene name synonym)|uniprotkb:HSP70(gene name synonym)|uniprotkb:JW0013(locus name)|uniprotkb:dnak_ecoli(shortlabel)|irefindex:iDrMLB1ZQfJCBaF2mWT09A1lzR883333(rogid)	uniprotkb:grpE	uniprotkb:dnaK	psi-mi:"MI:0096"(pull down)	Arifuzzaman et al. (2006)	pubmed:16606699	taxid:83333("Escherichia coli (strain K12)")	taxid:83333("Escherichia coli (strain K12)")	psi-mi:"MI:0914"(association)	psi-mi:"MI:0469"(intact)	intact:EBI-1143469|irefindex:F5M1BpbqO+sn7CwroM5fffQv270(rigid)	-	psi-mi:"MI:0496"(bait)	psi-mi:"MI:0498"(prey)	psi-mi:"MI:0499"(unspecified role)	psi-mi:"MI:0499"(unspecified role)	refseq:AP_003194.1|refseq:NP_417104.1|interpro:IPR000740(GrpE nucleotide exchange factor)|rcsb pdb:1DKG|interpro:IPR013805(GrpE nucleotide exchange factor, coiled-coil)|interpro:IPR009012(GrpE nucleotide exchange factor, head)|go:"GO:0006950"(response to stress)|go:"GO:0000774"(adenyl-nucleotide exchange factor activity)|go:"GO:0051087"(chaperone binding)|go:"GO:0042803"(protein homodimerization …	refseq:AP_000678.1|refseq:NP_414555.1|go:"GO:0019898"(extrinsic to membrane)|interpro:IPR001023(Heat shock protein Hsp70)|interpro:IPR018181|uniprotkb:P04475(secondary-ac)|rcsb pdb:1Q5L|rcsb pdb:1BPR|rcsb pdb:1DG4|rcsb pdb:1DKG|rcsb pdb:1DKX|rcsb pdb:1DKY|rcsb pdb:1DKZ|interpro:IPR012725(Chaperone DnaK)|rcsb pdb:2BPR|interpro:IPR013126(Heat shock protein 70)|go:"GO:0005737"(cytoplasm)|go:"GO:0005…	psi-mi:"MI:0326"(protein)	psi-mi:"MI:0326"(protein)	taxid:562(Escherichia coli)	Spoke	-	-	-	-	-	-
AT4G22220	AT5G65720	NP_417024.1	YP_026169.1
uniprotkb:P0A6B7|intact:EBI-550055	uniprotkb:P0ACD4|intact:EBI-561646	uniprotkb:b2530(locus name)|uniprotkb:JW2514(locus name)|uniprotkb:yfhO(gene name synonym)|uniprotkb:yzzO(gene name synonym)|uniprotkb:ThiI transpersulfidase(gene name synonym)|uniprotkb:NifS protein homolog(gene name synonym)|uniprotkb:iscs_ecoli(shortlabel)|irefindex:FPNN/HLF3luJ1kw0Dga/f0qUMRU83333(rogid)	uniprotkb:yfhN(gene name synonym)|uniprotkb:icsU(gene name synonym)|uniprotkb:b2529(locus name)|uniprotkb:JW2513(locus name)|uniprotkb:nifu_ecoli(shortlabel)|irefindex:eih4v0qVydzOGtGzcIA00LzrWm483333(rogid)	uniprotkb:iscS	uniprotkb:nifU	psi-mi:"MI:0096"(pull down)	Kato et al. (2002)	pubmed:11972033	taxid:83333("Escherichia coli (strain K12)")	taxid:83333("Escherichia coli (strain K12)")	psi-mi:"MI:0195"(covalent binding)	psi-mi:"MI:0469"(intact)	intact:EBI-604068|irefindex:yRlu5E+Yzg1Q0rruRmWWP7VOH5Q(rigid)	-	psi-mi:"MI:0498"(prey)	psi-mi:"MI:0496"(bait)	psi-mi:"MI:0499"(unspecified role)	psi-mi:"MI:0499"(unspecified role)	interpro:IPR000192(Aminotransferase, class V/Cysteine desulphurase)|interpro:IPR010240(Cysteine desulphurase)|uniprotkb:P39171(secondary-ac)|uniprotkb:P76581(secondary-ac)|uniprotkb:P76992(secondary-ac)|refseq:AP_003116.1|refseq:YP_026169.1|interpro:IPR016454(Cysteine desulphurase, NifS)|uniprotkb:Q8XA86(secondary-ac)|go:"GO:0005515"(protein binding)|go:"GO:0005737"(cytoplasm)|rcsb pdb:1P3W|inter…	refseq:AP_003115.1|refseq:NP_417024.1|interpro:IPR002871(NIF system FeS cluster assembly, NifU, N-terminal)|uniprotkb:P77310(secondary-ac)|interpro:IPR011339(ISC system FeS cluster assembly, IscU scaffold)|go:"GO:0042802"(identical protein binding)|go:"GO:0005506"(iron ion binding)|go:"GO:0051536"(iron-sulfur cluster binding)|go:"GO:0016226"(iron-sulfur cluster assembly)|uniprotkb:P0ACD4(identity)	psi-mi:"MI:0326"(protein)	psi-mi:"MI:0326"(protein)	taxid:-1	-	-	-	-	-	-	-
uniprotkb:P0ACD4|intact:EBI-561646	uniprotkb:P0A6B7|intact:EBI-550055	uniprotkb:yfhN(gene name synonym)|uniprotkb:icsU(gene name synonym)|uniprotkb:b2529(locus name)|uniprotkb:JW2513(locus name)|uniprotkb:nifu_ecoli(shortlabel)|irefindex:eih4v0qVydzOGtGzcIA00LzrWm483333(rogid)	uniprotkb:b2530(locus name)|uniprotkb:JW2514(locus name)|uniprotkb:yfhO(gene name synonym)|uniprotkb:yzzO(gene name synonym)|uniprotkb:ThiI transpersulfidase(gene name synonym)|uniprotkb:NifS protein homolog(gene name synonym)|uniprotkb:iscs_ecoli(shortlabel)|irefindex:FPNN/HLF3luJ1kw0Dga/f0qUMRU83333(rogid)	uniprotkb:nifU	uniprotkb:iscS	psi-mi:"MI:0096"(pull down)	Kato et al. (2002)	pubmed:11972033	taxid:83333("Escherichia coli (strain K12)")	taxid:83333("Escherichia coli (strain K12)")	psi-mi:"MI:0915"(physical association)	psi-mi:"MI:0469"(intact)	intact:EBI-604135|irefindex:yRlu5E+Yzg1Q0rruRmWWP7VOH5Q(rigid)	-	psi-mi:"MI:0496"(bait)	psi-mi:"MI:0498"(prey)	psi-mi:"MI:0499"(unspecified role)	psi-mi:"MI:0499"(unspecified role)	refseq:AP_003115.1|refseq:NP_417024.1|interpro:IPR002871(NIF system FeS cluster assembly, NifU, N-terminal)|uniprotkb:P77310(secondary-ac)|interpro:IPR011339(ISC system FeS cluster assembly, IscU scaffold)|go:"GO:0042802"(identical protein binding)|go:"GO:0005506"(iron ion binding)|go:"GO:0051536"(iron-sulfur cluster binding)|go:"GO:0016226"(iron-sulfur cluster assembly)|uniprotkb:P0ACD4(identity)	interpro:IPR000192(Aminotransferase, class V/Cysteine desulphurase)|interpro:IPR010240(Cysteine desulphurase)|uniprotkb:P39171(secondary-ac)|uniprotkb:P76581(secondary-ac)|uniprotkb:P76992(secondary-ac)|refseq:AP_003116.1|refseq:YP_026169.1|interpro:IPR016454(Cysteine desulphurase, NifS)|uniprotkb:Q8XA86(secondary-ac)|go:"GO:0005515"(protein binding)|go:"GO:0005737"(cytoplasm)|rcsb pdb:1P3W|inter…	psi-mi:"MI:0326"(protein)	psi-mi:"MI:0326"(protein)	taxid:-1	-	-	-	-	-	-	-
uniprotkb:P0ACD4|intact:EBI-561646	uniprotkb:P0A6B7|intact:EBI-550055	uniprotkb:yfhN(gene name synonym)|uniprotkb:icsU(gene name synonym)|uniprotkb:b2529(locus name)|uniprotkb:JW2513(locus name)|uniprotkb:nifu_ecoli(shortlabel)|irefindex:eih4v0qVydzOGtGzcIA00LzrWm483333(rogid)	uniprotkb:b2530(locus name)|uniprotkb:JW2514(locus name)|uniprotkb:yfhO(gene name synonym)|uniprotkb:yzzO(gene name synonym)|uniprotkb:ThiI transpersulfidase(gene name synonym)|uniprotkb:NifS protein homolog(gene name synonym)|uniprotkb:iscs_ecoli(shortlabel)|irefindex:FPNN/HLF3luJ1kw0Dga/f0qUMRU83333(rogid)	uniprotkb:nifU	uniprotkb:iscS	psi-mi:"MI:0096"(pull down)	Kato et al. (2002)	pubmed:11972033	taxid:83333("Escherichia coli (strain K12)")	taxid:83333("Escherichia coli (strain K12)")	psi-mi:"MI:0915"(physical association)	psi-mi:"MI:0469"(intact)	intact:EBI-604153|irefindex:yRlu5E+Yzg1Q0rruRmWWP7VOH5Q(rigid)	-	psi-mi:"MI:0496"(bait)	psi-mi:"MI:0498"(prey)	psi-mi:"MI:0499"(unspecified role)	psi-mi:"MI:0499"(unspecified role)	refseq:AP_003115.1|refseq:NP_417024.1|interpro:IPR002871(NIF system FeS cluster assembly, NifU, N-terminal)|uniprotkb:P77310(secondary-ac)|interpro:IPR011339(ISC system FeS cluster assembly, IscU scaffold)|go:"GO:0042802"(identical protein binding)|go:"GO:0005506"(iron ion binding)|go:"GO:0051536"(iron-sulfur cluster binding)|go:"GO:0016226"(iron-sulfur cluster assembly)|uniprotkb:P0ACD4(identity)	interpro:IPR000192(Aminotransferase, class V/Cysteine desulphurase)|interpro:IPR010240(Cysteine desulphurase)|uniprotkb:P39171(secondary-ac)|uniprotkb:P76581(secondary-ac)|uniprotkb:P76992(secondary-ac)|refseq:AP_003116.1|refseq:YP_026169.1|interpro:IPR016454(Cysteine desulphurase, NifS)|uniprotkb:Q8XA86(secondary-ac)|go:"GO:0005515"(protein binding)|go:"GO:0005737"(cytoplasm)|rcsb pdb:1P3W|inter…	psi-mi:"MI:0326"(protein)	psi-mi:"MI:0326"(protein)	taxid:-1	Spoke	-	-	-	-	-	-
uniprotkb:P0ACD4|intact:EBI-561646	uniprotkb:P0A6B7|intact:EBI-550055	uniprotkb:yfhN(gene name synonym)|uniprotkb:icsU(gene name synonym)|uniprotkb:b2529(locus name)|uniprotkb:JW2513(locus name)|uniprotkb:nifu_ecoli(shortlabel)|irefindex:eih4v0qVydzOGtGzcIA00LzrWm483333(rogid)	uniprotkb:b2530(locus name)|uniprotkb:JW2514(locus name)|uniprotkb:yfhO(gene name synonym)|uniprotkb:yzzO(gene name synonym)|uniprotkb:ThiI transpersulfidase(gene name synonym)|uniprotkb:NifS protein homolog(gene name synonym)|uniprotkb:iscs_ecoli(shortlabel)|irefindex:FPNN/HLF3luJ1kw0Dga/f0qUMRU83333(rogid)	uniprotkb:nifU	uniprotkb:iscS	psi-mi:"MI:0096"(pull down)	Butland et al. (2005)	pubmed:15690043	taxid:83333("Escherichia coli (strain K12)")	taxid:83333("Escherichia coli (strain K12)")	psi-mi:"MI:0914"(association)	psi-mi:"MI:0469"(intact)	intact:EBI-893552|irefindex:yRlu5E+Yzg1Q0rruRmWWP7VOH5Q(rigid)	-	psi-mi:"MI:0496"(bait)	psi-mi:"MI:0498"(prey)	psi-mi:"MI:0499"(unspecified role)	psi-mi:"MI:0499"(unspecified role)	refseq:AP_003115.1|refseq:NP_417024.1|interpro:IPR002871(NIF system FeS cluster assembly, NifU, N-terminal)|uniprotkb:P77310(secondary-ac)|interpro:IPR011339(ISC system FeS cluster assembly, IscU scaffold)|go:"GO:0042802"(identical protein binding)|go:"GO:0005506"(iron ion binding)|go:"GO:0051536"(iron-sulfur cluster binding)|go:"GO:0016226"(iron-sulfur cluster assembly)|uniprotkb:P0ACD4(identity)	interpro:IPR000192(Aminotransferase, class V/Cysteine desulphurase)|interpro:IPR010240(Cysteine desulphurase)|uniprotkb:P39171(secondary-ac)|uniprotkb:P76581(secondary-ac)|uniprotkb:P76992(secondary-ac)|refseq:AP_003116.1|refseq:YP_026169.1|interpro:IPR016454(Cysteine desulphurase, NifS)|uniprotkb:Q8XA86(secondary-ac)|go:"GO:0005515"(protein binding)|go:"GO:0005737"(cytoplasm)|rcsb pdb:1P3W|inter…	psi-mi:"MI:0326"(protein)	psi-mi:"MI:0326"(protein)	taxid:562(Escherichia coli)	Spoke	-	-	-	-	-	-
uniprotkb:P0A6B7|intact:EBI-550055	uniprotkb:P0ACD4|intact:EBI-561646	uniprotkb:b2530(locus name)|uniprotkb:JW2514(locus name)|uniprotkb:yfhO(gene name synonym)|uniprotkb:yzzO(gene name synonym)|uniprotkb:ThiI transpersulfidase(gene name synonym)|uniprotkb:NifS protein homolog(gene name synonym)|uniprotkb:iscs_ecoli(shortlabel)|irefindex:FPNN/HLF3luJ1kw0Dga/f0qUMRU83333(rogid)	uniprotkb:yfhN(gene name synonym)|uniprotkb:icsU(gene name synonym)|uniprotkb:b2529(locus name)|uniprotkb:JW2513(locus name)|uniprotkb:nifu_ecoli(shortlabel)|irefindex:eih4v0qVydzOGtGzcIA00LzrWm483333(rogid)	uniprotkb:iscS	uniprotkb:nifU	psi-mi:"MI:0096"(pull down)	Butland et al. (2005)	pubmed:15690043	taxid:83333("Escherichia coli (strain K12)")	taxid:83333("Escherichia coli (strain K12)")	psi-mi:"MI:0914"(association)	psi-mi:"MI:0469"(intact)	intact:EBI-893577|irefindex:yRlu5E+Yzg1Q0rruRmWWP7VOH5Q(rigid)	-	psi-mi:"MI:0496"(bait)	psi-mi:"MI:0498"(prey)	psi-mi:"MI:0499"(unspecified role)	psi-mi:"MI:0499"(unspecified role)	interpro:IPR000192(Aminotransferase, class V/Cysteine desulphurase)|interpro:IPR010240(Cysteine desulphurase)|uniprotkb:P39171(secondary-ac)|uniprotkb:P76581(secondary-ac)|uniprotkb:P76992(secondary-ac)|refseq:AP_003116.1|refseq:YP_026169.1|interpro:IPR016454(Cysteine desulphurase, NifS)|uniprotkb:Q8XA86(secondary-ac)|go:"GO:0005515"(protein binding)|go:"GO:0005737"(cytoplasm)|rcsb pdb:1P3W|inter…	refseq:AP_003115.1|refseq:NP_417024.1|interpro:IPR002871(NIF system FeS cluster assembly, NifU, N-terminal)|uniprotkb:P77310(secondary-ac)|interpro:IPR011339(ISC system FeS cluster assembly, IscU scaffold)|go:"GO:0042802"(identical protein binding)|go:"GO:0005506"(iron ion binding)|go:"GO:0051536"(iron-sulfur cluster binding)|go:"GO:0016226"(iron-sulfur cluster assembly)|uniprotkb:P0ACD4(identity)	psi-mi:"MI:0326"(protein)	psi-mi:"MI:0326"(protein)	taxid:562(Escherichia coli)	Spoke	-	-	-	-	-	-
uniprotkb:P0ACD4|intact:EBI-561646	uniprotkb:P0A6B7|intact:EBI-550055	uniprotkb:yfhN(gene name synonym)|uniprotkb:icsU(gene name synonym)|uniprotkb:b2529(locus name)|uniprotkb:JW2513(locus name)|uniprotkb:nifu_ecoli(shortlabel)|irefindex:eih4v0qVydzOGtGzcIA00LzrWm483333(rogid)	uniprotkb:b2530(locus name)|uniprotkb:JW2514(locus name)|uniprotkb:yfhO(gene name synonym)|uniprotkb:yzzO(gene name synonym)|uniprotkb:ThiI transpersulfidase(gene name synonym)|uniprotkb:NifS protein homolog(gene name synonym)|uniprotkb:iscs_ecoli(shortlabel)|irefindex:FPNN/HLF3luJ1kw0Dga/f0qUMRU83333(rogid)	uniprotkb:nifU	uniprotkb:iscS	psi-mi:"MI:0096"(pull down)	Butland et al. (2005)	pubmed:15690043	taxid:83333("Escherichia coli (strain K12)")	taxid:83333("Escherichia coli (strain K12)")	psi-mi:"MI:0914"(association)	psi-mi:"MI:0469"(intact)	intact:EBI-887873|irefindex:yRlu5E+Yzg1Q0rruRmWWP7VOH5Q(rigid)	-	psi-mi:"MI:0496"(bait)	psi-mi:"MI:0498"(prey)	psi-mi:"MI:0499"(unspecified role)	psi-mi:"MI:0499"(unspecified role)	refseq:AP_003115.1|refseq:NP_417024.1|interpro:IPR002871(NIF system FeS cluster assembly, NifU, N-terminal)|uniprotkb:P77310(secondary-ac)|interpro:IPR011339(ISC system FeS cluster assembly, IscU scaffold)|go:"GO:0042802"(identical protein binding)|go:"GO:0005506"(iron ion binding)|go:"GO:0051536"(iron-sulfur cluster binding)|go:"GO:0016226"(iron-sulfur cluster assembly)|uniprotkb:P0ACD4(identity)	interpro:IPR000192(Aminotransferase, class V/Cysteine desulphurase)|interpro:IPR010240(Cysteine desulphurase)|uniprotkb:P39171(secondary-ac)|uniprotkb:P76581(secondary-ac)|uniprotkb:P76992(secondary-ac)|refseq:AP_003116.1|refseq:YP_026169.1|interpro:IPR016454(Cysteine desulphurase, NifS)|uniprotkb:Q8XA86(secondary-ac)|go:"GO:0005515"(protein binding)|go:"GO:0005737"(cytoplasm)|rcsb pdb:1P3W|inter…	psi-mi:"MI:0326"(protein)	psi-mi:"MI:0326"(protein)	taxid:562(Escherichia coli)	Spoke	-	-	-	-	-	-
uniprotkb:P0A6B7|intact:EBI-550055	uniprotkb:P0ACD4|intact:EBI-561646	uniprotkb:b2530(locus name)|uniprotkb:JW2514(locus name)|uniprotkb:yfhO(gene name synonym)|uniprotkb:yzzO(gene name synonym)|uniprotkb:ThiI transpersulfidase(gene name synonym)|uniprotkb:NifS protein homolog(gene name synonym)|uniprotkb:iscs_ecoli(shortlabel)|irefindex:FPNN/HLF3luJ1kw0Dga/f0qUMRU83333(rogid)	uniprotkb:yfhN(gene name synonym)|uniprotkb:icsU(gene name synonym)|uniprotkb:b2529(locus name)|uniprotkb:JW2513(locus name)|uniprotkb:nifu_ecoli(shortlabel)|irefindex:eih4v0qVydzOGtGzcIA00LzrWm483333(rogid)	uniprotkb:iscS	uniprotkb:nifU	psi-mi:"MI:0096"(pull down)	Butland et al. (2005)	pubmed:15690043	taxid:83333("Escherichia coli (strain K12)")	taxid:83333("Escherichia coli (strain K12)")	psi-mi:"MI:0914"(association)	psi-mi:"MI:0469"(intact)	intact:EBI-887896|irefindex:yRlu5E+Yzg1Q0rruRmWWP7VOH5Q(rigid)	-	psi-mi:"MI:0496"(bait)	psi-mi:"MI:0498"(prey)	psi-mi:"MI:0499"(unspecified role)	psi-mi:"MI:0499"(unspecified role)	interpro:IPR000192(Aminotransferase, class V/Cysteine desulphurase)|interpro:IPR010240(Cysteine desulphurase)|uniprotkb:P39171(secondary-ac)|uniprotkb:P76581(secondary-ac)|uniprotkb:P76992(secondary-ac)|refseq:AP_003116.1|refseq:YP_026169.1|interpro:IPR016454(Cysteine desulphurase, NifS)|uniprotkb:Q8XA86(secondary-ac)|go:"GO:0005515"(protein binding)|go:"GO:0005737"(cytoplasm)|rcsb pdb:1P3W|inter…	refseq:AP_003115.1|refseq:NP_417024.1|interpro:IPR002871(NIF system FeS cluster assembly, NifU, N-terminal)|uniprotkb:P77310(secondary-ac)|interpro:IPR011339(ISC system FeS cluster assembly, IscU scaffold)|go:"GO:0042802"(identical protein binding)|go:"GO:0005506"(iron ion binding)|go:"GO:0051536"(iron-sulfur cluster binding)|go:"GO:0016226"(iron-sulfur cluster assembly)|uniprotkb:P0ACD4(identity)	psi-mi:"MI:0326"(protein)	psi-mi:"MI:0326"(protein)	taxid:562(Escherichia coli)	Spoke	-	-	-	-	-	-
uniprotkb:P0ACD4|intact:EBI-561646	uniprotkb:P0A6B7|intact:EBI-550055	uniprotkb:yfhN(gene name synonym)|uniprotkb:icsU(gene name synonym)|uniprotkb:b2529(locus name)|uniprotkb:JW2513(locus name)|uniprotkb:nifu_ecoli(shortlabel)|irefindex:eih4v0qVydzOGtGzcIA00LzrWm483333(rogid)	uniprotkb:b2530(locus name)|uniprotkb:JW2514(locus name)|uniprotkb:yfhO(gene name synonym)|uniprotkb:yzzO(gene name synonym)|uniprotkb:ThiI transpersulfidase(gene name synonym)|uniprotkb:NifS protein homolog(gene name synonym)|uniprotkb:iscs_ecoli(shortlabel)|irefindex:FPNN/HLF3luJ1kw0Dga/f0qUMRU83333(rogid)	uniprotkb:nifU	uniprotkb:iscS	psi-mi:"MI:0096"(pull down)	Arifuzzaman et al. (2006)	pubmed:16606699	taxid:83333("Escherichia coli (strain K12)")	taxid:83333("Escherichia coli (strain K12)")	psi-mi:"MI:0915"(physical association)	psi-mi:"MI:0469"(intact)	intact:EBI-1143157|irefindex:yRlu5E+Yzg1Q0rruRmWWP7VOH5Q(rigid)	-	psi-mi:"MI:0496"(bait)	psi-mi:"MI:0498"(prey)	psi-mi:"MI:0499"(unspecified role)	psi-mi:"MI:0499"(unspecified role)	refseq:AP_003115.1|refseq:NP_417024.1|interpro:IPR002871(NIF system FeS cluster assembly, NifU, N-terminal)|uniprotkb:P77310(secondary-ac)|interpro:IPR011339(ISC system FeS cluster assembly, IscU scaffold)|go:"GO:0042802"(identical protein binding)|go:"GO:0005506"(iron ion binding)|go:"GO:0051536"(iron-sulfur cluster binding)|go:"GO:0016226"(iron-sulfur cluster assembly)|uniprotkb:P0ACD4(identity)	interpro:IPR000192(Aminotransferase, class V/Cysteine desulphurase)|interpro:IPR010240(Cysteine desulphurase)|uniprotkb:P39171(secondary-ac)|uniprotkb:P76581(secondary-ac)|uniprotkb:P76992(secondary-ac)|refseq:AP_003116.1|refseq:YP_026169.1|interpro:IPR016454(Cysteine desulphurase, NifS)|uniprotkb:Q8XA86(secondary-ac)|go:"GO:0005515"(protein binding)|go:"GO:0005737"(cytoplasm)|rcsb pdb:1P3W|inter…	psi-mi:"MI:0326"(protein)	psi-mi:"MI:0326"(protein)	taxid:562(Escherichia coli)	-	-	-	-	-	-	-
Predictive A.thaliana protein interaction pair in S.pombe, The first two protein si from A.thaliana. the third and fourth protein are from S.pombe
the information under the four protein are the interaction information from databases.
AT1G09770	AT5G41770	SPAC644.12	SPBC31F10.11c
uniprotkb:P39964|intact:EBI-538771	uniprotkb:P87312|intact:EBI-538818	uniprotkb:Cell division control protein 5(gene name synonym)|uniprotkb:SPAC644.12(orf name)|uniprotkb:cef1_schpo(shortlabel)|irefindex:qJHfgJdEXmtN6On4Q8TAS8DMf7M4896(rogid)	uniprotkb:Complexed with cdc5 protein 4(gene name synonym)|uniprotkb:Cell cycle control protein cwf4(gene name synonym)|uniprotkb:syf3(gene name synonym)|uniprotkb:SPBC31F10.11c(orf name)|uniprotkb:clf1_schpo(shortlabel)|irefindex:Qc5MsRknWi5+F1pJZZV3B00uvaw4896(rogid)	uniprotkb:cdc5	uniprotkb:cwf4	psi-mi:"MI:0676"(tandem affinity purification)	Ohi et al. (2002)	pubmed:11884590	taxid:4896(Fission yeast)	taxid:4896(Fission yeast)	psi-mi:"MI:0914"(association)	psi-mi:"MI:0469"(intact)	intact:EBI-538781|irefindex:BSUcagXYNmI2i2ghH1x2hen+HbM(rigid)	-	psi-mi:"MI:0496"(bait)	psi-mi:"MI:0498"(prey)	psi-mi:"MI:0499"(unspecified role)	psi-mi:"MI:0499"(unspecified role)	refseq:NP_593880.1|go:"GO:0005681"(spliceosomal complex)|go:"GO:0005515"(protein binding)|go:"GO:0000398"(nuclear mRNA splicing, via spliceosome)|interpro:IPR012287(Homeodomain-related)|interpro:IPR001005(SANT, DNA-binding)|go:"GO:0000086"(G2/M transition of mitotic cell cycle)|interpro:IPR014778(Myb, DNA-binding)|interpro:IPR015495(Myb transcription factor)|go:"GO:0003677"(DNA binding)|go:"GO:00…	refseq:NP_596573.1|go:"GO:0000398"(nuclear mRNA splicing, via spliceosome)|go:"GO:0005681"(spliceosomal complex)|interpro:IPR003107(RNA-processing protein, HAT helix)|go:"GO:0005515"(protein binding)|interpro:IPR011990(Tetratricopeptide-like helical)|go:"GO:0007049"(cell cycle)|interpro:IPR013026(Tetratricopeptide region)|uniprotkb:P87312(identity)	psi-mi:"MI:0326"(protein)	psi-mi:"MI:0326"(protein)	taxid:4896(Fission yeast)	Spoke	-	-	-	-	-	-
uniprotkb:P39964|intact:EBI-538771	uniprotkb:P87312|intact:EBI-538818	uniprotkb:Cell division control protein 5(gene name synonym)|uniprotkb:SPAC644.12(orf name)|uniprotkb:cef1_schpo(shortlabel)|irefindex:qJHfgJdEXmtN6On4Q8TAS8DMf7M4896(rogid)	uniprotkb:Complexed with cdc5 protein 4(gene name synonym)|uniprotkb:Cell cycle control protein cwf4(gene name synonym)|uniprotkb:syf3(gene name synonym)|uniprotkb:SPBC31F10.11c(orf name)|uniprotkb:clf1_schpo(shortlabel)|irefindex:Qc5MsRknWi5+F1pJZZV3B00uvaw4896(rogid)	uniprotkb:cdc5	uniprotkb:cwf4	psi-mi:"MI:0007"(anti tag coimmunoprecipitation)	McDonald et al. (1999)	pubmed:10409726	taxid:4896(Fission yeast)	taxid:4896(Fission yeast)	psi-mi:"MI:0914"(association)	psi-mi:"MI:0469"(intact)	intact:EBI-592388|irefindex:BSUcagXYNmI2i2ghH1x2hen+HbM(rigid)	-	psi-mi:"MI:0496"(bait)	psi-mi:"MI:0498"(prey)	psi-mi:"MI:0499"(unspecified role)	psi-mi:"MI:0499"(unspecified role)	refseq:NP_593880.1|go:"GO:0005681"(spliceosomal complex)|go:"GO:0005515"(protein binding)|go:"GO:0000398"(nuclear mRNA splicing, via spliceosome)|interpro:IPR012287(Homeodomain-related)|interpro:IPR001005(SANT, DNA-binding)|go:"GO:0000086"(G2/M transition of mitotic cell cycle)|interpro:IPR014778(Myb, DNA-binding)|interpro:IPR015495(Myb transcription factor)|go:"GO:0003677"(DNA binding)|go:"GO:00…	refseq:NP_596573.1|go:"GO:0000398"(nuclear mRNA splicing, via spliceosome)|go:"GO:0005681"(spliceosomal complex)|interpro:IPR003107(RNA-processing protein, HAT helix)|go:"GO:0005515"(protein binding)|interpro:IPR011990(Tetratricopeptide-like helical)|go:"GO:0007049"(cell cycle)|interpro:IPR013026(Tetratricopeptide region)|uniprotkb:P87312(identity)	psi-mi:"MI:0326"(protein)	psi-mi:"MI:0326"(protein)	taxid:4896(Fission yeast)	Spoke	-	-	-	-	-	-
uniprotkb:P39964|intact:EBI-538771	uniprotkb:P87312|intact:EBI-538818	uniprotkb:Cell division control protein 5(gene name synonym)|uniprotkb:SPAC644.12(orf name)|uniprotkb:cef1_schpo(shortlabel)|irefindex:qJHfgJdEXmtN6On4Q8TAS8DMf7M4896(rogid)	uniprotkb:Complexed with cdc5 protein 4(gene name synonym)|uniprotkb:Cell cycle control protein cwf4(gene name synonym)|uniprotkb:syf3(gene name synonym)|uniprotkb:SPBC31F10.11c(orf name)|uniprotkb:clf1_schpo(shortlabel)|irefindex:Qc5MsRknWi5+F1pJZZV3B00uvaw4896(rogid)	uniprotkb:cdc5	uniprotkb:cwf4	psi-mi:"MI:0027"(cosedimentation)	McDonald et al. (1999)	pubmed:10409726	taxid:4896(Fission yeast)	taxid:4896(Fission yeast)	psi-mi:"MI:0915"(physical association)	psi-mi:"MI:0469"(intact)	intact:EBI-592432|irefindex:BSUcagXYNmI2i2ghH1x2hen+HbM(rigid)	-	psi-mi:"MI:0497"(neutral component)	psi-mi:"MI:0497"(neutral component)	psi-mi:"MI:0499"(unspecified role)	psi-mi:"MI:0499"(unspecified role)	refseq:NP_593880.1|go:"GO:0005681"(spliceosomal complex)|go:"GO:0005515"(protein binding)|go:"GO:0000398"(nuclear mRNA splicing, via spliceosome)|interpro:IPR012287(Homeodomain-related)|interpro:IPR001005(SANT, DNA-binding)|go:"GO:0000086"(G2/M transition of mitotic cell cycle)|interpro:IPR014778(Myb, DNA-binding)|interpro:IPR015495(Myb transcription factor)|go:"GO:0003677"(DNA binding)|go:"GO:00…	refseq:NP_596573.1|go:"GO:0000398"(nuclear mRNA splicing, via spliceosome)|go:"GO:0005681"(spliceosomal complex)|interpro:IPR003107(RNA-processing protein, HAT helix)|go:"GO:0005515"(protein binding)|interpro:IPR011990(Tetratricopeptide-like helical)|go:"GO:0007049"(cell cycle)|interpro:IPR013026(Tetratricopeptide region)|uniprotkb:P87312(identity)	psi-mi:"MI:0326"(protein)	psi-mi:"MI:0326"(protein)	taxid:4896(Fission yeast)	-	-	-	-	-	-	-
uniprotkb:P87312|intact:EBI-538818	uniprotkb:P39964|intact:EBI-538771	uniprotkb:Complexed with cdc5 protein 4(gene name synonym)|uniprotkb:Cell cycle control protein cwf4(gene name synonym)|uniprotkb:syf3(gene name synonym)|uniprotkb:SPBC31F10.11c(orf name)|uniprotkb:clf1_schpo(shortlabel)|irefindex:Qc5MsRknWi5+F1pJZZV3B00uvaw4896(rogid)	uniprotkb:Cell division control protein 5(gene name synonym)|uniprotkb:SPAC644.12(orf name)|uniprotkb:cef1_schpo(shortlabel)|irefindex:qJHfgJdEXmtN6On4Q8TAS8DMf7M4896(rogid)	uniprotkb:cwf4	uniprotkb:cdc5	psi-mi:"MI:0019"(coimmunoprecipitation)	McDonald et al. (1999)	pubmed:10409726	taxid:4896(Fission yeast)	taxid:4896(Fission yeast)	psi-mi:"MI:0915"(physical association)	psi-mi:"MI:0469"(intact)	intact:EBI-592501|irefindex:BSUcagXYNmI2i2ghH1x2hen+HbM(rigid)	-	psi-mi:"MI:0498"(prey)	psi-mi:"MI:0496"(bait)	psi-mi:"MI:0499"(unspecified role)	psi-mi:"MI:0499"(unspecified role)	refseq:NP_596573.1|go:"GO:0000398"(nuclear mRNA splicing, via spliceosome)|go:"GO:0005681"(spliceosomal complex)|interpro:IPR003107(RNA-processing protein, HAT helix)|go:"GO:0005515"(protein binding)|interpro:IPR011990(Tetratricopeptide-like helical)|go:"GO:0007049"(cell cycle)|interpro:IPR013026(Tetratricopeptide region)|uniprotkb:P87312(identity)	refseq:NP_593880.1|go:"GO:0005681"(spliceosomal complex)|go:"GO:0005515"(protein binding)|go:"GO:0000398"(nuclear mRNA splicing, via spliceosome)|interpro:IPR012287(Homeodomain-related)|interpro:IPR001005(SANT, DNA-binding)|go:"GO:0000086"(G2/M transition of mitotic cell cycle)|interpro:IPR014778(Myb, DNA-binding)|interpro:IPR015495(Myb transcription factor)|go:"GO:0003677"(DNA binding)|go:"GO:00…	psi-mi:"MI:0326"(protein)	psi-mi:"MI:0326"(protein)	taxid:4896(Fission yeast)	-	-	-	-	-	-	-
uniprotkb:P87312|intact:EBI-538818	uniprotkb:P39964|intact:EBI-538771	uniprotkb:Complexed with cdc5 protein 4(gene name synonym)|uniprotkb:Cell cycle control protein cwf4(gene name synonym)|uniprotkb:syf3(gene name synonym)|uniprotkb:SPBC31F10.11c(orf name)|uniprotkb:clf1_schpo(shortlabel)|irefindex:Qc5MsRknWi5+F1pJZZV3B00uvaw4896(rogid)	uniprotkb:Cell division control protein 5(gene name synonym)|uniprotkb:SPAC644.12(orf name)|uniprotkb:cef1_schpo(shortlabel)|irefindex:qJHfgJdEXmtN6On4Q8TAS8DMf7M4896(rogid)	uniprotkb:cwf4	uniprotkb:cdc5	psi-mi:"MI:0019"(coimmunoprecipitation)	McDonald et al. (1999)	pubmed:10409726	taxid:4896(Fission yeast)	taxid:4896(Fission yeast)	psi-mi:"MI:0915"(physical association)	psi-mi:"MI:0469"(intact)	intact:EBI-592508|irefindex:BSUcagXYNmI2i2ghH1x2hen+HbM(rigid)	-	psi-mi:"MI:0496"(bait)	psi-mi:"MI:0498"(prey)	psi-mi:"MI:0499"(unspecified role)	psi-mi:"MI:0499"(unspecified role)	refseq:NP_596573.1|go:"GO:0000398"(nuclear mRNA splicing, via spliceosome)|go:"GO:0005681"(spliceosomal complex)|interpro:IPR003107(RNA-processing protein, HAT helix)|go:"GO:0005515"(protein binding)|interpro:IPR011990(Tetratricopeptide-like helical)|go:"GO:0007049"(cell cycle)|interpro:IPR013026(Tetratricopeptide region)|uniprotkb:P87312(identity)	refseq:NP_593880.1|go:"GO:0005681"(spliceosomal complex)|go:"GO:0005515"(protein binding)|go:"GO:0000398"(nuclear mRNA splicing, via spliceosome)|interpro:IPR012287(Homeodomain-related)|interpro:IPR001005(SANT, DNA-binding)|go:"GO:0000086"(G2/M transition of mitotic cell cycle)|interpro:IPR014778(Myb, DNA-binding)|interpro:IPR015495(Myb transcription factor)|go:"GO:0003677"(DNA binding)|go:"GO:00…	psi-mi:"MI:0326"(protein)	psi-mi:"MI:0326"(protein)	taxid:4896(Fission yeast)	-	-	-	-	-	-	-
uniprotkb:P39964|intact:EBI-538771	uniprotkb:P87312|intact:EBI-538818	uniprotkb:Cell division control protein 5(gene name synonym)|uniprotkb:SPAC644.12(orf name)|uniprotkb:cef1_schpo(shortlabel)|irefindex:qJHfgJdEXmtN6On4Q8TAS8DMf7M4896(rogid)	uniprotkb:Complexed with cdc5 protein 4(gene name synonym)|uniprotkb:Cell cycle control protein cwf4(gene name synonym)|uniprotkb:syf3(gene name synonym)|uniprotkb:SPBC31F10.11c(orf name)|uniprotkb:clf1_schpo(shortlabel)|irefindex:Qc5MsRknWi5+F1pJZZV3B00uvaw4896(rogid)	uniprotkb:cdc5	uniprotkb:cwf4	psi-mi:"MI:0007"(anti tag coimmunoprecipitation)	McDonald et al. (1999)	pubmed:10409726	taxid:4896(Fission yeast)	taxid:4896(Fission yeast)	psi-mi:"MI:0914"(association)	psi-mi:"MI:0469"(intact)	intact:EBI-592531|irefindex:BSUcagXYNmI2i2ghH1x2hen+HbM(rigid)	-	psi-mi:"MI:0496"(bait)	psi-mi:"MI:0498"(prey)	psi-mi:"MI:0499"(unspecified role)	psi-mi:"MI:0499"(unspecified role)	refseq:NP_593880.1|go:"GO:0005681"(spliceosomal complex)|go:"GO:0005515"(protein binding)|go:"GO:0000398"(nuclear mRNA splicing, via spliceosome)|interpro:IPR012287(Homeodomain-related)|interpro:IPR001005(SANT, DNA-binding)|go:"GO:0000086"(G2/M transition of mitotic cell cycle)|interpro:IPR014778(Myb, DNA-binding)|interpro:IPR015495(Myb transcription factor)|go:"GO:0003677"(DNA binding)|go:"GO:00…	refseq:NP_596573.1|go:"GO:0000398"(nuclear mRNA splicing, via spliceosome)|go:"GO:0005681"(spliceosomal complex)|interpro:IPR003107(RNA-processing protein, HAT helix)|go:"GO:0005515"(protein binding)|interpro:IPR011990(Tetratricopeptide-like helical)|go:"GO:0007049"(cell cycle)|interpro:IPR013026(Tetratricopeptide region)|uniprotkb:P87312(identity)	psi-mi:"MI:0326"(protein)	psi-mi:"MI:0326"(protein)	taxid:4896(Fission yeast)	Spoke	-	-	-	-	-	-
uniprotkb:P87312|intact:EBI-538818	uniprotkb:P39964|intact:EBI-538771	uniprotkb:Complexed with cdc5 protein 4(gene name synonym)|uniprotkb:Cell cycle control protein cwf4(gene name synonym)|uniprotkb:syf3(gene name synonym)|uniprotkb:SPBC31F10.11c(orf name)|uniprotkb:clf1_schpo(shortlabel)|irefindex:Qc5MsRknWi5+F1pJZZV3B00uvaw4896(rogid)	uniprotkb:Cell division control protein 5(gene name synonym)|uniprotkb:SPAC644.12(orf name)|uniprotkb:cef1_schpo(shortlabel)|irefindex:qJHfgJdEXmtN6On4Q8TAS8DMf7M4896(rogid)	uniprotkb:cwf4	uniprotkb:cdc5	psi-mi:"MI:0007"(anti tag coimmunoprecipitation)	McDonald et al. (1999)	pubmed:10409726	taxid:4896(Fission yeast)	taxid:4896(Fission yeast)	psi-mi:"MI:0914"(association)	psi-mi:"MI:0469"(intact)	intact:EBI-592562|irefindex:BSUcagXYNmI2i2ghH1x2hen+HbM(rigid)	-	psi-mi:"MI:0496"(bait)	psi-mi:"MI:0498"(prey)	psi-mi:"MI:0499"(unspecified role)	psi-mi:"MI:0499"(unspecified role)	refseq:NP_596573.1|go:"GO:0000398"(nuclear mRNA splicing, via spliceosome)|go:"GO:0005681"(spliceosomal complex)|interpro:IPR003107(RNA-processing protein, HAT helix)|go:"GO:0005515"(protein binding)|interpro:IPR011990(Tetratricopeptide-like helical)|go:"GO:0007049"(cell cycle)|interpro:IPR013026(Tetratricopeptide region)|uniprotkb:P87312(identity)	refseq:NP_593880.1|go:"GO:0005681"(spliceosomal complex)|go:"GO:0005515"(protein binding)|go:"GO:0000398"(nuclear mRNA splicing, via spliceosome)|interpro:IPR012287(Homeodomain-related)|interpro:IPR001005(SANT, DNA-binding)|go:"GO:0000086"(G2/M transition of mitotic cell cycle)|interpro:IPR014778(Myb, DNA-binding)|interpro:IPR015495(Myb transcription factor)|go:"GO:0003677"(DNA binding)|go:"GO:00…	psi-mi:"MI:0326"(protein)	psi-mi:"MI:0326"(protein)	taxid:4896(Fission yeast)	Spoke	-	-	-	-	-	-
AT1G07270	AT2G37560	SPBC14C8.07c	SPBC685.09
uniprotkb:Q09142|intact:EBI-2028187	uniprotkb:P41411|intact:EBI-1207853	uniprotkb:orp2(gene name synonym)|uniprotkb:SPBC685.09(orf name)|uniprotkb:orc2_schpo(shortlabel)|irefindex:5dasaqd8qm0lKKqx1gUTn1uhZtY4896(rogid)	uniprotkb:SPBC14C8.07c(orf name)|uniprotkb:cdc18_schpo(shortlabel)|irefindex:hTTiBs7G9BRRQrSJ3CN28nzZJu44896(rogid)	uniprotkb:orc2	uniprotkb:cdc18	psi-mi:"MI:0096"(pull down)	Leatherwood et al. (1996)	pubmed:8552194	taxid:4896(Fission yeast)	taxid:4896(Fission yeast)	psi-mi:"MI:0915"(physical association)	psi-mi:"MI:0469"(intact)	intact:EBI-2030647|irefindex:fzWRUfw1YK+fChZpJsFzfVFOv/g(rigid)	-	psi-mi:"MI:0496"(bait)	psi-mi:"MI:0498"(prey)	psi-mi:"MI:0499"(unspecified role)	psi-mi:"MI:0499"(unspecified role)	interpro:IPR007220(Origin recognition complex subunit 2)|go:"GO:0005664"(nuclear origin of replication recognition complex)|go:"GO:0005656"(pre-replicative complex)|go:"GO:0003688"(DNA replication origin binding)|go:"GO:0006270"(DNA replication initiation)|refseq:NP_596143.1|go:"GO:0043596"(nuclear replication fork)|go:"GO:0005515"(protein binding)|go:"GO:0032153"(cell division site)|uniprotkb:Q0…	go:"GO:0005515"(protein binding)|refseq:NP_595910.1|interpro:IPR016314(Cell division control, Cdc6)|go:"GO:0000076"(DNA replication checkpoint)|interpro:IPR003593(AAA+ ATPase, core)|interpro:IPR015163(CDC6, C terminal)|go:"GO:0005524"(ATP binding)|go:"GO:0017111"(nucleoside-triphosphatase activity)|go:"GO:0051301"(cell division)|go:"GO:0007067"(mitosis)|go:"GO:0043596"(nuclear replication fork)|g…	psi-mi:"MI:0326"(protein)	psi-mi:"MI:0326"(protein)	taxid:4896(Fission yeast)	-	-	-	-	-	-	-
AT1G67630	AT5G41880	SPCC553.09c	SPAC6B12.10c
uniprotkb:O74946|intact:EBI-849056	uniprotkb:O14215|intact:EBI-849063	uniprotkb:SPCC553.09c(orf name)|uniprotkb:spb70(gene name synonym)|uniprotkb:dpoa2_schpo(shortlabel)|irefindex:VbSR2XOaT+x/HplVTYYwgAn5xHk4896(rogid)	uniprotkb:spp1(gene name synonym)|uniprotkb:SPAC6B12.10c(orf name)|uniprotkb:pri1_schpo(shortlabel)|irefindex:EhVKYg3T9/GqobNaKXQCOrVRy7w4896(rogid)	uniprotkb:pol12	uniprotkb:pri1	psi-mi:"MI:0029"(cosedimentation through density gradient)	Fien et al. (2004)	pubmed:14766746	taxid:4896(Fission yeast)	taxid:4896(Fission yeast)	psi-mi:"MI:0915"(physical association)	psi-mi:"MI:0469"(intact)	intact:EBI-849055|irefindex:rCZ5ZvpFTsrTy/4Uca4Wj5JINY0(rigid)	-	psi-mi:"MI:0497"(neutral component)	psi-mi:"MI:0497"(neutral component)	psi-mi:"MI:0499"(unspecified role)	psi-mi:"MI:0499"(unspecified role)	interpro:IPR013627(DNA polymerase alpha, subunit B N-terminal)|go:"GO:0005829"(cytosol)|go:"GO:0005658"("alpha DNA polymerase:primase complex")|go:"GO:0005515"(protein binding)|interpro:IPR007185(DNA polymerase alpha/epsilon, subunit B)|refseq:NP_587765.1|interpro:IPR016722(DNA polymerase alpha, subunit B)|go:"GO:0000790"(nuclear chromatin)|go:"GO:0006270"(DNA replication initiation)|go:"GO:00062…	interpro:IPR014052(DNA primase, small subunit, eukaryotic and archaeal)|go:"GO:0005515"(protein binding)|go:"GO:0005658"("alpha DNA polymerase:primase complex")|go:"GO:0003896"(DNA primase activity)|go:"GO:0006269"(DNA replication, synthesis of RNA primer)|go:"GO:0000723"(telomere maintenance)|interpro:IPR002755(DNA primase, small subunit)|refseq:NP_593765.1|go:"GO:0000790"(nuclear chromatin)|go:…	psi-mi:"MI:0326"(protein)	psi-mi:"MI:0326"(protein)	taxid:-1	Spoke	-	-	-	-	-	-
uniprotkb:O74946|intact:EBI-849056	uniprotkb:O14215|intact:EBI-849063	uniprotkb:SPCC553.09c(orf name)|uniprotkb:spb70(gene name synonym)|uniprotkb:dpoa2_schpo(shortlabel)|irefindex:VbSR2XOaT+x/HplVTYYwgAn5xHk4896(rogid)	uniprotkb:spp1(gene name synonym)|uniprotkb:SPAC6B12.10c(orf name)|uniprotkb:pri1_schpo(shortlabel)|irefindex:EhVKYg3T9/GqobNaKXQCOrVRy7w4896(rogid)	uniprotkb:pol12	uniprotkb:pri1	psi-mi:"MI:0364"(inferred by curator)	-	pubmed:14681455	taxid:4896(Fission yeast)	taxid:4896(Fission yeast)	psi-mi:"MI:0915"(physical association)	psi-mi:"MI:0469"(intact)	intact:EBI-852603|irefindex:rCZ5ZvpFTsrTy/4Uca4Wj5JINY0(rigid)	-	psi-mi:"MI:0497"(neutral component)	psi-mi:"MI:0497"(neutral component)	psi-mi:"MI:0499"(unspecified role)	psi-mi:"MI:0499"(unspecified role)	interpro:IPR013627(DNA polymerase alpha, subunit B N-terminal)|go:"GO:0005829"(cytosol)|go:"GO:0005658"("alpha DNA polymerase:primase complex")|go:"GO:0005515"(protein binding)|interpro:IPR007185(DNA polymerase alpha/epsilon, subunit B)|refseq:NP_587765.1|interpro:IPR016722(DNA polymerase alpha, subunit B)|go:"GO:0000790"(nuclear chromatin)|go:"GO:0006270"(DNA replication initiation)|go:"GO:00062…	interpro:IPR014052(DNA primase, small subunit, eukaryotic and archaeal)|go:"GO:0005515"(protein binding)|go:"GO:0005658"("alpha DNA polymerase:primase complex")|go:"GO:0003896"(DNA primase activity)|go:"GO:0006269"(DNA replication, synthesis of RNA primer)|go:"GO:0000723"(telomere maintenance)|interpro:IPR002755(DNA primase, small subunit)|refseq:NP_593765.1|go:"GO:0000790"(nuclear chromatin)|go:…	psi-mi:"MI:0326"(protein)	psi-mi:"MI:0326"(protein)	taxid:4896(Fission yeast)	Spoke	Complexes - Interaction dataset based on curated protein complexes.	-	-	-	-	-
uniprotkb:O14215|intact:EBI-849063	uniprotkb:O74946|intact:EBI-849056	uniprotkb:spp1(gene name synonym)|uniprotkb:SPAC6B12.10c(orf name)|uniprotkb:pri1_schpo(shortlabel)|irefindex:EhVKYg3T9/GqobNaKXQCOrVRy7w4896(rogid)	uniprotkb:SPCC553.09c(orf name)|uniprotkb:spb70(gene name synonym)|uniprotkb:dpoa2_schpo(shortlabel)|irefindex:VbSR2XOaT+x/HplVTYYwgAn5xHk4896(rogid)	uniprotkb:pri1	uniprotkb:pol12	psi-mi:"MI:0096"(pull down)	Fien et al. (2004)	pubmed:14766746	taxid:4896(Fission yeast)	taxid:4896(Fission yeast)	psi-mi:"MI:0914"(association)	psi-mi:"MI:0469"(intact)	intact:EBI-849170|irefindex:rCZ5ZvpFTsrTy/4Uca4Wj5JINY0(rigid)	-	psi-mi:"MI:0496"(bait)	psi-mi:"MI:0498"(prey)	psi-mi:"MI:0499"(unspecified role)	psi-mi:"MI:0499"(unspecified role)	interpro:IPR014052(DNA primase, small subunit, eukaryotic and archaeal)|go:"GO:0005515"(protein binding)|go:"GO:0005658"("alpha DNA polymerase:primase complex")|go:"GO:0003896"(DNA primase activity)|go:"GO:0006269"(DNA replication, synthesis of RNA primer)|go:"GO:0000723"(telomere maintenance)|interpro:IPR002755(DNA primase, small subunit)|refseq:NP_593765.1|go:"GO:0000790"(nuclear chromatin)|go:…	interpro:IPR013627(DNA polymerase alpha, subunit B N-terminal)|go:"GO:0005829"(cytosol)|go:"GO:0005658"("alpha DNA polymerase:primase complex")|go:"GO:0005515"(protein binding)|interpro:IPR007185(DNA polymerase alpha/epsilon, subunit B)|refseq:NP_587765.1|interpro:IPR016722(DNA polymerase alpha, subunit B)|go:"GO:0000790"(nuclear chromatin)|go:"GO:0006270"(DNA replication initiation)|go:"GO:00062…	psi-mi:"MI:0326"(protein)	psi-mi:"MI:0326"(protein)	taxid:-1	Spoke	-	-	-	-	-	-
AT1G44900	AT4G02060	SPBC4.04c	SPBC25D12.03c
uniprotkb:P40377|intact:EBI-783248	uniprotkb:O75001|intact:EBI-913851	uniprotkb:Minichromosome maintenance protein 2(gene name synonym)|uniprotkb:Cell division control protein 19(gene name synonym)|uniprotkb:cdc19(gene name synonym)|uniprotkb:nda1(gene name synonym)|uniprotkb:SPBC4.04c(orf name)|uniprotkb:mcm2_schpo(shortlabel)|irefindex:dve4sylDJJtesWp7QXMCtYG0gJs4896(rogid)	uniprotkb:SPBC25D12.03c(orf name)|uniprotkb:Minichromosome maintenance protein 7(gene name synonym)|uniprotkb:mcm7_schpo(shortlabel)|irefindex:GF+idzic8kWoq877/vlpS4uipB84896(rogid)	uniprotkb:mcm2	uniprotkb:mcm7	psi-mi:"MI:0029"(cosedimentation through density gradient)	Lee et al. (2000)	pubmed:10770926	taxid:4896(Fission yeast)	taxid:4896(Fission yeast)	psi-mi:"MI:0915"(physical association)	psi-mi:"MI:0469"(intact)	intact:EBI-913998|irefindex:s3L3o7Ob69lFDNzug3zS+RmvB5g(rigid)	-	psi-mi:"MI:0497"(neutral component)	psi-mi:"MI:0497"(neutral component)	psi-mi:"MI:0499"(unspecified role)	psi-mi:"MI:0499"(unspecified role)	refseq:NP_595477.1|go:"GO:0005656"(pre-replicative complex)|go:"GO:0000084"(S phase of mitotic cell cycle)|go:"GO:0042555"(MCM complex)|go:"GO:0006270"(DNA replication initiation)|interpro:IPR001208(MCM)|interpro:IPR008045(MCM protein 2)|interpro:IPR012340(Nucleic acid-binding, OB-fold)|go:"GO:0005515"(protein binding)|go:"GO:0045449"(regulation of transcription)|go:"GO:0005524"(ATP binding)|go:"…	refseq:NP_596545.1|go:"GO:0005656"(pre-replicative complex)|go:"GO:0000084"(S phase of mitotic cell cycle)|go:"GO:0042555"(MCM complex)|go:"GO:0006270"(DNA replication initiation)|interpro:IPR003593(AAA+ ATPase, core)|interpro:IPR001208(MCM)|interpro:IPR008050(MCM protein 7)|interpro:IPR012340(Nucleic acid-binding, OB-fold)|uniprotkb:P87302(secondary-ac)|go:"GO:0005524"(ATP binding)|go:"GO:000367…	psi-mi:"MI:0326"(protein)	psi-mi:"MI:0326"(protein)	taxid:7108(Fall armyworm)	Spoke	-	-	-	-	-	-
uniprotkb:P40377|intact:EBI-783248	uniprotkb:O75001|intact:EBI-913851	uniprotkb:Minichromosome maintenance protein 2(gene name synonym)|uniprotkb:Cell division control protein 19(gene name synonym)|uniprotkb:cdc19(gene name synonym)|uniprotkb:nda1(gene name synonym)|uniprotkb:SPBC4.04c(orf name)|uniprotkb:mcm2_schpo(shortlabel)|irefindex:dve4sylDJJtesWp7QXMCtYG0gJs4896(rogid)	uniprotkb:SPBC25D12.03c(orf name)|uniprotkb:Minichromosome maintenance protein 7(gene name synonym)|uniprotkb:mcm7_schpo(shortlabel)|irefindex:GF+idzic8kWoq877/vlpS4uipB84896(rogid)	uniprotkb:mcm2	uniprotkb:mcm7	psi-mi:"MI:0364"(inferred by curator)	-	pubmed:14681455	taxid:4896(Fission yeast)	taxid:4896(Fission yeast)	psi-mi:"MI:0915"(physical association)	psi-mi:"MI:0469"(intact)	intact:EBI-913777|irefindex:s3L3o7Ob69lFDNzug3zS+RmvB5g(rigid)	-	psi-mi:"MI:0497"(neutral component)	psi-mi:"MI:0497"(neutral component)	psi-mi:"MI:0499"(unspecified role)	psi-mi:"MI:0499"(unspecified role)	refseq:NP_595477.1|go:"GO:0005656"(pre-replicative complex)|go:"GO:0000084"(S phase of mitotic cell cycle)|go:"GO:0042555"(MCM complex)|go:"GO:0006270"(DNA replication initiation)|interpro:IPR001208(MCM)|interpro:IPR008045(MCM protein 2)|interpro:IPR012340(Nucleic acid-binding, OB-fold)|go:"GO:0005515"(protein binding)|go:"GO:0045449"(regulation of transcription)|go:"GO:0005524"(ATP binding)|go:"…	refseq:NP_596545.1|go:"GO:0005656"(pre-replicative complex)|go:"GO:0000084"(S phase of mitotic cell cycle)|go:"GO:0042555"(MCM complex)|go:"GO:0006270"(DNA replication initiation)|interpro:IPR003593(AAA+ ATPase, core)|interpro:IPR001208(MCM)|interpro:IPR008050(MCM protein 7)|interpro:IPR012340(Nucleic acid-binding, OB-fold)|uniprotkb:P87302(secondary-ac)|go:"GO:0005524"(ATP binding)|go:"GO:000367…	psi-mi:"MI:0326"(protein)	psi-mi:"MI:0326"(protein)	taxid:4896(Fission yeast)	Spoke	Complexes - Interaction dataset based on curated protein complexes.	-	-	-	-	-
uniprotkb:P40377|intact:EBI-783248	uniprotkb:O75001|intact:EBI-913851	uniprotkb:Minichromosome maintenance protein 2(gene name synonym)|uniprotkb:Cell division control protein 19(gene name synonym)|uniprotkb:cdc19(gene name synonym)|uniprotkb:nda1(gene name synonym)|uniprotkb:SPBC4.04c(orf name)|uniprotkb:mcm2_schpo(shortlabel)|irefindex:dve4sylDJJtesWp7QXMCtYG0gJs4896(rogid)	uniprotkb:SPBC25D12.03c(orf name)|uniprotkb:Minichromosome maintenance protein 7(gene name synonym)|uniprotkb:mcm7_schpo(shortlabel)|irefindex:GF+idzic8kWoq877/vlpS4uipB84896(rogid)	uniprotkb:mcm2	uniprotkb:mcm7	psi-mi:"MI:0029"(cosedimentation through density gradient)	Lee et al. (2000)	pubmed:10770926	taxid:4896(Fission yeast)	taxid:4896(Fission yeast)	psi-mi:"MI:0915"(physical association)	psi-mi:"MI:0469"(intact)	intact:EBI-913916|irefindex:s3L3o7Ob69lFDNzug3zS+RmvB5g(rigid)	-	psi-mi:"MI:0497"(neutral component)	psi-mi:"MI:0497"(neutral component)	psi-mi:"MI:0499"(unspecified role)	psi-mi:"MI:0499"(unspecified role)	refseq:NP_595477.1|go:"GO:0005656"(pre-replicative complex)|go:"GO:0000084"(S phase of mitotic cell cycle)|go:"GO:0042555"(MCM complex)|go:"GO:0006270"(DNA replication initiation)|interpro:IPR001208(MCM)|interpro:IPR008045(MCM protein 2)|interpro:IPR012340(Nucleic acid-binding, OB-fold)|go:"GO:0005515"(protein binding)|go:"GO:0045449"(regulation of transcription)|go:"GO:0005524"(ATP binding)|go:"…	refseq:NP_596545.1|go:"GO:0005656"(pre-replicative complex)|go:"GO:0000084"(S phase of mitotic cell cycle)|go:"GO:0042555"(MCM complex)|go:"GO:0006270"(DNA replication initiation)|interpro:IPR003593(AAA+ ATPase, core)|interpro:IPR001208(MCM)|interpro:IPR008050(MCM protein 7)|interpro:IPR012340(Nucleic acid-binding, OB-fold)|uniprotkb:P87302(secondary-ac)|go:"GO:0005524"(ATP binding)|go:"GO:000367…	psi-mi:"MI:0326"(protein)	psi-mi:"MI:0326"(protein)	taxid:7108(Fall armyworm)	Spoke	-	-	-	-	-	-
AT2G32590	AT5G48600	SPCC306.03c	SPBC146.03c
uniprotkb:Q9Y7R3|intact:EBI-1149594	uniprotkb:P41004|intact:EBI-1149474	uniprotkb:SPCC306.03c(orf name)|uniprotkb:p105(gene name synonym)|uniprotkb:Barren homolog(gene name synonym)|uniprotkb:CAPH homolog(gene name synonym)|uniprotkb:cnd2_schpo(shortlabel)|irefindex:1GPAhCv7+Ee0eQRItaM3DzCfkvE4896(rogid)	uniprotkb:smc4(gene name synonym)|uniprotkb:SPBC146.03c(orf name)|uniprotkb:Cell untimely torn protein 3(gene name synonym)|uniprotkb:Chromosome segregation protein cut3(gene name synonym)|uniprotkb:smc4_schpo(shortlabel)|irefindex:Rx4dvAuGOf8sZGfQsXqkLtx28ZM4896(rogid)	uniprotkb:cnd2	uniprotkb:cut3	psi-mi:"MI:0029"(cosedimentation through density gradient)	Aono et al. (2002)	pubmed:12000964	taxid:4896(Fission yeast)	taxid:4896(Fission yeast)	psi-mi:"MI:0915"(physical association)	psi-mi:"MI:0469"(intact)	intact:EBI-1149712|irefindex:AChmRue44C6m5xZZqjxckhSYfaI(rigid)	-	psi-mi:"MI:0497"(neutral component)	psi-mi:"MI:0497"(neutral component)	psi-mi:"MI:0499"(unspecified role)	psi-mi:"MI:0499"(unspecified role)	go:"GO:0000796"(condensin complex)|go:"GO:0005829"(cytosol)|go:"GO:0005634"(nucleus)|go:"GO:0007076"(mitotic chromosome condensation)|interpro:IPR008418(Barren)|refseq:NP_587811.1|go:"GO:0005515"(protein binding)|go:"GO:0051301"(cell division)|go:"GO:0006281"(DNA repair)|uniprotkb:Q9Y7R3(identity)	refseq:NP_595392.1|go:"GO:0000939"(inner kinetochore of condensed chromosome)|go:"GO:0005730"(nucleolus)|go:"GO:0000796"(condensin complex)|go:"GO:0005829"(cytosol)|go:"GO:0007076"(mitotic chromosome condensation)|interpro:IPR010935(SMCs flexible hinge)|interpro:IPR003395(RecF/RecN/SMC protein, N-terminal)|uniprotkb:Q9UUF8(secondary-ac)|go:"GO:0005515"(protein binding)|go:"GO:0005524"(ATP binding…	psi-mi:"MI:0326"(protein)	psi-mi:"MI:0326"(protein)	taxid:4896(Fission yeast)	Spoke	-	-	-	-	-	-
uniprotkb:Q9Y7R3|intact:EBI-1149594	uniprotkb:P41004|intact:EBI-1149474	uniprotkb:SPCC306.03c(orf name)|uniprotkb:p105(gene name synonym)|uniprotkb:Barren homolog(gene name synonym)|uniprotkb:CAPH homolog(gene name synonym)|uniprotkb:cnd2_schpo(shortlabel)|irefindex:1GPAhCv7+Ee0eQRItaM3DzCfkvE4896(rogid)	uniprotkb:smc4(gene name synonym)|uniprotkb:SPBC146.03c(orf name)|uniprotkb:Cell untimely torn protein 3(gene name synonym)|uniprotkb:Chromosome segregation protein cut3(gene name synonym)|uniprotkb:smc4_schpo(shortlabel)|irefindex:Rx4dvAuGOf8sZGfQsXqkLtx28ZM4896(rogid)	uniprotkb:cnd2	uniprotkb:cut3	psi-mi:"MI:0007"(anti tag coimmunoprecipitation)	Aono et al. (2002)	pubmed:12000964	taxid:4896(Fission yeast)	taxid:4896(Fission yeast)	psi-mi:"MI:0915"(physical association)	psi-mi:"MI:0469"(intact)	intact:EBI-1149820|irefindex:AChmRue44C6m5xZZqjxckhSYfaI(rigid)	-	psi-mi:"MI:0496"(bait)	psi-mi:"MI:0498"(prey)	psi-mi:"MI:0499"(unspecified role)	psi-mi:"MI:0499"(unspecified role)	go:"GO:0000796"(condensin complex)|go:"GO:0005829"(cytosol)|go:"GO:0005634"(nucleus)|go:"GO:0007076"(mitotic chromosome condensation)|interpro:IPR008418(Barren)|refseq:NP_587811.1|go:"GO:0005515"(protein binding)|go:"GO:0051301"(cell division)|go:"GO:0006281"(DNA repair)|uniprotkb:Q9Y7R3(identity)	refseq:NP_595392.1|go:"GO:0000939"(inner kinetochore of condensed chromosome)|go:"GO:0005730"(nucleolus)|go:"GO:0000796"(condensin complex)|go:"GO:0005829"(cytosol)|go:"GO:0007076"(mitotic chromosome condensation)|interpro:IPR010935(SMCs flexible hinge)|interpro:IPR003395(RecF/RecN/SMC protein, N-terminal)|uniprotkb:Q9UUF8(secondary-ac)|go:"GO:0005515"(protein binding)|go:"GO:0005524"(ATP binding…	psi-mi:"MI:0326"(protein)	psi-mi:"MI:0326"(protein)	taxid:4896(Fission yeast)	-	-	-	-	-	-	-
AT2G07690	AT5G46280	SPAC1B2.05	SPCC1682.02c
uniprotkb:P30666|intact:EBI-913795	uniprotkb:P41389|intact:EBI-913821	uniprotkb:SPCC1682.02c(orf name)|uniprotkb:Minichromosome maintenance protein 3(gene name synonym)|uniprotkb:mcm3_schpo(shortlabel)|irefindex:edrD0bXIqMXxnRvN9/W3XoQs0II4896(rogid)	uniprotkb:nda4(gene name synonym)|uniprotkb:SPAC1B2.05(orf name)|uniprotkb:SPAC3F10.01(orf name)|uniprotkb:Minichromosome maintenance protein 5(gene name synonym)|uniprotkb:Cell division control protein nda4(gene name synonym)|uniprotkb:mcm5_schpo(shortlabel)|irefindex:YWl+PwQExaCPTLCoeq3aVX+69xc4896(rogid)	uniprotkb:mcm3	uniprotkb:mcm5	psi-mi:"MI:0029"(cosedimentation through density gradient)	Lee et al. (2000)	pubmed:10770926	taxid:4896(Fission yeast)	taxid:4896(Fission yeast)	psi-mi:"MI:0915"(physical association)	psi-mi:"MI:0469"(intact)	intact:EBI-914032|irefindex:zUwgkN6JYjbUSzLBtVDBZR5tzHc(rigid)	-	psi-mi:"MI:0497"(neutral component)	psi-mi:"MI:0497"(neutral component)	psi-mi:"MI:0499"(unspecified role)	psi-mi:"MI:0499"(unspecified role)	refseq:NP_587795.1|go:"GO:0042555"(MCM complex)|go:"GO:0006270"(DNA replication initiation)|interpro:IPR003593(AAA+ ATPase, core)|interpro:IPR001208(MCM)|interpro:IPR008046(MCM protein 3)|interpro:IPR012340(Nucleic acid-binding, OB-fold)|go:"GO:0045449"(regulation of transcription)|go:"GO:0005829"(cytosol)|go:"GO:0005515"(protein binding)|go:"GO:0005656"(pre-replicative complex)|go:"GO:0000084"(S…	refseq:XP_001713071.1|go:"GO:0005656"(pre-replicative complex)|go:"GO:0000084"(S phase of mitotic cell cycle)|go:"GO:0042555"(MCM complex)|go:"GO:0005829"(cytosol)|go:"GO:0005515"(protein binding)|go:"GO:0006270"(DNA replication initiation)|interpro:IPR001208(MCM)|interpro:IPR008048(MCM protein 5)|interpro:IPR003593(AAA+ ATPase, core)|uniprotkb:Q9UTF5(secondary-ac)|interpro:IPR012340(Nucleic acid…	psi-mi:"MI:0326"(protein)	psi-mi:"MI:0326"(protein)	taxid:7108(Fall armyworm)	-	-	-	-	-	-	-
AT1G09770	AT1G80070	SPAC644.12	SPAC4F8.12c
uniprotkb:P39964|intact:EBI-538771	uniprotkb:O14187|intact:EBI-590797	uniprotkb:Cell division control protein 5(gene name synonym)|uniprotkb:SPAC644.12(orf name)|uniprotkb:cef1_schpo(shortlabel)|irefindex:qJHfgJdEXmtN6On4Q8TAS8DMf7M4896(rogid)	uniprotkb:Complexed with cdc5 protein 6(gene name synonym)|uniprotkb:cwf6(gene name synonym)|uniprotkb:SPAC4F8.12c(orf name)|uniprotkb:spp42_schpo(shortlabel)|irefindex:mzi9OaOmlpeOg84aiYoK0GmaboM4896(rogid)	uniprotkb:cdc5	uniprotkb:spp42	psi-mi:"MI:0676"(tandem affinity purification)	Ohi et al. (2002)	pubmed:11884590	taxid:4896(Fission yeast)	taxid:4896(Fission yeast)	psi-mi:"MI:0914"(association)	psi-mi:"MI:0469"(intact)	intact:EBI-538781|irefindex:MrSjHqQSubvrTforFq2lUx8euXs(rigid)	-	psi-mi:"MI:0496"(bait)	psi-mi:"MI:0498"(prey)	psi-mi:"MI:0499"(unspecified role)	psi-mi:"MI:0499"(unspecified role)	refseq:NP_593880.1|go:"GO:0005681"(spliceosomal complex)|go:"GO:0005515"(protein binding)|go:"GO:0000398"(nuclear mRNA splicing, via spliceosome)|interpro:IPR012287(Homeodomain-related)|interpro:IPR001005(SANT, DNA-binding)|go:"GO:0000086"(G2/M transition of mitotic cell cycle)|interpro:IPR014778(Myb, DNA-binding)|interpro:IPR015495(Myb transcription factor)|go:"GO:0003677"(DNA binding)|go:"GO:00…	refseq:NP_593861.1|interpro:IPR000555(Mov34/MPN/PAD-1)|interpro:IPR012591(PRO8NT)|interpro:IPR012592(PROCN)|interpro:IPR012984(PRO, C-terminal)|go:"GO:0000393"(spliceosomal conformational changes to generate catalytic conformation)|go:"GO:0005681"(spliceosomal complex)|go:"GO:0003723"(RNA binding)|interpro:IPR019581|interpro:IPR019580|interpro:IPR019582|uniprotkb:O14187(identity)	psi-mi:"MI:0326"(protein)	psi-mi:"MI:0326"(protein)	taxid:4896(Fission yeast)	Spoke	-	-	-	-	-	-
uniprotkb:P39964|intact:EBI-538771	uniprotkb:O14187|intact:EBI-590797	uniprotkb:Cell division control protein 5(gene name synonym)|uniprotkb:SPAC644.12(orf name)|uniprotkb:cef1_schpo(shortlabel)|irefindex:qJHfgJdEXmtN6On4Q8TAS8DMf7M4896(rogid)	uniprotkb:Complexed with cdc5 protein 6(gene name synonym)|uniprotkb:cwf6(gene name synonym)|uniprotkb:SPAC4F8.12c(orf name)|uniprotkb:spp42_schpo(shortlabel)|irefindex:mzi9OaOmlpeOg84aiYoK0GmaboM4896(rogid)	uniprotkb:cdc5	uniprotkb:spp42	psi-mi:"MI:0007"(anti tag coimmunoprecipitation)	McDonald et al. (1999)	pubmed:10409726	taxid:4896(Fission yeast)	taxid:4896(Fission yeast)	psi-mi:"MI:0914"(association)	psi-mi:"MI:0469"(intact)	intact:EBI-592402|irefindex:MrSjHqQSubvrTforFq2lUx8euXs(rigid)	-	psi-mi:"MI:0496"(bait)	psi-mi:"MI:0498"(prey)	psi-mi:"MI:0499"(unspecified role)	psi-mi:"MI:0499"(unspecified role)	refseq:NP_593880.1|go:"GO:0005681"(spliceosomal complex)|go:"GO:0005515"(protein binding)|go:"GO:0000398"(nuclear mRNA splicing, via spliceosome)|interpro:IPR012287(Homeodomain-related)|interpro:IPR001005(SANT, DNA-binding)|go:"GO:0000086"(G2/M transition of mitotic cell cycle)|interpro:IPR014778(Myb, DNA-binding)|interpro:IPR015495(Myb transcription factor)|go:"GO:0003677"(DNA binding)|go:"GO:00…	refseq:NP_593861.1|interpro:IPR000555(Mov34/MPN/PAD-1)|interpro:IPR012591(PRO8NT)|interpro:IPR012592(PROCN)|interpro:IPR012984(PRO, C-terminal)|go:"GO:0000393"(spliceosomal conformational changes to generate catalytic conformation)|go:"GO:0005681"(spliceosomal complex)|go:"GO:0003723"(RNA binding)|interpro:IPR019581|interpro:IPR019580|interpro:IPR019582|uniprotkb:O14187(identity)	psi-mi:"MI:0326"(protein)	psi-mi:"MI:0326"(protein)	taxid:4896(Fission yeast)	Spoke	-	-	-	-	-	-
AT1G09770	AT3G26560	SPAC644.12	SPAC10F6.02c
uniprotkb:P39964|intact:EBI-538771	uniprotkb:O42643|intact:EBI-539062	uniprotkb:Cell division control protein 5(gene name synonym)|uniprotkb:SPAC644.12(orf name)|uniprotkb:cef1_schpo(shortlabel)|irefindex:qJHfgJdEXmtN6On4Q8TAS8DMf7M4896(rogid)	uniprotkb:SPAC10F6.02c(orf name)|uniprotkb:prp22_schpo(shortlabel)|irefindex:lI6k2anIFBroikSB/QnL9gfCHu44896(rogid)	uniprotkb:cdc5	uniprotkb:prp22	psi-mi:"MI:0676"(tandem affinity purification)	Ohi et al. (2002)	pubmed:11884590	taxid:4896(Fission yeast)	taxid:4896(Fission yeast)	psi-mi:"MI:0914"(association)	psi-mi:"MI:0469"(intact)	intact:EBI-538781|irefindex:adX3xHUNAXLU4CB9oVGuj0T9Uus(rigid)	-	psi-mi:"MI:0496"(bait)	psi-mi:"MI:0498"(prey)	psi-mi:"MI:0499"(unspecified role)	psi-mi:"MI:0499"(unspecified role)	refseq:NP_593880.1|go:"GO:0005681"(spliceosomal complex)|go:"GO:0005515"(protein binding)|go:"GO:0000398"(nuclear mRNA splicing, via spliceosome)|interpro:IPR012287(Homeodomain-related)|interpro:IPR001005(SANT, DNA-binding)|go:"GO:0000086"(G2/M transition of mitotic cell cycle)|interpro:IPR014778(Myb, DNA-binding)|interpro:IPR015495(Myb transcription factor)|go:"GO:0003677"(DNA binding)|go:"GO:00…	refseq:NP_593253.1|interpro:IPR014001(DEAD-like helicase, N-terminal)|interpro:IPR002464(DNA/RNA helicase, ATP-dependent, DEAH-box type, conserved site)|interpro:IPR001650(DNA/RNA helicase, C-terminal)|interpro:IPR007502(Helicase-associated region)|interpro:IPR014021(Helicase, superfamily 1 and 2, ATP-binding)|interpro:IPR003029(S1, RNA binding)|interpro:IPR011709(Region of unknown function DUF16…	psi-mi:"MI:0326"(protein)	psi-mi:"MI:0326"(protein)	taxid:4896(Fission yeast)	Spoke	-	-	-	-	-	-
AT1G67320	AT5G41880	SPBC17D11.06	SPAC6B12.10c
uniprotkb:O14215|intact:EBI-849063	uniprotkb:O74761|intact:EBI-849075	uniprotkb:spp1(gene name synonym)|uniprotkb:SPAC6B12.10c(orf name)|uniprotkb:pri1_schpo(shortlabel)|irefindex:EhVKYg3T9/GqobNaKXQCOrVRy7w4896(rogid)	uniprotkb:spp2(gene name synonym)|uniprotkb:SPBC17D11.06(orf name)|uniprotkb:pri2_schpo(shortlabel)|irefindex:AeNYkZQ4klymf3KTIJBkkbFpFCU4896(rogid)	uniprotkb:pri1	uniprotkb:pri2	psi-mi:"MI:0096"(pull down)	Fien et al. (2004)	pubmed:14766746	taxid:4896(Fission yeast)	taxid:4896(Fission yeast)	psi-mi:"MI:0915"(physical association)	psi-mi:"MI:0469"(intact)	intact:EBI-849150|irefindex:XcHa+3Yon/skXDKcqUFta8PdTJY(rigid)	-	psi-mi:"MI:0496"(bait)	psi-mi:"MI:0498"(prey)	psi-mi:"MI:0499"(unspecified role)	psi-mi:"MI:0499"(unspecified role)	interpro:IPR014052(DNA primase, small subunit, eukaryotic and archaeal)|go:"GO:0005515"(protein binding)|go:"GO:0005658"("alpha DNA polymerase:primase complex")|go:"GO:0003896"(DNA primase activity)|go:"GO:0006269"(DNA replication, synthesis of RNA primer)|go:"GO:0000723"(telomere maintenance)|interpro:IPR002755(DNA primase, small subunit)|refseq:NP_593765.1|go:"GO:0000790"(nuclear chromatin)|go:…	go:"GO:0005829"(cytosol)|go:"GO:0005515"(protein binding)|interpro:IPR007238(DNA primase, large subunit, eukaryotic/archaeal)|go:"GO:0005658"("alpha DNA polymerase:primase complex")|go:"GO:0006269"(DNA replication, synthesis of RNA primer)|go:"GO:0000723"(telomere maintenance)|refseq:NP_596380.1|interpro:IPR016558(DNA primase, large subunit, eukaryotic)|go:"GO:0000790"(nuclear chromatin)|go:"GO:0…	psi-mi:"MI:0326"(protein)	psi-mi:"MI:0326"(protein)	taxid:-1	-	-	-	-	-	-	-
uniprotkb:O14215|intact:EBI-849063	uniprotkb:O74761|intact:EBI-849075	uniprotkb:spp1(gene name synonym)|uniprotkb:SPAC6B12.10c(orf name)|uniprotkb:pri1_schpo(shortlabel)|irefindex:EhVKYg3T9/GqobNaKXQCOrVRy7w4896(rogid)	uniprotkb:spp2(gene name synonym)|uniprotkb:SPBC17D11.06(orf name)|uniprotkb:pri2_schpo(shortlabel)|irefindex:AeNYkZQ4klymf3KTIJBkkbFpFCU4896(rogid)	uniprotkb:pri1	uniprotkb:pri2	psi-mi:"MI:0096"(pull down)	Fien et al. (2004)	pubmed:14766746	taxid:4896(Fission yeast)	taxid:4896(Fission yeast)	psi-mi:"MI:0914"(association)	psi-mi:"MI:0469"(intact)	intact:EBI-849170|irefindex:XcHa+3Yon/skXDKcqUFta8PdTJY(rigid)	-	psi-mi:"MI:0496"(bait)	psi-mi:"MI:0498"(prey)	psi-mi:"MI:0499"(unspecified role)	psi-mi:"MI:0499"(unspecified role)	interpro:IPR014052(DNA primase, small subunit, eukaryotic and archaeal)|go:"GO:0005515"(protein binding)|go:"GO:0005658"("alpha DNA polymerase:primase complex")|go:"GO:0003896"(DNA primase activity)|go:"GO:0006269"(DNA replication, synthesis of RNA primer)|go:"GO:0000723"(telomere maintenance)|interpro:IPR002755(DNA primase, small subunit)|refseq:NP_593765.1|go:"GO:0000790"(nuclear chromatin)|go:…	go:"GO:0005829"(cytosol)|go:"GO:0005515"(protein binding)|interpro:IPR007238(DNA primase, large subunit, eukaryotic/archaeal)|go:"GO:0005658"("alpha DNA polymerase:primase complex")|go:"GO:0006269"(DNA replication, synthesis of RNA primer)|go:"GO:0000723"(telomere maintenance)|refseq:NP_596380.1|interpro:IPR016558(DNA primase, large subunit, eukaryotic)|go:"GO:0000790"(nuclear chromatin)|go:"GO:0…	psi-mi:"MI:0326"(protein)	psi-mi:"MI:0326"(protein)	taxid:-1	Spoke	-	-	-	-	-	-
AT5G41880	AT5G67100	SPAC6B12.10c	SPAC3H5.06c
uniprotkb:O14215|intact:EBI-849063	uniprotkb:P28040|intact:EBI-455823	uniprotkb:spp1(gene name synonym)|uniprotkb:SPAC6B12.10c(orf name)|uniprotkb:pri1_schpo(shortlabel)|irefindex:EhVKYg3T9/GqobNaKXQCOrVRy7w4896(rogid)	uniprotkb:swi7(gene name synonym)|uniprotkb:SPAC3H5.06c(orf name)|uniprotkb:dpoa_schpo(shortlabel)|irefindex:CIc+WYDmkFjl74rMXaJ5oGnPdoM4896(rogid)	uniprotkb:pri1	uniprotkb:pol1	psi-mi:"MI:0096"(pull down)	Fien et al. (2004)	pubmed:14766746	taxid:4896(Fission yeast)	taxid:4896(Fission yeast)	psi-mi:"MI:0914"(association)	psi-mi:"MI:0469"(intact)	intact:EBI-849170|irefindex:bZlO7tCVjPZh3KUjH5fqZ+nyMyk(rigid)	-	psi-mi:"MI:0496"(bait)	psi-mi:"MI:0498"(prey)	psi-mi:"MI:0499"(unspecified role)	psi-mi:"MI:0499"(unspecified role)	interpro:IPR014052(DNA primase, small subunit, eukaryotic and archaeal)|go:"GO:0005515"(protein binding)|go:"GO:0005658"("alpha DNA polymerase:primase complex")|go:"GO:0003896"(DNA primase activity)|go:"GO:0006269"(DNA replication, synthesis of RNA primer)|go:"GO:0000723"(telomere maintenance)|interpro:IPR002755(DNA primase, small subunit)|refseq:NP_593765.1|go:"GO:0000790"(nuclear chromatin)|go:…	refseq:NP_594186.1|go:"GO:0003887"(DNA-directed DNA polymerase activity)|interpro:IPR006172(DNA-directed DNA polymerase, family B)|interpro:IPR006133(DNA-directed DNA polymerase, family B, exonuclease)|interpro:IPR006134(DNA-directed DNA polymerase, family B, conserved region)|interpro:IPR004578(DNA-directed DNA polymerase, family B, pol2)|go:"GO:0000723"(telomere maintenance)|go:"GO:0005658"("al…	psi-mi:"MI:0326"(protein)	psi-mi:"MI:0326"(protein)	taxid:-1	Spoke	-	-	-	-	-	-
AT3G42660	AT5G67100	SPAPB1E7.02c	SPAC3H5.06c
uniprotkb:Q9C107|intact:EBI-1203666	uniprotkb:P28040|intact:EBI-455823	uniprotkb:SPAPB1E7.02c(orf name)|uniprotkb:slr3(gene name synonym)|uniprotkb:DNA polymerase alpha accessory factor Mcl1(gene name synonym)|uniprotkb:mcl1_schpo(shortlabel)|irefindex:FmxkUz/cSYH8SPC2O4R7uStALrA4896(rogid)	uniprotkb:swi7(gene name synonym)|uniprotkb:SPAC3H5.06c(orf name)|uniprotkb:dpoa_schpo(shortlabel)|irefindex:CIc+WYDmkFjl74rMXaJ5oGnPdoM4896(rogid)	uniprotkb:mcl1	uniprotkb:pol1	psi-mi:"MI:0007"(anti tag coimmunoprecipitation)	Williams et al. (2005)	pubmed:15643072	taxid:4896(Fission yeast)	taxid:4896(Fission yeast)	psi-mi:"MI:0915"(physical association)	psi-mi:"MI:0469"(intact)	intact:EBI-1205204|irefindex:l+cehLYJmmfXK4ikBMerZ5OC5yA(rigid)	-	psi-mi:"MI:0496"(bait)	psi-mi:"MI:0498"(prey)	psi-mi:"MI:0499"(unspecified role)	psi-mi:"MI:0499"(unspecified role)	refseq:NP_594128.1|interpro:IPR015943(WD40/YVTN repeat-like)|go:"GO:0003682"(chromatin binding)|go:"GO:0005515"(protein binding)|go:"GO:0043137"(DNA replication, removal of RNA primer)|go:"GO:0000082"(G1/S transition of mitotic cell cycle)|go:"GO:0006275"(regulation of DNA replication)|go:"GO:0007062"(sister chromatid cohesion)|go:"GO:0000723"(telomere maintenance)|interpro:IPR001680(WD40 repeat)…	refseq:NP_594186.1|go:"GO:0003887"(DNA-directed DNA polymerase activity)|interpro:IPR006172(DNA-directed DNA polymerase, family B)|interpro:IPR006133(DNA-directed DNA polymerase, family B, exonuclease)|interpro:IPR006134(DNA-directed DNA polymerase, family B, conserved region)|interpro:IPR004578(DNA-directed DNA polymerase, family B, pol2)|go:"GO:0000723"(telomere maintenance)|go:"GO:0005658"("al…	psi-mi:"MI:0326"(protein)	psi-mi:"MI:0326"(protein)	taxid:-1	-	-	-	-	-	-	-
uniprotkb:Q9C107|intact:EBI-1203666	uniprotkb:P28040|intact:EBI-455823	uniprotkb:SPAPB1E7.02c(orf name)|uniprotkb:slr3(gene name synonym)|uniprotkb:DNA polymerase alpha accessory factor Mcl1(gene name synonym)|uniprotkb:mcl1_schpo(shortlabel)|irefindex:FmxkUz/cSYH8SPC2O4R7uStALrA4896(rogid)	uniprotkb:swi7(gene name synonym)|uniprotkb:SPAC3H5.06c(orf name)|uniprotkb:dpoa_schpo(shortlabel)|irefindex:CIc+WYDmkFjl74rMXaJ5oGnPdoM4896(rogid)	uniprotkb:mcl1	uniprotkb:pol1	psi-mi:"MI:0007"(anti tag coimmunoprecipitation)	Tsutsui et al. (2005)	pubmed:15915339	taxid:4896(Fission yeast)	taxid:4896(Fission yeast)	psi-mi:"MI:0915"(physical association)	psi-mi:"MI:0469"(intact)	intact:EBI-1206208|irefindex:l+cehLYJmmfXK4ikBMerZ5OC5yA(rigid)	-	psi-mi:"MI:0498"(prey)	psi-mi:"MI:0496"(bait)	psi-mi:"MI:0499"(unspecified role)	psi-mi:"MI:0499"(unspecified role)	refseq:NP_594128.1|interpro:IPR015943(WD40/YVTN repeat-like)|go:"GO:0003682"(chromatin binding)|go:"GO:0005515"(protein binding)|go:"GO:0043137"(DNA replication, removal of RNA primer)|go:"GO:0000082"(G1/S transition of mitotic cell cycle)|go:"GO:0006275"(regulation of DNA replication)|go:"GO:0007062"(sister chromatid cohesion)|go:"GO:0000723"(telomere maintenance)|interpro:IPR001680(WD40 repeat)…	refseq:NP_594186.1|go:"GO:0003887"(DNA-directed DNA polymerase activity)|interpro:IPR006172(DNA-directed DNA polymerase, family B)|interpro:IPR006133(DNA-directed DNA polymerase, family B, exonuclease)|interpro:IPR006134(DNA-directed DNA polymerase, family B, conserved region)|interpro:IPR004578(DNA-directed DNA polymerase, family B, pol2)|go:"GO:0000723"(telomere maintenance)|go:"GO:0005658"("al…	psi-mi:"MI:0326"(protein)	psi-mi:"MI:0326"(protein)	taxid:4896(Fission yeast)	-	-	-	-	-	-	-
uniprotkb:Q9C107|intact:EBI-1203666	uniprotkb:P28040|intact:EBI-455823	uniprotkb:SPAPB1E7.02c(orf name)|uniprotkb:slr3(gene name synonym)|uniprotkb:DNA polymerase alpha accessory factor Mcl1(gene name synonym)|uniprotkb:mcl1_schpo(shortlabel)|irefindex:FmxkUz/cSYH8SPC2O4R7uStALrA4896(rogid)	uniprotkb:swi7(gene name synonym)|uniprotkb:SPAC3H5.06c(orf name)|uniprotkb:dpoa_schpo(shortlabel)|irefindex:CIc+WYDmkFjl74rMXaJ5oGnPdoM4896(rogid)	uniprotkb:mcl1	uniprotkb:pol1	psi-mi:"MI:0007"(anti tag coimmunoprecipitation)	Tsutsui et al. (2005)	pubmed:15915339	taxid:4896(Fission yeast)	taxid:4896(Fission yeast)	psi-mi:"MI:0915"(physical association)	psi-mi:"MI:0469"(intact)	intact:EBI-1208357|irefindex:l+cehLYJmmfXK4ikBMerZ5OC5yA(rigid)	-	psi-mi:"MI:0496"(bait)	psi-mi:"MI:0498"(prey)	psi-mi:"MI:0499"(unspecified role)	psi-mi:"MI:0499"(unspecified role)	refseq:NP_594128.1|interpro:IPR015943(WD40/YVTN repeat-like)|go:"GO:0003682"(chromatin binding)|go:"GO:0005515"(protein binding)|go:"GO:0043137"(DNA replication, removal of RNA primer)|go:"GO:0000082"(G1/S transition of mitotic cell cycle)|go:"GO:0006275"(regulation of DNA replication)|go:"GO:0007062"(sister chromatid cohesion)|go:"GO:0000723"(telomere maintenance)|interpro:IPR001680(WD40 repeat)…	refseq:NP_594186.1|go:"GO:0003887"(DNA-directed DNA polymerase activity)|interpro:IPR006172(DNA-directed DNA polymerase, family B)|interpro:IPR006133(DNA-directed DNA polymerase, family B, exonuclease)|interpro:IPR006134(DNA-directed DNA polymerase, family B, conserved region)|interpro:IPR004578(DNA-directed DNA polymerase, family B, pol2)|go:"GO:0000723"(telomere maintenance)|go:"GO:0005658"("al…	psi-mi:"MI:0326"(protein)	psi-mi:"MI:0326"(protein)	taxid:4896(Fission yeast)	-	-	-	-	-	-	-
uniprotkb:P28040|intact:EBI-455823	uniprotkb:Q9C107|intact:EBI-1203666	uniprotkb:swi7(gene name synonym)|uniprotkb:SPAC3H5.06c(orf name)|uniprotkb:dpoa_schpo(shortlabel)|irefindex:CIc+WYDmkFjl74rMXaJ5oGnPdoM4896(rogid)	uniprotkb:SPAPB1E7.02c(orf name)|uniprotkb:slr3(gene name synonym)|uniprotkb:DNA polymerase alpha accessory factor Mcl1(gene name synonym)|uniprotkb:mcl1_schpo(shortlabel)|irefindex:FmxkUz/cSYH8SPC2O4R7uStALrA4896(rogid)	uniprotkb:pol1	uniprotkb:mcl1	psi-mi:"MI:0096"(pull down)	Williams et al. (2005)	pubmed:15643072	taxid:4896(Fission yeast)	taxid:4896(Fission yeast)	psi-mi:"MI:0915"(physical association)	psi-mi:"MI:0469"(intact)	intact:EBI-1204293|irefindex:l+cehLYJmmfXK4ikBMerZ5OC5yA(rigid)	-	psi-mi:"MI:0496"(bait)	psi-mi:"MI:0498"(prey)	psi-mi:"MI:0499"(unspecified role)	psi-mi:"MI:0499"(unspecified role)	refseq:NP_594186.1|go:"GO:0003887"(DNA-directed DNA polymerase activity)|interpro:IPR006172(DNA-directed DNA polymerase, family B)|interpro:IPR006133(DNA-directed DNA polymerase, family B, exonuclease)|interpro:IPR006134(DNA-directed DNA polymerase, family B, conserved region)|interpro:IPR004578(DNA-directed DNA polymerase, family B, pol2)|go:"GO:0000723"(telomere maintenance)|go:"GO:0005658"("al…	refseq:NP_594128.1|interpro:IPR015943(WD40/YVTN repeat-like)|go:"GO:0003682"(chromatin binding)|go:"GO:0005515"(protein binding)|go:"GO:0043137"(DNA replication, removal of RNA primer)|go:"GO:0000082"(G1/S transition of mitotic cell cycle)|go:"GO:0006275"(regulation of DNA replication)|go:"GO:0007062"(sister chromatid cohesion)|go:"GO:0000723"(telomere maintenance)|interpro:IPR001680(WD40 repeat)…	psi-mi:"MI:0326"(protein)	psi-mi:"MI:0326"(protein)	taxid:4896(Fission yeast)	-	-	-	-	-	-	-
uniprotkb:Q9C107|intact:EBI-1203666	uniprotkb:P28040|intact:EBI-455823	uniprotkb:SPAPB1E7.02c(orf name)|uniprotkb:slr3(gene name synonym)|uniprotkb:DNA polymerase alpha accessory factor Mcl1(gene name synonym)|uniprotkb:mcl1_schpo(shortlabel)|irefindex:FmxkUz/cSYH8SPC2O4R7uStALrA4896(rogid)	uniprotkb:swi7(gene name synonym)|uniprotkb:SPAC3H5.06c(orf name)|uniprotkb:dpoa_schpo(shortlabel)|irefindex:CIc+WYDmkFjl74rMXaJ5oGnPdoM4896(rogid)	uniprotkb:mcl1	uniprotkb:pol1	psi-mi:"MI:0096"(pull down)	Williams et al. (2005)	pubmed:15643072	taxid:4896(Fission yeast)	taxid:4896(Fission yeast)	psi-mi:"MI:0915"(physical association)	psi-mi:"MI:0469"(intact)	intact:EBI-1205769|irefindex:l+cehLYJmmfXK4ikBMerZ5OC5yA(rigid)	-	psi-mi:"MI:0498"(prey)	psi-mi:"MI:0496"(bait)	psi-mi:"MI:0499"(unspecified role)	psi-mi:"MI:0499"(unspecified role)	refseq:NP_594128.1|interpro:IPR015943(WD40/YVTN repeat-like)|go:"GO:0003682"(chromatin binding)|go:"GO:0005515"(protein binding)|go:"GO:0043137"(DNA replication, removal of RNA primer)|go:"GO:0000082"(G1/S transition of mitotic cell cycle)|go:"GO:0006275"(regulation of DNA replication)|go:"GO:0007062"(sister chromatid cohesion)|go:"GO:0000723"(telomere maintenance)|interpro:IPR001680(WD40 repeat)…	refseq:NP_594186.1|go:"GO:0003887"(DNA-directed DNA polymerase activity)|interpro:IPR006172(DNA-directed DNA polymerase, family B)|interpro:IPR006133(DNA-directed DNA polymerase, family B, exonuclease)|interpro:IPR006134(DNA-directed DNA polymerase, family B, conserved region)|interpro:IPR004578(DNA-directed DNA polymerase, family B, pol2)|go:"GO:0000723"(telomere maintenance)|go:"GO:0005658"("al…	psi-mi:"MI:0326"(protein)	psi-mi:"MI:0326"(protein)	taxid:4896(Fission yeast)	-	-	-	-	-	-	-
uniprotkb:P28040|intact:EBI-455823	uniprotkb:Q9C107|intact:EBI-1203666	uniprotkb:swi7(gene name synonym)|uniprotkb:SPAC3H5.06c(orf name)|uniprotkb:dpoa_schpo(shortlabel)|irefindex:CIc+WYDmkFjl74rMXaJ5oGnPdoM4896(rogid)	uniprotkb:SPAPB1E7.02c(orf name)|uniprotkb:slr3(gene name synonym)|uniprotkb:DNA polymerase alpha accessory factor Mcl1(gene name synonym)|uniprotkb:mcl1_schpo(shortlabel)|irefindex:FmxkUz/cSYH8SPC2O4R7uStALrA4896(rogid)	uniprotkb:pol1	uniprotkb:mcl1	psi-mi:"MI:0096"(pull down)	Williams et al. (2005)	pubmed:15643072	taxid:4896(Fission yeast)	taxid:4896(Fission yeast)	psi-mi:"MI:0915"(physical association)	psi-mi:"MI:0469"(intact)	intact:EBI-1203773|irefindex:l+cehLYJmmfXK4ikBMerZ5OC5yA(rigid)	-	psi-mi:"MI:0496"(bait)	psi-mi:"MI:0498"(prey)	psi-mi:"MI:0499"(unspecified role)	psi-mi:"MI:0499"(unspecified role)	refseq:NP_594186.1|go:"GO:0003887"(DNA-directed DNA polymerase activity)|interpro:IPR006172(DNA-directed DNA polymerase, family B)|interpro:IPR006133(DNA-directed DNA polymerase, family B, exonuclease)|interpro:IPR006134(DNA-directed DNA polymerase, family B, conserved region)|interpro:IPR004578(DNA-directed DNA polymerase, family B, pol2)|go:"GO:0000723"(telomere maintenance)|go:"GO:0005658"("al…	refseq:NP_594128.1|interpro:IPR015943(WD40/YVTN repeat-like)|go:"GO:0003682"(chromatin binding)|go:"GO:0005515"(protein binding)|go:"GO:0043137"(DNA replication, removal of RNA primer)|go:"GO:0000082"(G1/S transition of mitotic cell cycle)|go:"GO:0006275"(regulation of DNA replication)|go:"GO:0007062"(sister chromatid cohesion)|go:"GO:0000723"(telomere maintenance)|interpro:IPR001680(WD40 repeat)…	psi-mi:"MI:0326"(protein)	psi-mi:"MI:0326"(protein)	taxid:-1	-	-	-	-	-	-	-
uniprotkb:P28040|intact:EBI-455823	uniprotkb:Q9C107|intact:EBI-1203666	uniprotkb:swi7(gene name synonym)|uniprotkb:SPAC3H5.06c(orf name)|uniprotkb:dpoa_schpo(shortlabel)|irefindex:CIc+WYDmkFjl74rMXaJ5oGnPdoM4896(rogid)	uniprotkb:SPAPB1E7.02c(orf name)|uniprotkb:slr3(gene name synonym)|uniprotkb:DNA polymerase alpha accessory factor Mcl1(gene name synonym)|uniprotkb:mcl1_schpo(shortlabel)|irefindex:FmxkUz/cSYH8SPC2O4R7uStALrA4896(rogid)	uniprotkb:pol1	uniprotkb:mcl1	psi-mi:"MI:0018"(two hybrid)	Tsutsui et al. (2005)	pubmed:15915339	taxid:4896(Fission yeast)	taxid:4896(Fission yeast)	psi-mi:"MI:0915"(physical association)	psi-mi:"MI:0469"(intact)	intact:EBI-1206155|irefindex:l+cehLYJmmfXK4ikBMerZ5OC5yA(rigid)	-	psi-mi:"MI:0496"(bait)	psi-mi:"MI:0498"(prey)	psi-mi:"MI:0499"(unspecified role)	psi-mi:"MI:0499"(unspecified role)	refseq:NP_594186.1|go:"GO:0003887"(DNA-directed DNA polymerase activity)|interpro:IPR006172(DNA-directed DNA polymerase, family B)|interpro:IPR006133(DNA-directed DNA polymerase, family B, exonuclease)|interpro:IPR006134(DNA-directed DNA polymerase, family B, conserved region)|interpro:IPR004578(DNA-directed DNA polymerase, family B, pol2)|go:"GO:0000723"(telomere maintenance)|go:"GO:0005658"("al…	refseq:NP_594128.1|interpro:IPR015943(WD40/YVTN repeat-like)|go:"GO:0003682"(chromatin binding)|go:"GO:0005515"(protein binding)|go:"GO:0043137"(DNA replication, removal of RNA primer)|go:"GO:0000082"(G1/S transition of mitotic cell cycle)|go:"GO:0006275"(regulation of DNA replication)|go:"GO:0007062"(sister chromatid cohesion)|go:"GO:0000723"(telomere maintenance)|interpro:IPR001680(WD40 repeat)…	psi-mi:"MI:0326"(protein)	psi-mi:"MI:0326"(protein)	taxid:4932(Baker's yeast)	-	-	-	-	-	-	-
uniprotkb:P28040|intact:EBI-455823	uniprotkb:Q9C107|intact:EBI-1203666	uniprotkb:swi7(gene name synonym)|uniprotkb:SPAC3H5.06c(orf name)|uniprotkb:dpoa_schpo(shortlabel)|irefindex:CIc+WYDmkFjl74rMXaJ5oGnPdoM4896(rogid)	uniprotkb:SPAPB1E7.02c(orf name)|uniprotkb:slr3(gene name synonym)|uniprotkb:DNA polymerase alpha accessory factor Mcl1(gene name synonym)|uniprotkb:mcl1_schpo(shortlabel)|irefindex:FmxkUz/cSYH8SPC2O4R7uStALrA4896(rogid)	uniprotkb:pol1	uniprotkb:mcl1	psi-mi:"MI:0018"(two hybrid)	Tsutsui et al. (2005)	pubmed:15915339	taxid:4896(Fission yeast)	taxid:4896(Fission yeast)	psi-mi:"MI:0915"(physical association)	psi-mi:"MI:0469"(intact)	intact:EBI-1206184|irefindex:l+cehLYJmmfXK4ikBMerZ5OC5yA(rigid)	-	psi-mi:"MI:0498"(prey)	psi-mi:"MI:0496"(bait)	psi-mi:"MI:0499"(unspecified role)	psi-mi:"MI:0499"(unspecified role)	refseq:NP_594186.1|go:"GO:0003887"(DNA-directed DNA polymerase activity)|interpro:IPR006172(DNA-directed DNA polymerase, family B)|interpro:IPR006133(DNA-directed DNA polymerase, family B, exonuclease)|interpro:IPR006134(DNA-directed DNA polymerase, family B, conserved region)|interpro:IPR004578(DNA-directed DNA polymerase, family B, pol2)|go:"GO:0000723"(telomere maintenance)|go:"GO:0005658"("al…	refseq:NP_594128.1|interpro:IPR015943(WD40/YVTN repeat-like)|go:"GO:0003682"(chromatin binding)|go:"GO:0005515"(protein binding)|go:"GO:0043137"(DNA replication, removal of RNA primer)|go:"GO:0000082"(G1/S transition of mitotic cell cycle)|go:"GO:0006275"(regulation of DNA replication)|go:"GO:0007062"(sister chromatid cohesion)|go:"GO:0000723"(telomere maintenance)|interpro:IPR001680(WD40 repeat)…	psi-mi:"MI:0326"(protein)	psi-mi:"MI:0326"(protein)	taxid:4932(Baker's yeast)	-	-	-	-	-	-	-
uniprotkb:Q9C107|intact:EBI-1203666	uniprotkb:P28040|intact:EBI-455823	uniprotkb:SPAPB1E7.02c(orf name)|uniprotkb:slr3(gene name synonym)|uniprotkb:DNA polymerase alpha accessory factor Mcl1(gene name synonym)|uniprotkb:mcl1_schpo(shortlabel)|irefindex:FmxkUz/cSYH8SPC2O4R7uStALrA4896(rogid)	uniprotkb:swi7(gene name synonym)|uniprotkb:SPAC3H5.06c(orf name)|uniprotkb:dpoa_schpo(shortlabel)|irefindex:CIc+WYDmkFjl74rMXaJ5oGnPdoM4896(rogid)	uniprotkb:mcl1	uniprotkb:pol1	psi-mi:"MI:0096"(pull down)	Williams et al. (2005)	pubmed:15643072	taxid:4896(Fission yeast)	taxid:4896(Fission yeast)	psi-mi:"MI:0915"(physical association)	psi-mi:"MI:0469"(intact)	intact:EBI-1203824|irefindex:l+cehLYJmmfXK4ikBMerZ5OC5yA(rigid)	-	psi-mi:"MI:0498"(prey)	psi-mi:"MI:0496"(bait)	psi-mi:"MI:0499"(unspecified role)	psi-mi:"MI:0499"(unspecified role)	refseq:NP_594128.1|interpro:IPR015943(WD40/YVTN repeat-like)|go:"GO:0003682"(chromatin binding)|go:"GO:0005515"(protein binding)|go:"GO:0043137"(DNA replication, removal of RNA primer)|go:"GO:0000082"(G1/S transition of mitotic cell cycle)|go:"GO:0006275"(regulation of DNA replication)|go:"GO:0007062"(sister chromatid cohesion)|go:"GO:0000723"(telomere maintenance)|interpro:IPR001680(WD40 repeat)…	refseq:NP_594186.1|go:"GO:0003887"(DNA-directed DNA polymerase activity)|interpro:IPR006172(DNA-directed DNA polymerase, family B)|interpro:IPR006133(DNA-directed DNA polymerase, family B, exonuclease)|interpro:IPR006134(DNA-directed DNA polymerase, family B, conserved region)|interpro:IPR004578(DNA-directed DNA polymerase, family B, pol2)|go:"GO:0000723"(telomere maintenance)|go:"GO:0005658"("al…	psi-mi:"MI:0326"(protein)	psi-mi:"MI:0326"(protein)	taxid:-1	-	-	-	-	-	-	-
uniprotkb:Q9C107|intact:EBI-1203666	uniprotkb:P28040|intact:EBI-455823	uniprotkb:SPAPB1E7.02c(orf name)|uniprotkb:slr3(gene name synonym)|uniprotkb:DNA polymerase alpha accessory factor Mcl1(gene name synonym)|uniprotkb:mcl1_schpo(shortlabel)|irefindex:FmxkUz/cSYH8SPC2O4R7uStALrA4896(rogid)	uniprotkb:swi7(gene name synonym)|uniprotkb:SPAC3H5.06c(orf name)|uniprotkb:dpoa_schpo(shortlabel)|irefindex:CIc+WYDmkFjl74rMXaJ5oGnPdoM4896(rogid)	uniprotkb:mcl1	uniprotkb:pol1	psi-mi:"MI:0096"(pull down)	Williams et al. (2005)	pubmed:15643072	taxid:4896(Fission yeast)	taxid:4896(Fission yeast)	psi-mi:"MI:0915"(physical association)	psi-mi:"MI:0469"(intact)	intact:EBI-1204822|irefindex:l+cehLYJmmfXK4ikBMerZ5OC5yA(rigid)	-	psi-mi:"MI:0498"(prey)	psi-mi:"MI:0496"(bait)	psi-mi:"MI:0499"(unspecified role)	psi-mi:"MI:0499"(unspecified role)	refseq:NP_594128.1|interpro:IPR015943(WD40/YVTN repeat-like)|go:"GO:0003682"(chromatin binding)|go:"GO:0005515"(protein binding)|go:"GO:0043137"(DNA replication, removal of RNA primer)|go:"GO:0000082"(G1/S transition of mitotic cell cycle)|go:"GO:0006275"(regulation of DNA replication)|go:"GO:0007062"(sister chromatid cohesion)|go:"GO:0000723"(telomere maintenance)|interpro:IPR001680(WD40 repeat)…	refseq:NP_594186.1|go:"GO:0003887"(DNA-directed DNA polymerase activity)|interpro:IPR006172(DNA-directed DNA polymerase, family B)|interpro:IPR006133(DNA-directed DNA polymerase, family B, exonuclease)|interpro:IPR006134(DNA-directed DNA polymerase, family B, conserved region)|interpro:IPR004578(DNA-directed DNA polymerase, family B, pol2)|go:"GO:0000723"(telomere maintenance)|go:"GO:0005658"("al…	psi-mi:"MI:0326"(protein)	psi-mi:"MI:0326"(protein)	taxid:4896(Fission yeast)	-	-	-	-	-	-	-
AT1G44900	AT2G07690	SPBC4.04c	SPAC1B2.05
uniprotkb:P40377|intact:EBI-783248	uniprotkb:P41389|intact:EBI-913821	uniprotkb:Minichromosome maintenance protein 2(gene name synonym)|uniprotkb:Cell division control protein 19(gene name synonym)|uniprotkb:cdc19(gene name synonym)|uniprotkb:nda1(gene name synonym)|uniprotkb:SPBC4.04c(orf name)|uniprotkb:mcm2_schpo(shortlabel)|irefindex:dve4sylDJJtesWp7QXMCtYG0gJs4896(rogid)	uniprotkb:nda4(gene name synonym)|uniprotkb:SPAC1B2.05(orf name)|uniprotkb:SPAC3F10.01(orf name)|uniprotkb:Minichromosome maintenance protein 5(gene name synonym)|uniprotkb:Cell division control protein nda4(gene name synonym)|uniprotkb:mcm5_schpo(shortlabel)|irefindex:YWl+PwQExaCPTLCoeq3aVX+69xc4896(rogid)	uniprotkb:mcm2	uniprotkb:mcm5	psi-mi:"MI:0364"(inferred by curator)	-	pubmed:14681455	taxid:4896(Fission yeast)	taxid:4896(Fission yeast)	psi-mi:"MI:0915"(physical association)	psi-mi:"MI:0469"(intact)	intact:EBI-913777|irefindex:5QXqdbWKY3gT8VLolMntZeN5EtA(rigid)	-	psi-mi:"MI:0497"(neutral component)	psi-mi:"MI:0497"(neutral component)	psi-mi:"MI:0499"(unspecified role)	psi-mi:"MI:0499"(unspecified role)	refseq:NP_595477.1|go:"GO:0005656"(pre-replicative complex)|go:"GO:0000084"(S phase of mitotic cell cycle)|go:"GO:0042555"(MCM complex)|go:"GO:0006270"(DNA replication initiation)|interpro:IPR001208(MCM)|interpro:IPR008045(MCM protein 2)|interpro:IPR012340(Nucleic acid-binding, OB-fold)|go:"GO:0005515"(protein binding)|go:"GO:0045449"(regulation of transcription)|go:"GO:0005524"(ATP binding)|go:"…	refseq:XP_001713071.1|go:"GO:0005656"(pre-replicative complex)|go:"GO:0000084"(S phase of mitotic cell cycle)|go:"GO:0042555"(MCM complex)|go:"GO:0005829"(cytosol)|go:"GO:0005515"(protein binding)|go:"GO:0006270"(DNA replication initiation)|interpro:IPR001208(MCM)|interpro:IPR008048(MCM protein 5)|interpro:IPR003593(AAA+ ATPase, core)|uniprotkb:Q9UTF5(secondary-ac)|interpro:IPR012340(Nucleic acid…	psi-mi:"MI:0326"(protein)	psi-mi:"MI:0326"(protein)	taxid:4896(Fission yeast)	Spoke	Complexes - Interaction dataset based on curated protein complexes.	-	-	-	-	-
uniprotkb:P40377|intact:EBI-783248	uniprotkb:P41389|intact:EBI-913821	uniprotkb:Minichromosome maintenance protein 2(gene name synonym)|uniprotkb:Cell division control protein 19(gene name synonym)|uniprotkb:cdc19(gene name synonym)|uniprotkb:nda1(gene name synonym)|uniprotkb:SPBC4.04c(orf name)|uniprotkb:mcm2_schpo(shortlabel)|irefindex:dve4sylDJJtesWp7QXMCtYG0gJs4896(rogid)	uniprotkb:nda4(gene name synonym)|uniprotkb:SPAC1B2.05(orf name)|uniprotkb:SPAC3F10.01(orf name)|uniprotkb:Minichromosome maintenance protein 5(gene name synonym)|uniprotkb:Cell division control protein nda4(gene name synonym)|uniprotkb:mcm5_schpo(shortlabel)|irefindex:YWl+PwQExaCPTLCoeq3aVX+69xc4896(rogid)	uniprotkb:mcm2	uniprotkb:mcm5	psi-mi:"MI:0029"(cosedimentation through density gradient)	Lee et al. (2000)	pubmed:10770926	taxid:4896(Fission yeast)	taxid:4896(Fission yeast)	psi-mi:"MI:0915"(physical association)	psi-mi:"MI:0469"(intact)	intact:EBI-913916|irefindex:5QXqdbWKY3gT8VLolMntZeN5EtA(rigid)	-	psi-mi:"MI:0497"(neutral component)	psi-mi:"MI:0497"(neutral component)	psi-mi:"MI:0499"(unspecified role)	psi-mi:"MI:0499"(unspecified role)	refseq:NP_595477.1|go:"GO:0005656"(pre-replicative complex)|go:"GO:0000084"(S phase of mitotic cell cycle)|go:"GO:0042555"(MCM complex)|go:"GO:0006270"(DNA replication initiation)|interpro:IPR001208(MCM)|interpro:IPR008045(MCM protein 2)|interpro:IPR012340(Nucleic acid-binding, OB-fold)|go:"GO:0005515"(protein binding)|go:"GO:0045449"(regulation of transcription)|go:"GO:0005524"(ATP binding)|go:"…	refseq:XP_001713071.1|go:"GO:0005656"(pre-replicative complex)|go:"GO:0000084"(S phase of mitotic cell cycle)|go:"GO:0042555"(MCM complex)|go:"GO:0005829"(cytosol)|go:"GO:0005515"(protein binding)|go:"GO:0006270"(DNA replication initiation)|interpro:IPR001208(MCM)|interpro:IPR008048(MCM protein 5)|interpro:IPR003593(AAA+ ATPase, core)|uniprotkb:Q9UTF5(secondary-ac)|interpro:IPR012340(Nucleic acid…	psi-mi:"MI:0326"(protein)	psi-mi:"MI:0326"(protein)	taxid:7108(Fall armyworm)	Spoke	-	-	-	-	-	-
AT1G67320	AT1G67630	SPBC17D11.06	SPCC553.09c
uniprotkb:O74946|intact:EBI-849056	uniprotkb:O74761|intact:EBI-849075	uniprotkb:SPCC553.09c(orf name)|uniprotkb:spb70(gene name synonym)|uniprotkb:dpoa2_schpo(shortlabel)|irefindex:VbSR2XOaT+x/HplVTYYwgAn5xHk4896(rogid)	uniprotkb:spp2(gene name synonym)|uniprotkb:SPBC17D11.06(orf name)|uniprotkb:pri2_schpo(shortlabel)|irefindex:AeNYkZQ4klymf3KTIJBkkbFpFCU4896(rogid)	uniprotkb:pol12	uniprotkb:pri2	psi-mi:"MI:0029"(cosedimentation through density gradient)	Fien et al. (2004)	pubmed:14766746	taxid:4896(Fission yeast)	taxid:4896(Fission yeast)	psi-mi:"MI:0915"(physical association)	psi-mi:"MI:0469"(intact)	intact:EBI-849055|irefindex:ptrQ6KAy9JZRnPBnra490MfXvmU(rigid)	-	psi-mi:"MI:0497"(neutral component)	psi-mi:"MI:0497"(neutral component)	psi-mi:"MI:0499"(unspecified role)	psi-mi:"MI:0499"(unspecified role)	interpro:IPR013627(DNA polymerase alpha, subunit B N-terminal)|go:"GO:0005829"(cytosol)|go:"GO:0005658"("alpha DNA polymerase:primase complex")|go:"GO:0005515"(protein binding)|interpro:IPR007185(DNA polymerase alpha/epsilon, subunit B)|refseq:NP_587765.1|interpro:IPR016722(DNA polymerase alpha, subunit B)|go:"GO:0000790"(nuclear chromatin)|go:"GO:0006270"(DNA replication initiation)|go:"GO:00062…	go:"GO:0005829"(cytosol)|go:"GO:0005515"(protein binding)|interpro:IPR007238(DNA primase, large subunit, eukaryotic/archaeal)|go:"GO:0005658"("alpha DNA polymerase:primase complex")|go:"GO:0006269"(DNA replication, synthesis of RNA primer)|go:"GO:0000723"(telomere maintenance)|refseq:NP_596380.1|interpro:IPR016558(DNA primase, large subunit, eukaryotic)|go:"GO:0000790"(nuclear chromatin)|go:"GO:0…	psi-mi:"MI:0326"(protein)	psi-mi:"MI:0326"(protein)	taxid:-1	Spoke	-	-	-	-	-	-
uniprotkb:O74946|intact:EBI-849056	uniprotkb:O74761|intact:EBI-849075	uniprotkb:SPCC553.09c(orf name)|uniprotkb:spb70(gene name synonym)|uniprotkb:dpoa2_schpo(shortlabel)|irefindex:VbSR2XOaT+x/HplVTYYwgAn5xHk4896(rogid)	uniprotkb:spp2(gene name synonym)|uniprotkb:SPBC17D11.06(orf name)|uniprotkb:pri2_schpo(shortlabel)|irefindex:AeNYkZQ4klymf3KTIJBkkbFpFCU4896(rogid)	uniprotkb:pol12	uniprotkb:pri2	psi-mi:"MI:0364"(inferred by curator)	-	pubmed:14681455	taxid:4896(Fission yeast)	taxid:4896(Fission yeast)	psi-mi:"MI:0915"(physical association)	psi-mi:"MI:0469"(intact)	intact:EBI-852603|irefindex:ptrQ6KAy9JZRnPBnra490MfXvmU(rigid)	-	psi-mi:"MI:0497"(neutral component)	psi-mi:"MI:0497"(neutral component)	psi-mi:"MI:0499"(unspecified role)	psi-mi:"MI:0499"(unspecified role)	interpro:IPR013627(DNA polymerase alpha, subunit B N-terminal)|go:"GO:0005829"(cytosol)|go:"GO:0005658"("alpha DNA polymerase:primase complex")|go:"GO:0005515"(protein binding)|interpro:IPR007185(DNA polymerase alpha/epsilon, subunit B)|refseq:NP_587765.1|interpro:IPR016722(DNA polymerase alpha, subunit B)|go:"GO:0000790"(nuclear chromatin)|go:"GO:0006270"(DNA replication initiation)|go:"GO:00062…	go:"GO:0005829"(cytosol)|go:"GO:0005515"(protein binding)|interpro:IPR007238(DNA primase, large subunit, eukaryotic/archaeal)|go:"GO:0005658"("alpha DNA polymerase:primase complex")|go:"GO:0006269"(DNA replication, synthesis of RNA primer)|go:"GO:0000723"(telomere maintenance)|refseq:NP_596380.1|interpro:IPR016558(DNA primase, large subunit, eukaryotic)|go:"GO:0000790"(nuclear chromatin)|go:"GO:0…	psi-mi:"MI:0326"(protein)	psi-mi:"MI:0326"(protein)	taxid:4896(Fission yeast)	Spoke	Complexes - Interaction dataset based on curated protein complexes.	-	-	-	-	-
AT2G27170	AT5G16270	SPAC10F6.09c	SPCC338.17c
uniprotkb:P30776|intact:EBI-1152045	uniprotkb:O42649|intact:EBI-1151879	uniprotkb:SPCC338.17c(orf name)|uniprotkb:Double-strand-break repair protein rad21(gene name synonym)|uniprotkb:SCC1 homolog(gene name synonym)|uniprotkb:rad21_schpo(shortlabel)|irefindex:PZG8go3H0qYqcIJ7D0zGOXOmKBA4896(rogid)	uniprotkb:smc3(gene name synonym)|uniprotkb:SPAC10F6.09c(orf name)|uniprotkb:Cohesin complex Psm3 subunit(gene name synonym)|uniprotkb:smc3_schpo(shortlabel)|irefindex:rKsVZbFCtPmlUyEoj4H6MPO48YI4896(rogid)	uniprotkb:rad21	uniprotkb:psm3	psi-mi:"MI:0096"(pull down)	Sakai et al. (2003)	pubmed:12773391	taxid:4896(Fission yeast)	taxid:4896(Fission yeast)	psi-mi:"MI:0914"(association)	psi-mi:"MI:0469"(intact)	intact:EBI-1152078|irefindex:GOIxTI8nJ+phfRHS/hOMyYvKmtw(rigid)	-	psi-mi:"MI:0496"(bait)	psi-mi:"MI:0498"(prey)	psi-mi:"MI:0499"(unspecified role)	psi-mi:"MI:0499"(unspecified role)	refseq:NP_588151.1|go:"GO:0000794"(condensed nuclear chromosome)|go:"GO:0030892"(mitotic cohesin complex)|go:"GO:0008608"(attachment of spindle microtubules to kinetochore)|go:"GO:0007064"(mitotic sister chromatid cohesion)|interpro:IPR006909(Rad21/Rec8 like protein, C-terminal)|interpro:IPR006910(Rad21/Rec8 like protein, N-terminal)|go:"GO:0005515"(protein binding)|go:"GO:0000724"(double-strand …	go:"GO:0030892"(mitotic cohesin complex)|go:"GO:0046982"(protein heterodimerization activity)|go:"GO:0007064"(mitotic sister chromatid cohesion)|interpro:IPR010935(SMCs flexible hinge)|interpro:IPR003395(RecF/RecN/SMC protein, N-terminal)|refseq:NP_593260.1|go:"GO:0000794"(condensed nuclear chromosome)|go:"GO:0000790"(nuclear chromatin)|go:"GO:0005829"(cytosol)|go:"GO:0005524"(ATP binding)|go:"GO…	psi-mi:"MI:0326"(protein)	psi-mi:"MI:0326"(protein)	taxid:4896(Fission yeast)	Spoke	-	-	-	-	-	-
uniprotkb:P30776|intact:EBI-1152045	uniprotkb:O42649|intact:EBI-1151879	uniprotkb:SPCC338.17c(orf name)|uniprotkb:Double-strand-break repair protein rad21(gene name synonym)|uniprotkb:SCC1 homolog(gene name synonym)|uniprotkb:rad21_schpo(shortlabel)|irefindex:PZG8go3H0qYqcIJ7D0zGOXOmKBA4896(rogid)	uniprotkb:smc3(gene name synonym)|uniprotkb:SPAC10F6.09c(orf name)|uniprotkb:Cohesin complex Psm3 subunit(gene name synonym)|uniprotkb:smc3_schpo(shortlabel)|irefindex:rKsVZbFCtPmlUyEoj4H6MPO48YI4896(rogid)	uniprotkb:rad21	uniprotkb:psm3	psi-mi:"MI:0071"(molecular sieving)	Sakai et al. (2003)	pubmed:12773391	taxid:4896(Fission yeast)	taxid:4896(Fission yeast)	psi-mi:"MI:0915"(physical association)	psi-mi:"MI:0469"(intact)	intact:EBI-1152039|irefindex:GOIxTI8nJ+phfRHS/hOMyYvKmtw(rigid)	-	psi-mi:"MI:0497"(neutral component)	psi-mi:"MI:0497"(neutral component)	psi-mi:"MI:0499"(unspecified role)	psi-mi:"MI:0499"(unspecified role)	refseq:NP_588151.1|go:"GO:0000794"(condensed nuclear chromosome)|go:"GO:0030892"(mitotic cohesin complex)|go:"GO:0008608"(attachment of spindle microtubules to kinetochore)|go:"GO:0007064"(mitotic sister chromatid cohesion)|interpro:IPR006909(Rad21/Rec8 like protein, C-terminal)|interpro:IPR006910(Rad21/Rec8 like protein, N-terminal)|go:"GO:0005515"(protein binding)|go:"GO:0000724"(double-strand …	go:"GO:0030892"(mitotic cohesin complex)|go:"GO:0046982"(protein heterodimerization activity)|go:"GO:0007064"(mitotic sister chromatid cohesion)|interpro:IPR010935(SMCs flexible hinge)|interpro:IPR003395(RecF/RecN/SMC protein, N-terminal)|refseq:NP_593260.1|go:"GO:0000794"(condensed nuclear chromosome)|go:"GO:0000790"(nuclear chromatin)|go:"GO:0005829"(cytosol)|go:"GO:0005524"(ATP binding)|go:"GO…	psi-mi:"MI:0326"(protein)	psi-mi:"MI:0326"(protein)	taxid:4896(Fission yeast)	Spoke	-	-	-	-	-	-
AT2G27170	AT3G54670	SPAC10F6.09c	SPBC29A10.04
uniprotkb:O42649|intact:EBI-1151879	uniprotkb:O94383|intact:EBI-1151900	uniprotkb:smc3(gene name synonym)|uniprotkb:SPAC10F6.09c(orf name)|uniprotkb:Cohesin complex Psm3 subunit(gene name synonym)|uniprotkb:smc3_schpo(shortlabel)|irefindex:rKsVZbFCtPmlUyEoj4H6MPO48YI4896(rogid)	uniprotkb:smc1(gene name synonym)|uniprotkb:SPBC29A10.04(orf name)|uniprotkb:Chromosome segregation protein smc1(gene name synonym)|uniprotkb:Cohesin complex subunit psm1(gene name synonym)|uniprotkb:smc1_schpo(shortlabel)|irefindex:OxYPQJAxFCazOWqwYqdS+tCI5BM4896(rogid)	uniprotkb:psm3	uniprotkb:psm1	psi-mi:"MI:0096"(pull down)	Sakai et al. (2003)	pubmed:12773391	taxid:4896(Fission yeast)	taxid:4896(Fission yeast)	psi-mi:"MI:0915"(physical association)	psi-mi:"MI:0469"(intact)	intact:EBI-1151895|irefindex:g9oOGLMKNkgId7z01hgb/8tlQdI(rigid)	-	psi-mi:"MI:0496"(bait)	psi-mi:"MI:0498"(prey)	psi-mi:"MI:0499"(unspecified role)	psi-mi:"MI:0499"(unspecified role)	go:"GO:0030892"(mitotic cohesin complex)|go:"GO:0046982"(protein heterodimerization activity)|go:"GO:0007064"(mitotic sister chromatid cohesion)|interpro:IPR010935(SMCs flexible hinge)|interpro:IPR003395(RecF/RecN/SMC protein, N-terminal)|refseq:NP_593260.1|go:"GO:0000794"(condensed nuclear chromosome)|go:"GO:0000790"(nuclear chromatin)|go:"GO:0005829"(cytosol)|go:"GO:0005524"(ATP binding)|go:"GO…	go:"GO:0030892"(mitotic cohesin complex)|go:"GO:0007064"(mitotic sister chromatid cohesion)|interpro:IPR010935(SMCs flexible hinge)|interpro:IPR003395(RecF/RecN/SMC protein, N-terminal)|refseq:NP_596049.1|go:"GO:0005634"(nucleus)|go:"GO:0046982"(protein heterodimerization activity)|go:"GO:0005524"(ATP binding)|go:"GO:0051301"(cell division)|uniprotkb:O94383(identity)	psi-mi:"MI:0326"(protein)	psi-mi:"MI:0326"(protein)	taxid:4896(Fission yeast)	-	-	-	-	-	-	-
uniprotkb:O42649|intact:EBI-1151879	uniprotkb:O94383|intact:EBI-1151900	uniprotkb:smc3(gene name synonym)|uniprotkb:SPAC10F6.09c(orf name)|uniprotkb:Cohesin complex Psm3 subunit(gene name synonym)|uniprotkb:smc3_schpo(shortlabel)|irefindex:rKsVZbFCtPmlUyEoj4H6MPO48YI4896(rogid)	uniprotkb:smc1(gene name synonym)|uniprotkb:SPBC29A10.04(orf name)|uniprotkb:Chromosome segregation protein smc1(gene name synonym)|uniprotkb:Cohesin complex subunit psm1(gene name synonym)|uniprotkb:smc1_schpo(shortlabel)|irefindex:OxYPQJAxFCazOWqwYqdS+tCI5BM4896(rogid)	uniprotkb:psm3	uniprotkb:psm1	psi-mi:"MI:0096"(pull down)	Sakai et al. (2003)	pubmed:12773391	taxid:4896(Fission yeast)	taxid:4896(Fission yeast)	psi-mi:"MI:0915"(physical association)	psi-mi:"MI:0469"(intact)	intact:EBI-1151919|irefindex:g9oOGLMKNkgId7z01hgb/8tlQdI(rigid)	-	psi-mi:"MI:0496"(bait)	psi-mi:"MI:0498"(prey)	psi-mi:"MI:0499"(unspecified role)	psi-mi:"MI:0499"(unspecified role)	go:"GO:0030892"(mitotic cohesin complex)|go:"GO:0046982"(protein heterodimerization activity)|go:"GO:0007064"(mitotic sister chromatid cohesion)|interpro:IPR010935(SMCs flexible hinge)|interpro:IPR003395(RecF/RecN/SMC protein, N-terminal)|refseq:NP_593260.1|go:"GO:0000794"(condensed nuclear chromosome)|go:"GO:0000790"(nuclear chromatin)|go:"GO:0005829"(cytosol)|go:"GO:0005524"(ATP binding)|go:"GO…	go:"GO:0030892"(mitotic cohesin complex)|go:"GO:0007064"(mitotic sister chromatid cohesion)|interpro:IPR010935(SMCs flexible hinge)|interpro:IPR003395(RecF/RecN/SMC protein, N-terminal)|refseq:NP_596049.1|go:"GO:0005634"(nucleus)|go:"GO:0046982"(protein heterodimerization activity)|go:"GO:0005524"(ATP binding)|go:"GO:0051301"(cell division)|uniprotkb:O94383(identity)	psi-mi:"MI:0326"(protein)	psi-mi:"MI:0326"(protein)	taxid:4896(Fission yeast)	-	-	-	-	-	-	-
uniprotkb:O94383|intact:EBI-1151900	uniprotkb:O42649|intact:EBI-1151879	uniprotkb:smc1(gene name synonym)|uniprotkb:SPBC29A10.04(orf name)|uniprotkb:Chromosome segregation protein smc1(gene name synonym)|uniprotkb:Cohesin complex subunit psm1(gene name synonym)|uniprotkb:smc1_schpo(shortlabel)|irefindex:OxYPQJAxFCazOWqwYqdS+tCI5BM4896(rogid)	uniprotkb:smc3(gene name synonym)|uniprotkb:SPAC10F6.09c(orf name)|uniprotkb:Cohesin complex Psm3 subunit(gene name synonym)|uniprotkb:smc3_schpo(shortlabel)|irefindex:rKsVZbFCtPmlUyEoj4H6MPO48YI4896(rogid)	uniprotkb:psm1	uniprotkb:psm3	psi-mi:"MI:0071"(molecular sieving)	Sakai et al. (2003)	pubmed:12773391	taxid:4896(Fission yeast)	taxid:4896(Fission yeast)	psi-mi:"MI:0915"(physical association)	psi-mi:"MI:0469"(intact)	intact:EBI-1151976|irefindex:g9oOGLMKNkgId7z01hgb/8tlQdI(rigid)	-	psi-mi:"MI:0497"(neutral component)	psi-mi:"MI:0497"(neutral component)	psi-mi:"MI:0499"(unspecified role)	psi-mi:"MI:0499"(unspecified role)	go:"GO:0030892"(mitotic cohesin complex)|go:"GO:0007064"(mitotic sister chromatid cohesion)|interpro:IPR010935(SMCs flexible hinge)|interpro:IPR003395(RecF/RecN/SMC protein, N-terminal)|refseq:NP_596049.1|go:"GO:0005634"(nucleus)|go:"GO:0046982"(protein heterodimerization activity)|go:"GO:0005524"(ATP binding)|go:"GO:0051301"(cell division)|uniprotkb:O94383(identity)	go:"GO:0030892"(mitotic cohesin complex)|go:"GO:0046982"(protein heterodimerization activity)|go:"GO:0007064"(mitotic sister chromatid cohesion)|interpro:IPR010935(SMCs flexible hinge)|interpro:IPR003395(RecF/RecN/SMC protein, N-terminal)|refseq:NP_593260.1|go:"GO:0000794"(condensed nuclear chromosome)|go:"GO:0000790"(nuclear chromatin)|go:"GO:0005829"(cytosol)|go:"GO:0005524"(ATP binding)|go:"GO…	psi-mi:"MI:0326"(protein)	psi-mi:"MI:0326"(protein)	taxid:4896(Fission yeast)	-	-	-	-	-	-	-
AT2G29570	AT2G42120	SPBC16D10.09	SPAC27E2.05
uniprotkb:P87324|intact:EBI-865227	uniprotkb:Q03392|intact:EBI-768724	uniprotkb:SPAC27E2.05(orf name)|uniprotkb:dpod2_schpo(shortlabel)|irefindex:jp3Hh0PQuRuSFOVz/sCaIy8Ax044896(rogid)	uniprotkb:pcn(gene name synonym)|uniprotkb:SPBC16D10.09(orf name)|uniprotkb:pcna_schpo(shortlabel)|irefindex:WvEXfSJ0TQ84RqHsH13KzJVJAaE4896(rogid)	uniprotkb:cdc1	uniprotkb:pcn1	psi-mi:"MI:0018"(two hybrid)	Reynolds et al. (2000)	pubmed:10698951	taxid:4896(Fission yeast)	taxid:4896(Fission yeast)	psi-mi:"MI:0915"(physical association)	psi-mi:"MI:0469"(intact)	intact:EBI-2105050|irefindex:MNhWkQkBtW2Iklynjp3FyP+zRss(rigid)	-	psi-mi:"MI:0496"(bait)	psi-mi:"MI:0498"(prey)	psi-mi:"MI:0499"(unspecified role)	psi-mi:"MI:0499"(unspecified role)	refseq:NP_594406.1|go:"GO:0005829"(cytosol)|go:"GO:0005515"(protein binding)|go:"GO:0043137"(DNA replication, removal of RNA primer)|go:"GO:0043625"(delta DNA polymerase complex)|go:"GO:0000731"(DNA synthesis during DNA repair)|go:"GO:0000723"(telomere maintenance)|interpro:IPR007185(DNA polymerase alpha/epsilon, subunit B)|go:"GO:0003677"(DNA binding)|go:"GO:0003887"(DNA-directed DNA polymerase …	go:"GO:0005515"(protein binding)|interpro:IPR000730(Proliferating cell nuclear antigen, PCNA)|refseq:NP_596504.1|go:"GO:0006271"(DNA strand elongation during DNA replication)|go:"GO:0051726"(regulation of cell cycle)|go:"GO:0005829"(cytosol)|go:"GO:0043626"(PCNA complex)|go:"GO:0006301"(postreplication repair)|go:"GO:0010212"(response to ionizing radiation)|go:"GO:0003677"(DNA binding)|go:"GO:003…	psi-mi:"MI:0326"(protein)	psi-mi:"MI:0326"(protein)	taxid:4932(Baker's yeast)	Spoke	-	-	-	-	-	-
AT5G28740	AT5G41770	SPBC211.02c	SPBC31F10.11c
uniprotkb:Q9P7R9|intact:EBI-538809	uniprotkb:P87312|intact:EBI-538818	uniprotkb:Complexed with cdc5 protein 3(gene name synonym)|uniprotkb:Cell cycle control protein cwf3(gene name synonym)|uniprotkb:syf1(gene name synonym)|uniprotkb:SPBC211.02c(orf name)|uniprotkb:syf1_schpo(shortlabel)|irefindex:mEXQq19NMtyVVnTSv7pr4QACv4Y4896(rogid)	uniprotkb:Complexed with cdc5 protein 4(gene name synonym)|uniprotkb:Cell cycle control protein cwf4(gene name synonym)|uniprotkb:syf3(gene name synonym)|uniprotkb:SPBC31F10.11c(orf name)|uniprotkb:clf1_schpo(shortlabel)|irefindex:Qc5MsRknWi5+F1pJZZV3B00uvaw4896(rogid)	uniprotkb:cwf3	uniprotkb:cwf4	psi-mi:"MI:0007"(anti tag coimmunoprecipitation)	McDonald et al. (1999)	pubmed:10409726	taxid:4896(Fission yeast)	taxid:4896(Fission yeast)	psi-mi:"MI:0914"(association)	psi-mi:"MI:0469"(intact)	intact:EBI-592552|irefindex:g2S9+oofTOxZ+KFR0bmPNrfCTGE(rigid)	-	psi-mi:"MI:0496"(bait)	psi-mi:"MI:0498"(prey)	psi-mi:"MI:0499"(unspecified role)	psi-mi:"MI:0499"(unspecified role)	refseq:NP_596612.1|go:"GO:0000398"(nuclear mRNA splicing, via spliceosome)|go:"GO:0005681"(spliceosomal complex)|interpro:IPR003107(RNA-processing protein, HAT helix)|go:"GO:0005515"(protein binding)|go:"GO:0005829"(cytosol)|go:"GO:0007049"(cell cycle)|uniprotkb:Q9P7R9(identity)	refseq:NP_596573.1|go:"GO:0000398"(nuclear mRNA splicing, via spliceosome)|go:"GO:0005681"(spliceosomal complex)|interpro:IPR003107(RNA-processing protein, HAT helix)|go:"GO:0005515"(protein binding)|interpro:IPR011990(Tetratricopeptide-like helical)|go:"GO:0007049"(cell cycle)|interpro:IPR013026(Tetratricopeptide region)|uniprotkb:P87312(identity)	psi-mi:"MI:0326"(protein)	psi-mi:"MI:0326"(protein)	taxid:4896(Fission yeast)	Spoke	-	-	-	-	-	-
uniprotkb:P87312|intact:EBI-538818	uniprotkb:Q9P7R9|intact:EBI-538809	uniprotkb:Complexed with cdc5 protein 4(gene name synonym)|uniprotkb:Cell cycle control protein cwf4(gene name synonym)|uniprotkb:syf3(gene name synonym)|uniprotkb:SPBC31F10.11c(orf name)|uniprotkb:clf1_schpo(shortlabel)|irefindex:Qc5MsRknWi5+F1pJZZV3B00uvaw4896(rogid)	uniprotkb:Complexed with cdc5 protein 3(gene name synonym)|uniprotkb:Cell cycle control protein cwf3(gene name synonym)|uniprotkb:syf1(gene name synonym)|uniprotkb:SPBC211.02c(orf name)|uniprotkb:syf1_schpo(shortlabel)|irefindex:mEXQq19NMtyVVnTSv7pr4QACv4Y4896(rogid)	uniprotkb:cwf4	uniprotkb:cwf3	psi-mi:"MI:0007"(anti tag coimmunoprecipitation)	McDonald et al. (1999)	pubmed:10409726	taxid:4896(Fission yeast)	taxid:4896(Fission yeast)	psi-mi:"MI:0914"(association)	psi-mi:"MI:0469"(intact)	intact:EBI-592562|irefindex:g2S9+oofTOxZ+KFR0bmPNrfCTGE(rigid)	-	psi-mi:"MI:0496"(bait)	psi-mi:"MI:0498"(prey)	psi-mi:"MI:0499"(unspecified role)	psi-mi:"MI:0499"(unspecified role)	refseq:NP_596573.1|go:"GO:0000398"(nuclear mRNA splicing, via spliceosome)|go:"GO:0005681"(spliceosomal complex)|interpro:IPR003107(RNA-processing protein, HAT helix)|go:"GO:0005515"(protein binding)|interpro:IPR011990(Tetratricopeptide-like helical)|go:"GO:0007049"(cell cycle)|interpro:IPR013026(Tetratricopeptide region)|uniprotkb:P87312(identity)	refseq:NP_596612.1|go:"GO:0000398"(nuclear mRNA splicing, via spliceosome)|go:"GO:0005681"(spliceosomal complex)|interpro:IPR003107(RNA-processing protein, HAT helix)|go:"GO:0005515"(protein binding)|go:"GO:0005829"(cytosol)|go:"GO:0007049"(cell cycle)|uniprotkb:Q9P7R9(identity)	psi-mi:"MI:0326"(protein)	psi-mi:"MI:0326"(protein)	taxid:4896(Fission yeast)	Spoke	-	-	-	-	-	-
AT2G20580	AT4G38630	SPBP19A11.03c	SPAC637.10c
uniprotkb:O94444|intact:EBI-1391339	uniprotkb:P87048|intact:EBI-1152810	uniprotkb:pus1(gene name synonym)|uniprotkb:SPAC637.10c(orf name)|uniprotkb:rpn10_schpo(shortlabel)|irefindex:sV/BfYR7mrGCUj+gBkFGv5Xnnrk4896(rogid)	uniprotkb:Proteasome non-ATPase subunit mts4(gene name synonym)|uniprotkb:19S regulatory cap region of 26S protease subunit 2(gene name synonym)|uniprotkb:mts4(gene name synonym)|uniprotkb:SPBP19A11.03c(orf name)|uniprotkb:rpn1_schpo(shortlabel)|irefindex:uGZr98aHyk4gjIZmu9EWsW0nt7Q4896(rogid)	uniprotkb:rpn10	uniprotkb:rpn1	psi-mi:"MI:0004"(affinity chromatography technology)	Josse et al. (2006)	pubmed:16149916	taxid:4896(Fission yeast)	taxid:4896(Fission yeast)	psi-mi:"MI:0915"(physical association)	psi-mi:"MI:0469"(intact)	intact:EBI-1391351|irefindex:4A1hJeC+rZK7yiy5RkQOFn9lNS4(rigid)	-	psi-mi:"MI:0496"(bait)	psi-mi:"MI:0498"(prey)	psi-mi:"MI:0499"(unspecified role)	psi-mi:"MI:0499"(unspecified role)	go:"GO:0005829"(cytosol)|go:"GO:0005634"(nucleus)|go:"GO:0042177"(negative regulation of protein catabolic process)|interpro:IPR003903(Ubiquitin interacting motif)|interpro:IPR002035(von Willebrand factor, type A)|refseq:NP_594628.1|go:"GO:0019941"(modification-dependent protein catabolic process)|go:"GO:0000502"(proteasome complex)|uniprotkb:O94444(rpn10_schpo)	refseq:NP_596171.1|interpro:IPR016643(26S proteasome regulatory complex, non-ATPase subcomplex, Rpn1 subunit)|go:"GO:0005634"(nucleus)|go:"GO:0005515"(protein binding)|go:"GO:0043161"(proteasomal ubiquitin-dependent protein catabolic process)|interpro:IPR002015(Proteasome/cyclosome, regulatory subunit)|uniprotkb:Q9HDV7(secondary-ac)|go:"GO:0005829"(cytosol)|go:"GO:0000502"(proteasome complex)|go:…	psi-mi:"MI:0326"(protein)	psi-mi:"MI:0326"(protein)	taxid:4896(Fission yeast)	-	-	-	-	-	-	-
AT1G18040	AT5G27620	SPBC19F8.07	SPBP16F5.02
uniprotkb:Q12126|intact:EBI-1168935	uniprotkb:P36613|intact:EBI-1168694	uniprotkb:Mitotic catastrophe suppressor 6(gene name synonym)|uniprotkb:mcs6(gene name synonym)|uniprotkb:mop1(gene name synonym)|uniprotkb:SPBC19F8.07(orf name)|uniprotkb:crk1_schpo(shortlabel)|irefindex:oCUoQGPbXEE58cN+HA9bd8Ob4c44896(rogid)	uniprotkb:Mitotic catastrophe suppressor 2(gene name synonym)|uniprotkb:SPBP16F5.02(orf name)|uniprotkb:cgm2_schpo(shortlabel)|irefindex:eqS40f7xewBZxZqvcRQjqjH2Yzs4896(rogid)	uniprotkb:crk1	uniprotkb:mcs2	psi-mi:"MI:0006"(anti bait coimmunoprecipitation)	Bamps et al. (2004)	pubmed:15555586	taxid:4896(Fission yeast)	taxid:4896(Fission yeast)	psi-mi:"MI:0914"(association)	psi-mi:"MI:0469"(intact)	intact:EBI-1169497|irefindex:PAWYo0z+kTu8I5Mw3/x5eSapkLA(rigid)	-	psi-mi:"MI:0496"(bait)	psi-mi:"MI:0498"(prey)	psi-mi:"MI:0499"(unspecified role)	psi-mi:"MI:0499"(unspecified role)	interpro:IPR011009(Protein kinase-like)|refseq:NP_596349.1|interpro:IPR017441(Protein kinase ATP binding, conserved site)|interpro:IPR017442(Serine/threonine protein kinase-related)|go:"GO:0051726"(regulation of cell cycle)|go:"GO:0005829"(cytosol)|go:"GO:0005634"(nucleus)|go:"GO:0019912"(cyclin-dependent protein kinase activating kinase activity)|go:"GO:0008353"(RNA polymerase II carboxy-termina…	interpro:IPR011028(Cyclin-like)|refseq:NP_595776.1|go:"GO:0004861"(cyclin-dependent protein kinase inhibitor activity)|go:"GO:0051726"(regulation of cell cycle)|go:"GO:0005634"(nucleus)|go:"GO:0005515"(protein binding)|interpro:IPR005258(Cyclin ccl1)|interpro:IPR006670(Cyclin)|interpro:IPR015432(Cyclin H)|interpro:IPR006671(Cyclin, N-terminal)|interpro:IPR013763(Cyclin-related)|interpro:IPR015429…	psi-mi:"MI:0326"(protein)	psi-mi:"MI:0326"(protein)	taxid:-1	Spoke	-	-	-	-	-	-
uniprotkb:P36613|intact:EBI-1168694	uniprotkb:Q12126|intact:EBI-1168935	uniprotkb:Mitotic catastrophe suppressor 2(gene name synonym)|uniprotkb:SPBP16F5.02(orf name)|uniprotkb:cgm2_schpo(shortlabel)|irefindex:eqS40f7xewBZxZqvcRQjqjH2Yzs4896(rogid)	uniprotkb:Mitotic catastrophe suppressor 6(gene name synonym)|uniprotkb:mcs6(gene name synonym)|uniprotkb:mop1(gene name synonym)|uniprotkb:SPBC19F8.07(orf name)|uniprotkb:crk1_schpo(shortlabel)|irefindex:oCUoQGPbXEE58cN+HA9bd8Ob4c44896(rogid)	uniprotkb:mcs2	uniprotkb:crk1	psi-mi:"MI:0018"(two hybrid)	Bamps et al. (2004)	pubmed:15555586	taxid:4896(Fission yeast)	taxid:4896(Fission yeast)	psi-mi:"MI:0915"(physical association)	psi-mi:"MI:0469"(intact)	intact:EBI-1168917|irefindex:PAWYo0z+kTu8I5Mw3/x5eSapkLA(rigid)	-	psi-mi:"MI:0496"(bait)	psi-mi:"MI:0498"(prey)	psi-mi:"MI:0499"(unspecified role)	psi-mi:"MI:0499"(unspecified role)	interpro:IPR011028(Cyclin-like)|refseq:NP_595776.1|go:"GO:0004861"(cyclin-dependent protein kinase inhibitor activity)|go:"GO:0051726"(regulation of cell cycle)|go:"GO:0005634"(nucleus)|go:"GO:0005515"(protein binding)|interpro:IPR005258(Cyclin ccl1)|interpro:IPR006670(Cyclin)|interpro:IPR015432(Cyclin H)|interpro:IPR006671(Cyclin, N-terminal)|interpro:IPR013763(Cyclin-related)|interpro:IPR015429…	interpro:IPR011009(Protein kinase-like)|refseq:NP_596349.1|interpro:IPR017441(Protein kinase ATP binding, conserved site)|interpro:IPR017442(Serine/threonine protein kinase-related)|go:"GO:0051726"(regulation of cell cycle)|go:"GO:0005829"(cytosol)|go:"GO:0005634"(nucleus)|go:"GO:0019912"(cyclin-dependent protein kinase activating kinase activity)|go:"GO:0008353"(RNA polymerase II carboxy-termina…	psi-mi:"MI:0326"(protein)	psi-mi:"MI:0326"(protein)	taxid:4896(Fission yeast)	-	-	-	-	-	-	-
AT1G09770	AT5G28740	SPAC644.12	SPBC211.02c
uniprotkb:P39964|intact:EBI-538771	uniprotkb:Q9P7R9|intact:EBI-538809	uniprotkb:Cell division control protein 5(gene name synonym)|uniprotkb:SPAC644.12(orf name)|uniprotkb:cef1_schpo(shortlabel)|irefindex:qJHfgJdEXmtN6On4Q8TAS8DMf7M4896(rogid)	uniprotkb:Complexed with cdc5 protein 3(gene name synonym)|uniprotkb:Cell cycle control protein cwf3(gene name synonym)|uniprotkb:syf1(gene name synonym)|uniprotkb:SPBC211.02c(orf name)|uniprotkb:syf1_schpo(shortlabel)|irefindex:mEXQq19NMtyVVnTSv7pr4QACv4Y4896(rogid)	uniprotkb:cdc5	uniprotkb:cwf3	psi-mi:"MI:0676"(tandem affinity purification)	Ohi et al. (2002)	pubmed:11884590	taxid:4896(Fission yeast)	taxid:4896(Fission yeast)	psi-mi:"MI:0914"(association)	psi-mi:"MI:0469"(intact)	intact:EBI-538781|irefindex:sd+5rloiOsjWNhaos6pWiNIbUog(rigid)	-	psi-mi:"MI:0496"(bait)	psi-mi:"MI:0498"(prey)	psi-mi:"MI:0499"(unspecified role)	psi-mi:"MI:0499"(unspecified role)	refseq:NP_593880.1|go:"GO:0005681"(spliceosomal complex)|go:"GO:0005515"(protein binding)|go:"GO:0000398"(nuclear mRNA splicing, via spliceosome)|interpro:IPR012287(Homeodomain-related)|interpro:IPR001005(SANT, DNA-binding)|go:"GO:0000086"(G2/M transition of mitotic cell cycle)|interpro:IPR014778(Myb, DNA-binding)|interpro:IPR015495(Myb transcription factor)|go:"GO:0003677"(DNA binding)|go:"GO:00…	refseq:NP_596612.1|go:"GO:0000398"(nuclear mRNA splicing, via spliceosome)|go:"GO:0005681"(spliceosomal complex)|interpro:IPR003107(RNA-processing protein, HAT helix)|go:"GO:0005515"(protein binding)|go:"GO:0005829"(cytosol)|go:"GO:0007049"(cell cycle)|uniprotkb:Q9P7R9(identity)	psi-mi:"MI:0326"(protein)	psi-mi:"MI:0326"(protein)	taxid:4896(Fission yeast)	Spoke	-	-	-	-	-	-
uniprotkb:P39964|intact:EBI-538771	uniprotkb:Q9P7R9|intact:EBI-538809	uniprotkb:Cell division control protein 5(gene name synonym)|uniprotkb:SPAC644.12(orf name)|uniprotkb:cef1_schpo(shortlabel)|irefindex:qJHfgJdEXmtN6On4Q8TAS8DMf7M4896(rogid)	uniprotkb:Complexed with cdc5 protein 3(gene name synonym)|uniprotkb:Cell cycle control protein cwf3(gene name synonym)|uniprotkb:syf1(gene name synonym)|uniprotkb:SPBC211.02c(orf name)|uniprotkb:syf1_schpo(shortlabel)|irefindex:mEXQq19NMtyVVnTSv7pr4QACv4Y4896(rogid)	uniprotkb:cdc5	uniprotkb:cwf3	psi-mi:"MI:0007"(anti tag coimmunoprecipitation)	McDonald et al. (1999)	pubmed:10409726	taxid:4896(Fission yeast)	taxid:4896(Fission yeast)	psi-mi:"MI:0914"(association)	psi-mi:"MI:0469"(intact)	intact:EBI-592388|irefindex:sd+5rloiOsjWNhaos6pWiNIbUog(rigid)	-	psi-mi:"MI:0496"(bait)	psi-mi:"MI:0498"(prey)	psi-mi:"MI:0499"(unspecified role)	psi-mi:"MI:0499"(unspecified role)	refseq:NP_593880.1|go:"GO:0005681"(spliceosomal complex)|go:"GO:0005515"(protein binding)|go:"GO:0000398"(nuclear mRNA splicing, via spliceosome)|interpro:IPR012287(Homeodomain-related)|interpro:IPR001005(SANT, DNA-binding)|go:"GO:0000086"(G2/M transition of mitotic cell cycle)|interpro:IPR014778(Myb, DNA-binding)|interpro:IPR015495(Myb transcription factor)|go:"GO:0003677"(DNA binding)|go:"GO:00…	refseq:NP_596612.1|go:"GO:0000398"(nuclear mRNA splicing, via spliceosome)|go:"GO:0005681"(spliceosomal complex)|interpro:IPR003107(RNA-processing protein, HAT helix)|go:"GO:0005515"(protein binding)|go:"GO:0005829"(cytosol)|go:"GO:0007049"(cell cycle)|uniprotkb:Q9P7R9(identity)	psi-mi:"MI:0326"(protein)	psi-mi:"MI:0326"(protein)	taxid:4896(Fission yeast)	Spoke	-	-	-	-	-	-
uniprotkb:P39964|intact:EBI-538771	uniprotkb:Q9P7R9|intact:EBI-538809	uniprotkb:Cell division control protein 5(gene name synonym)|uniprotkb:SPAC644.12(orf name)|uniprotkb:cef1_schpo(shortlabel)|irefindex:qJHfgJdEXmtN6On4Q8TAS8DMf7M4896(rogid)	uniprotkb:Complexed with cdc5 protein 3(gene name synonym)|uniprotkb:Cell cycle control protein cwf3(gene name synonym)|uniprotkb:syf1(gene name synonym)|uniprotkb:SPBC211.02c(orf name)|uniprotkb:syf1_schpo(shortlabel)|irefindex:mEXQq19NMtyVVnTSv7pr4QACv4Y4896(rogid)	uniprotkb:cdc5	uniprotkb:cwf3	psi-mi:"MI:0027"(cosedimentation)	McDonald et al. (1999)	pubmed:10409726	taxid:4896(Fission yeast)	taxid:4896(Fission yeast)	psi-mi:"MI:0915"(physical association)	psi-mi:"MI:0469"(intact)	intact:EBI-592420|irefindex:sd+5rloiOsjWNhaos6pWiNIbUog(rigid)	-	psi-mi:"MI:0497"(neutral component)	psi-mi:"MI:0497"(neutral component)	psi-mi:"MI:0499"(unspecified role)	psi-mi:"MI:0499"(unspecified role)	refseq:NP_593880.1|go:"GO:0005681"(spliceosomal complex)|go:"GO:0005515"(protein binding)|go:"GO:0000398"(nuclear mRNA splicing, via spliceosome)|interpro:IPR012287(Homeodomain-related)|interpro:IPR001005(SANT, DNA-binding)|go:"GO:0000086"(G2/M transition of mitotic cell cycle)|interpro:IPR014778(Myb, DNA-binding)|interpro:IPR015495(Myb transcription factor)|go:"GO:0003677"(DNA binding)|go:"GO:00…	refseq:NP_596612.1|go:"GO:0000398"(nuclear mRNA splicing, via spliceosome)|go:"GO:0005681"(spliceosomal complex)|interpro:IPR003107(RNA-processing protein, HAT helix)|go:"GO:0005515"(protein binding)|go:"GO:0005829"(cytosol)|go:"GO:0007049"(cell cycle)|uniprotkb:Q9P7R9(identity)	psi-mi:"MI:0326"(protein)	psi-mi:"MI:0326"(protein)	taxid:4896(Fission yeast)	-	-	-	-	-	-	-
uniprotkb:Q9P7R9|intact:EBI-538809	uniprotkb:P39964|intact:EBI-538771	uniprotkb:Complexed with cdc5 protein 3(gene name synonym)|uniprotkb:Cell cycle control protein cwf3(gene name synonym)|uniprotkb:syf1(gene name synonym)|uniprotkb:SPBC211.02c(orf name)|uniprotkb:syf1_schpo(shortlabel)|irefindex:mEXQq19NMtyVVnTSv7pr4QACv4Y4896(rogid)	uniprotkb:Cell division control protein 5(gene name synonym)|uniprotkb:SPAC644.12(orf name)|uniprotkb:cef1_schpo(shortlabel)|irefindex:qJHfgJdEXmtN6On4Q8TAS8DMf7M4896(rogid)	uniprotkb:cwf3	uniprotkb:cdc5	psi-mi:"MI:0019"(coimmunoprecipitation)	McDonald et al. (1999)	pubmed:10409726	taxid:4896(Fission yeast)	taxid:4896(Fission yeast)	psi-mi:"MI:0915"(physical association)	psi-mi:"MI:0469"(intact)	intact:EBI-592515|irefindex:sd+5rloiOsjWNhaos6pWiNIbUog(rigid)	-	psi-mi:"MI:0498"(prey)	psi-mi:"MI:0496"(bait)	psi-mi:"MI:0499"(unspecified role)	psi-mi:"MI:0499"(unspecified role)	refseq:NP_596612.1|go:"GO:0000398"(nuclear mRNA splicing, via spliceosome)|go:"GO:0005681"(spliceosomal complex)|interpro:IPR003107(RNA-processing protein, HAT helix)|go:"GO:0005515"(protein binding)|go:"GO:0005829"(cytosol)|go:"GO:0007049"(cell cycle)|uniprotkb:Q9P7R9(identity)	refseq:NP_593880.1|go:"GO:0005681"(spliceosomal complex)|go:"GO:0005515"(protein binding)|go:"GO:0000398"(nuclear mRNA splicing, via spliceosome)|interpro:IPR012287(Homeodomain-related)|interpro:IPR001005(SANT, DNA-binding)|go:"GO:0000086"(G2/M transition of mitotic cell cycle)|interpro:IPR014778(Myb, DNA-binding)|interpro:IPR015495(Myb transcription factor)|go:"GO:0003677"(DNA binding)|go:"GO:00…	psi-mi:"MI:0326"(protein)	psi-mi:"MI:0326"(protein)	taxid:4896(Fission yeast)	-	-	-	-	-	-	-
[truncated: 185 more rows]
